# Supplementary material for: One thousand plant transcriptomes and the phylogenomics of green plants
Source: Nature. 2019 Oct 23;574(7780):679–85. doi: 10.1038/s41586-019-1693-2 (PMC6872490; doi:10.1038/s41586-019-1693-2)
Supplement: Supplementary file 3 — Supplementary Table 1 Sample list including 1KP indices, species names and lineage taxonomy, RNA seq data volumes, assembly assessments (BUSCO and TransRate scores) and SRA submission indices. [file 41586_2019_1693_MOESM3_ESM.xlsx]

## Sheet: Sheet3
	1KP Index ID	Species	Read Volume (Gb)	NCBI SRA Accession IDs	Assembled Transcripts	TransRate Score	% BUSCOs (complete+fragmented)	Taxonomy
1	BOGT	Mallomonas sp.	2.22373	ERS1830229	24927	0.10257	86.4	Outgroup	Chrysophyta	Mallomonas sp.
2	DBYD	Synura petersenii	1.50688	ERS1830230	23853	0.10375	72.6	Outgroup	Chrysophyta	Synura petersenii
3	VKVG	Synura sp.	1.9639	ERS3671794	25762	0.08822	67.4	Outgroup	Chrysophyta	Synura sp.
4	BAJW	Isochrysis sp.	1.67271	ERS1830219	25633	0.21196	79.9	Outgroup	Haptophyceae	Isochrysis sp.
5	EBWI	Rebecca salina	2.50109	ERS1830227	18001	0.14068	59.8	Outgroup	Haptophyceae	Rebecca salina
6	LLEN	Pavlova lutheri	1.30679	ERS3670398	15780	0.18483	71.4	Outgroup	Haptophyceae	Pavlova lutheri
7	LXRN	Prymnesium parvum	1.47207	ERS1830221	26338	0.22195	68	Outgroup	Haptophyceae	Prymnesium parvum
8	NMAK	Pavlova lutheri	3.47498	ERS1830222	21187	0.14827	76	Outgroup	Haptophyceae	Pavlova lutheri
9	RFAD	Pavlova lutheri	1.13671	ERS3670397	15060	0.21012	66	Outgroup	Haptophyceae	Pavlova lutheri
10	VJED	Pavlova lutheri	5.91848	ERS1830222	23809	0.12228	74.9	Outgroup	Haptophyceae	Pavlova lutheri
11	APTP	Ishige okamurae	2.25873	ERS1830220	32037	0.13034	86.5	Outgroup		Ishige okamurae
12	ASZK	Punctaria latifolia	2.5466	ERS1830235	34274	0.06008	81.9	Outgroup		Punctaria latifolia
13	BAKF	Cryptomonas curvata	1.40758	ERS1830214	23358	0.12443	62.5	Outgroup		Cryptomonas curvata
14	FIDQ	Undaria pinnatifida	2.04056	ERS1830226	29734	0.0935	77.9	Outgroup		Undaria pinnatifida
15	FIKG	Sargassum henslowianum	2.56413	ERS1830240	26331	0.06644	86.8	Outgroup		Sargassum henslowianum
16	FOMH	Sargassum integerrimum	2.32948	ERS1830242	27856	0.05732	87.1	Outgroup		Sargassum integerrimum
17	FSQE	Desmarestia viridis	1.93017	ERS1830231	22300	0.1228	78.8	Outgroup		Desmarestia viridis
18	HFIK	Sargassum vachellianum	2.14501	ERS1830244	26111	0.08463	83.5	Outgroup		Sargassum vachellianum
19	IAYV	Rhodomonas sp.	1.33975	ERS1830218	20534	0.09057	57.4	Outgroup		Rhodomonas sp.
20	IRZA	Proteomonas sulcata	1.45103	ERS1830217	26429	0.11983	69.6	Outgroup		Proteomonas sulcata
21	JCXF	Scytosiphon lomentaria	2.22078	ERS1830234	34259	0.13384	84.5	Outgroup		Scytosiphon lomentaria
22	JGGD	Sargassum muticum	2.32773	ERS1830245	29381	0.07529	87.1	Outgroup		Sargassum muticum
23	LDRY	Sargassum fusiforme	2.40024	ERS1830238	40969	0.07316	84.8	Outgroup		Sargassum fusiforme
24	LIRF	Dictyopteris undulata	2.09632	ERS1830232	38875	0.11628	83.8	Outgroup		Dictyopteris undulata
25	QLMZ	Colpomenia sinuosa	2.37358	ERS1830233	34291	0.09408	85.1	Outgroup		Colpomenia sinuosa
26	RAPY	Saccharina sculpera	2.56004	ERS1830223	37425	0.11463	84.8	Outgroup		Saccharina sculpera
27	ROZZ	Chroomonas sp.	1.11256	ERS1830215	24539	0.12496	63.1	Outgroup		Chroomonas sp.
28	RWXW	Sargassum horneri	2.2924	ERS1830241	27306	0.08066	84.5	Outgroup		Sargassum horneri
29	SRSQ	Saccharina japonica	5.16424	ERS1830224,ERS1830225	36996	0.07914	83.5	Outgroup		Saccharina japonica
30	ULXR	Scytosiphon dotyi	2.78306	ERS1830236	31281	0.10097	84.1	Outgroup		Scytosiphon dotyi
31	VRGZ	Petalonia fascia	2.24911	ERS1830237	38613	0.0991	86.8	Outgroup		Petalonia fascia
32	VYER	Sargassum hemiphyllum	2.52939	ERS1830239	30556	0.07981	85.2	Outgroup		Sargassum hemiphyllum
33	YRMA	Sargassum thunbergii	2.86771	ERS1830243	35225	0.06088	87.5	Outgroup		Sargassum thunbergii
34	Cyame_v1.0	Cyanidioschyzon merolae						Rhodophyta		Cyanidioschyzon merolae
35	BWVJ	Betaphycus philippinensis	2.66505	ERS1830201	12367	0.14468	66.6	Rhodophyta		Betaphycus philippinensis
36	CKXF	Ahnfeltiopsis flabelliformis	2.30693	ERS1830200	11934	0.17268	71.1	Rhodophyta		Ahnfeltiopsis flabelliformis
37	FTRP	Gracilaria chouae	1.95271	ERS1830204	7483	0.19571	68	Rhodophyta		Gracilaria chouae
38	IEHF	Dumontia simplex	2.29027	ERS1830196	10685	0.17949	69.9	Rhodophyta		Dumontia simplex
39	IHJY	Kappaphycus alvarezii	1.88784	ERS1830203	20530	0.04762	76.9	Rhodophyta		Kappaphycus alvarezii
40	IKIZ	Grateloupia livida	1.85821	ERS1830209	9177	0.26792	71	Rhodophyta		Grateloupia livida
41	IKWM	Gracilaria lemaneiformis	2.70554	ERS1830207	12624	0.16936	72.9	Rhodophyta		Gracilaria lemaneiformis
42	JEBK	Eucheuma denticulatum	2.49745	ERS1830202	13062	0.14275	72.6	Rhodophyta		Eucheuma denticulatum
43	JJZR	Rhodochaete parvula	2.1688	ERS1830189	14650	0.12912	61.4	Rhodophyta		Rhodochaete parvula
44	LJPN	Gracilaria blodgettii	1.08212	ERS1830206	10305	0.16051	70.3	Rhodophyta		Gracilaria blodgettii
45	LLXJ	Chroodactylon ornatum	2.14969	ERS1830190	19485	0.13328	82.2	Rhodophyta		Chroodactylon ornatum
46	OBUY	Porphyridium cruentum	1.46325	ERS1830186	9213	0.12559	57.1	Rhodophyta		Porphyridium cruentum
47	PVGP	Porphyridium purpureum	1.07763	ERS1830187	8438	0.16063	53.1	Rhodophyta		Porphyridium purpureum
48	PWKQ	Gracilaria sp.	1.25714	ERS1830212	10010	0.19	70.6	Rhodophyta		Gracilaria sp.
49	PYDB	Grateloupia catenata	2.4277	ERS1830211	12828	0.14387	73.9	Rhodophyta		Grateloupia catenata
50	RSOF	Glaucosphaera vacuolata	1.18082	ERS1830188	17390	0.08896	64	Rhodophyta		Glaucosphaera vacuolata
51	RTLC	Rhodella violacea	2.35967	ERS1830213	14436	0.11983	73.9	Rhodophyta		Rhodella violacea
52	SBLT	Gloiopeltis furcata	1.89733	ERS1830197	10057	0.16717	69	Rhodophyta		Gloiopeltis furcata
53	UGPM	Chondrus crispus	1.84457	ERS1830198	11978	0.13988	72.9	Rhodophyta		Chondrus crispus
54	URSB	Grateloupia turuturu	2.02351	ERS1830210	9543	0.22264	71	Rhodophyta		Grateloupia turuturu
55	UYFR	Symphyocladia latiuscula	1.41176	ERS1830195	16369	0.1208	60.4	Rhodophyta		Symphyocladia latiuscula
56	VNAL	Gracilaria vermiculophylla	3.02837	ERS1830205	7725	0.17198	64.4	Rhodophyta		Gracilaria vermiculophylla
57	VZWX	Ceramium kondoi	1.38457	ERS1830192	12563	0.20607	69.7	Rhodophyta		Ceramium kondoi
58	WEJN	Mazzaella japonica	1.97464	ERS1830199	12628	0.14072	70.9	Rhodophyta		Mazzaella japonica
59	XAXW	Neosiphonia japonica	1.87881	ERS1830194	12489	0.13614	69	Rhodophyta		Neosiphonia japonica
60	YSBD	Heterosiphonia pulchra	2.30554	ERS1830193	13026	0.0979	62	Rhodophyta		Heterosiphonia pulchra
61	ZJOJ	Grateloupia filicina	2.16578	ERS1830208	20142	0.12134	76.9	Rhodophyta		Grateloupia filicina
62	ZULJ	Pyropia yezoensis	2.01535	ERS1830191	27387	0.13357	66.6	Rhodophyta		Pyropia yezoensis
63	JKHA	Cyanoptyche gloeocystis	2.57157	ERS1830185	51867	0.07137	90.1	Glaucophyta		Cyanoptyche gloeocystis
64	POOW	Glaucocystis cf. nostochinearum	1.72995	ERS3670394	27616	0.13413	85.8	Glaucophyta		Glaucocystis cf. nostochinearum
65	PQED	Gloeochaete wittrockiana	2.19857	ERS1830184	28206	0.16503	92.3	Glaucophyta		Gloeochaete wittrockiana
66	QFND	Cyanophora paradoxa	2.4	ERS3670395	15375	0.0715	69.3	Glaucophyta		Cyanophora paradoxa
67	Chlva_v1.0	Chlorella variabilis						Viridiplantae	Chlorophyta	Trebouxiophyceae	Chlorellales	Chlorella variabilis
68	AKCR	Parachlorella kessleri	1.77315	ERS1830132	16104	0.28431	84.5	Viridiplantae	Chlorophyta	Trebouxiophyceae	Chlorellales	Parachlorella kessleri
69	BILC	Prototheca wickerhamii	1.66004	ERS1830133	10354	0.08016	85.8	Viridiplantae	Chlorophyta	Trebouxiophyceae	Chlorellales	Prototheca wickerhamii
70	JQFK	Picochlorum atomus	3.07361	ERS1830228	16715	0.19793	70.3	Viridiplantae	Chlorophyta	Trebouxiophyceae	Chlorellales	Picochlorum atomus
71	MFYC	Nannochloris atomus	1.81421	ERS1830131	17401	0.24149	80.2	Viridiplantae	Chlorophyta	Trebouxiophyceae	Chlorellales	Nannochloris atomus
72	MNCB	Eremosphaera viridis	2.9119	ERS1830135	52530	0.03781	81.2	Viridiplantae	Chlorophyta	Trebouxiophyceae	Chlorellales	Eremosphaera viridis
73	PFUD	Geminella sp.	2.18599	ERS3670384	21250	0.23691	80.6	Viridiplantae	Chlorophyta	Trebouxiophyceae	Chlorellales	Geminella sp.
74	EATP	Microthamnion kuetzingianum	3.01353	ERS1830136,ERS1830137	25806	0.22989	89.4	Viridiplantae	Chlorophyta	Trebouxiophyceae	Microthamniales	Microthamnion kuetzingianum
75	ETGN	Botryococcus braunii	1.32275	ERS1830127	23627	0.12107	49.8	Viridiplantae	Chlorophyta	Trebouxiophyceae	Microthamniales	Botryococcus braunii
76	GXBM	Coccomyxa pringsheimii	2.28323	ERS1830079	11665	0.26359	88.1	Viridiplantae	Chlorophyta	Trebouxiophyceae	Microthamniales	Coccomyxa pringsheimii
77	NKXU	Trebouxia arboricola	2.39672	ERS1830126	15515	0.16175	83.5	Viridiplantae	Chlorophyta	Trebouxiophyceae	Microthamniales	Trebouxia arboricola
78	QYXY	Botryococcus terribilis	2.21745	ERS1830129	26384	0.15028	89.5	Viridiplantae	Chlorophyta	Trebouxiophyceae	Microthamniales	Botryococcus terribilis
79	WCLV	Prasiola crispa	2.09915	ERS1830138	11287	0.20063	88.1	Viridiplantae	Chlorophyta	Trebouxiophyceae	Microthamniales	Prasiola crispa
80	WXRI	Stichococcus bacillaris	1.71848	ERS1830139	15314	0.17968	70	Viridiplantae	Chlorophyta	Trebouxiophyceae	Microthamniales	Stichococcus bacillaris
81	ZNUM	Leptosira obovata	2.03123	ERS1830134	16597	0.23617	86.4	Viridiplantae	Chlorophyta	Trebouxiophyceae	Microthamniales	Leptosira obovata
82	EEJO	Ettlia(?) oleoabundans	3.13583	ERS1830086	18896	0.12526	85.9	Viridiplantae	Chlorophyta	Trebouxiophyceae		Ettlia(?) oleoabundans
83	GYBH	Codium fragile	2.59606	ERS1830154	12229	0.25751	87.5	Viridiplantae	Chlorophyta	Ulvophyceae	Bryopsidales	Codium fragile
84	JTIG	Bryopsis plumosa	2.81296	ERS1830153	17518	0.30667	91.8	Viridiplantae	Chlorophyta	Ulvophyceae	Bryopsidales	Bryopsis plumosa
85	VBLH	Cladophora glomerata	2.14435	ERS1830145	22048	0.10511	76.5	Viridiplantae	Chlorophyta	Ulvophyceae	Cladophorales	Cladophora glomerata
86	VHIJ	Blastophysa cf. rhizopus	2.00852	ERS3670387	34907	0.11168	78.3	Viridiplantae	Chlorophyta	Ulvophyceae	Cladophorales	Blastophysa cf. rhizopus
87	KADG	Ignatius tetrasporus	2.06301	ERS1830151	24066	0.1512	89.4	Viridiplantae	Chlorophyta	Ulvophyceae	Ignatiales	Ignatius tetrasporus
88	GJIY	Pseudoneochloris marina	2.11072	ERS1830088	13582	0.27162	88.4	Viridiplantae	Chlorophyta	Ulvophyceae	Ulotrichales incertae sedis	Pseudoneochloris marina
89	ALZF	Halochlorococcum marinum	2.17119	ERS1830082	12294	0.15831	83.8	Viridiplantae	Chlorophyta	Ulvophyceae	Oltmannsiellopsidales	Halochlorococcum marinum
90	NSTT	Oltmannsiellopsis viridis	3.67784	ERS1830142,ERS1830143	21281	0.15638	67.7	Viridiplantae	Chlorophyta	Ulvophyceae	Oltmannsiellopsidales	Oltmannsiellopsis viridis
91	NATT	Trentepohlia annulata	2.43724	ERS1830146	15018	0.14285	71	Viridiplantae	Chlorophyta	Ulvophyceae	Trentepohliales	Trentepohlia annulata
92	YDCQ	Cephaleuros virescens	2.19419	ERS1830147	14556	0.09593	68	Viridiplantae	Chlorophyta	Ulvophyceae	Trentepohliales	Cephaleuros virescens
93	AJAU	Helicodictyon planctonicum	2.53528	ERS1830074	19989	0.17902	82.5	Viridiplantae	Chlorophyta	Ulvophyceae	Ulotrichales	Helicodictyon planctonicum
94	CBNG	Planophila laetevirens	2.87857	ERS1830148	21658	0.20735	71.6	Viridiplantae	Chlorophyta	Ulvophyceae	Ulotrichales	Planophila laetevirens
95	JIWJ	Acrosiphonia sp.	2.04708	ERS3670386	19951	0.15842	92.1	Viridiplantae	Chlorophyta	Ulvophyceae	Ulotrichales	Acrosiphonia sp.
96	LETF	Planophila sp	1.82004	ERS1830149	15769	0.23383	79.6	Viridiplantae	Chlorophyta	Ulvophyceae	Ulotrichales	Planophila sp
97	CQQP	Ochlochaete sp.	2.59893	ERS3670385	36862	0.14326	91.1	Viridiplantae	Chlorophyta	Ulvophyceae	Ulvales	Ochlochaete sp.
98	KSFK	Desmochloris halophila	1.63441	ERS1830087	13547	0.2218	82.2	Viridiplantae	Chlorophyta	Ulvophyceae	Ulvales	Desmochloris halophila
99	LSHT	Bolbocoleon piliferum	1.92585	ERS1830141	19824	0.18022	89.4	Viridiplantae	Chlorophyta	Ulvophyceae	Ulvales	Bolbocoleon piliferum
100	NQYP	Pirula salina	1.85813	ERS1830075	15797	0.17244	78.6	Viridiplantae	Chlorophyta	Ulvophyceae	Ulvales	Pirula salina
101	OAEZ	Percursaria percursa	2.13153	ERS1830140	16030	0.17999	82.9	Viridiplantae	Chlorophyta	Ulvophyceae	Ulvales	Percursaria percursa
102	OQON	Entocladia endozoica	2.67403	ERS1830144	18696	0.17198	83.2	Viridiplantae	Chlorophyta	Ulvophyceae	Ulvales	Entocladia endozoica
103	ISIM	Nephroselmis pyriformis	1.73045	ERS368231	19229	0.16491	83.2	Viridiplantae	Chlorophyta	Nephroselmidophyceae	Nephroselmidales	Nephroselmis pyriformis
104	MMKU	Nephroselmis olivacea	2.62908	ERS1830067	28652	0.17177	94.4	Viridiplantae	Chlorophyta	Nephroselmidophyceae	Nephroselmidales	Nephroselmis olivacea
105	PUAN	Chlorochytridion tuberculata	1.94218	ERS1830156	13703	0.16548	83.6	Viridiplantae	Chlorophyta	Pedinophyceae	Pedinomonadales	Chlorochytridion tuberculata
106	RRSV	Pedinomonas minor	1.82273	ERS1830155	12125	0.14344	56.8	Viridiplantae	Chlorophyta	Pedinophyceae	Pedinomonadales	Pedinomonas minor
107	TGNL	Picocystis salinarum	2.32018	ERS1830158	6193	0.15967	72	Viridiplantae	Chlorophyta	prasinophytes	Chlorophyta	Picocystis salinarum
108	JMTE	Pseudoscourfieldia marina	2.4	ERS1830063	10152	0.1578	78.2	Viridiplantae	Chlorophyta	prasinophytes	Pseudoscourfieldiales	Pseudoscourfieldia marina
109	TNAW	Pyramimonas parkeae	1.65226	ERS368229	35503	0.1343	87.1	Viridiplantae	Chlorophyta	prasinophytes	Pyramimonadales	Pyramimonas parkeae
110	XIVI	Cymbomonas sp.	2.23655	ERS3670370	32876	0.15202	78.9	Viridiplantae	Chlorophyta	prasinophytes	Pyramimonadales	Cymbomonas sp.
111	EGNB	Scourfieldia sp.	1.60586	ERS3670388	13347	0.09049	67.6	Viridiplantae	Chlorophyta	prasinophytes	Scourfieldiales	Scourfieldia sp.
112	AYPS	Chlorophyta incertae sedis CCMP 1205	2.1581	ERS3670371	6973	0.14852	74.3	Viridiplantae	Chlorophyta	prasinophytes	Chlorophyta incertae sedis CCMP 1205
113	Micpu_v3.0	Micromonas pusilla						Viridiplantae	Chlorophyta	Mamiellophyceae	Mamiellales	Micromonas pusilla
114	Ostlu_v2.0	Ostreococcus lucimarinus						Viridiplantae	Chlorophyta	Mamiellophyceae	Mamiellales	Ostreococcus lucimarinus
115	XOAL	Dolichomastix tenuilepis	2.34424	ERS1830066	23382	0.17331	79.5	Viridiplantae	Chlorophyta	Mamiellophyceae	Dolichomastigales	Dolichomastix tenuilepis
116	MCPK	Bathycoccus prasinos	2.4	ERS1830064	8800	0.17863	73.9	Viridiplantae	Chlorophyta	Mamiellophyceae	Mamiellales	Bathycoccus prasinos
117	QXSZ	Mantoniella squamata	2.05628	ERS1830065	20554	0.1097	67.4	Viridiplantae	Chlorophyta	Mamiellophyceae	Mamiellales	Mantoniella squamata
118	BTFM	Monomastix opisthostigma	1.81442	ERS368230	25141	0.13643	81.5	Viridiplantae	Chlorophyta	Mamiellophyceae	Monomastigales	Monomastix opisthostigma
119	DUMA	Tetraselmis cordiformis	1.88312	ERS1830070	20716	0.14559	91.4	Viridiplantae	Chlorophyta	Chlorodendrophyceae	Tetraselmis cordiformis
120	FMVB	Scherffelia dubia	2.07546	ERS1830068	19304	0.1067	90.7	Viridiplantae	Chlorophyta	Chlorodendrophyceae	Scherffelia dubia
121	HHXJ	Tetraselmis striata	1.79953	ERS1830071	18777	0.09461	68	Viridiplantae	Chlorophyta	Chlorodendrophyceae	Tetraselmis striata
122	HVNO	Tetraselmis chui	3.26233	ERS1830069	28606	0.08591	85.1	Viridiplantae	Chlorophyta	Chlorodendrophyceae	Tetraselmis chui
123	BAZF	Chaetopeltis orbicularis	2.363	ERS1830072	35131	0.13948	92.1	Viridiplantae	Chlorophyta	Chlorophyceae	Chaetopeltidales	Chaetopeltis orbicularis
124	IJMT	Aphanochaete repens	2.37145	ERS1830078	43078	0.12405	91.1	Viridiplantae	Chlorophyta	Chlorophyceae	Chaetophorales	Aphanochaete repens
125	ISGT	Uronema sp.	1.81737	ERS368232	19072	0.12453	58.7	Viridiplantae	Chlorophyta	Chlorophyceae	Chaetophorales	Uronema sp.
126	JMUI	Stigeoclonium helveticum	1.39186	ERS1830076	26238	0.17424	77.6	Viridiplantae	Chlorophyta	Chlorophyceae	Chaetophorales	Stigeoclonium helveticum
127	RAWF	Uronema belkae	2.26549	ERS1830077	23437	0.22234	85.5	Viridiplantae	Chlorophyta	Chlorophyceae	Chaetophorales	Uronema belkae
128	VFIV	Fritschiella tuberosa	1.98163	ERS1830073	25497	0.1579	86.5	Viridiplantae	Chlorophyta	Chlorophyceae	Chaetophorales	Fritschiella tuberosa
129	ACRY	Pteromonas sp.	2.3606	ERS3670383	19471	0.15807	61.4	Viridiplantae	Chlorophyta	Chlorophyceae	Chlamydomonadales	Pteromonas sp.
130	AJUW	Chloromonas rosae v. psychrophila	2.4069	ERS1830107	34431	0.22893	89.8	Viridiplantae	Chlorophyta	Chlorophyceae	Chlamydomonadales	Chloromonas rosae
131	AOUJ	Chlamydomonas sp.	2.48782	ERS3670379	28694	0.14433	85.9	Viridiplantae	Chlorophyta	Chlorophyceae	Chlamydomonadales	Chlamydomonas sp.
132	BCYF	Chlamydomonas cribrum	1.20832	ERS1830100	18394	0.21384	47.2	Viridiplantae	Chlorophyta	Chlorophyceae	Chlamydomonadales	Chlamydomonas cribrum
133	DZPJ	Cylindrocapsa geminella	2.01446	ERS1830150	29197	0.22024	82.8	Viridiplantae	Chlorophyta	Chlorophyceae	Chlamydomonadales	Cylindrocapsa geminella
134	ENAU	Spermatozopsis similis	1.11852	ERS1830115	7292	0.2459	53.7	Viridiplantae	Chlorophyta	Chlorophyceae	Chlamydomonadales	Spermatozopsis similis
135	FXHG	Hafniomonas reticulata	2.35138	ERS1830120	36211	0.10484	89.4	Viridiplantae	Chlorophyta	Chlorophyceae	Chlamydomonadales	Hafniomonas reticulata
136	GFUR	Chloromonas subdivisa	1.67168	ERS1830108	34623	0.06647	77.3	Viridiplantae	Chlorophyta	Chlorophyceae	Chlamydomonadales	Chloromonas subdivisa
137	GUBD	Brachiomonas submarina	2.31106	ERS1830103	29038	0.19578	92.8	Viridiplantae	Chlorophyta	Chlorophyceae	Chlamydomonadales	Brachiomonas submarina
138	IHOI	Chloromonas oogama	1.10493	ERS1830104	13516	0.16426	54.4	Viridiplantae	Chlorophyta	Chlorophyceae	Chlamydomonadales	Chloromonas oogama
139	IRYH	Heterochlamydomonas inaequalis	1.54565	ERS1830110	22670	0.26274	86.8	Viridiplantae	Chlorophyta	Chlorophyceae	Chlamydomonadales	Heterochlamydomonas inaequalis
140	ISPU	Volvox globator	2.17617	ERS1830091	27019	0.16385	85.5	Viridiplantae	Chlorophyta	Chlorophyceae	Chlamydomonadales	Volvox globator
141	JKKI	Lobomonas rostrata	1.49979	ERS1830112	27738	0.13037	79.5	Viridiplantae	Chlorophyta	Chlorophyceae	Chlamydomonadales	Lobomonas rostrata
142	JRGZ	Chlamydomonas moewusii	1.18026	ERS1830101	17753	0.15129	65.7	Viridiplantae	Chlorophyta	Chlorophyceae	Chlamydomonadales	Chlamydomonas moewusii
143	JWGT	Volvox aureus	2.35481	ERS1830089	28802	0.25548	88.1	Viridiplantae	Chlorophyta	Chlorophyceae	Chlamydomonadales	Volvox aureus
144	KFEB	Haematococcus pluvialis	3.95888	ERS1830122,ERS1830121	34376	0.08045	90.4	Viridiplantae	Chlorophyta	Chlorophyceae	Chlamydomonadales	Haematococcus pluvialis
145	KUJU	Gonium pectorale	1.82248	ERS1830085	28881	0.20939	84.9	Viridiplantae	Chlorophyta	Chlorophyceae	Chlamydomonadales	Gonium pectorale
146	LBRP	Chloromonas reticulata	1.27568	ERS1830105	31277	0.18777	73.9	Viridiplantae	Chlorophyta	Chlorophyceae	Chlamydomonadales	Chloromonas reticulata
147	LNIL	Pteromonas angulosa	2.37458	ERS1830125	25555	0.15358	59	Viridiplantae	Chlorophyta	Chlorophyceae	Chlamydomonadales	Pteromonas angulosa
148	MULF	Chlamydomonas bilatus	1.37696	ERS1830098	24373	0.13638	78.8	Viridiplantae	Chlorophyta	Chlorophyceae	Chlamydomonadales	Chlamydomonas bilatus
149	MXDS	Spermatozopsis exsultans	1.68795	ERS1830114	13298	0.0886	77.2	Viridiplantae	Chlorophyta	Chlorophyceae	Chlamydomonadales	Spermatozopsis exsultans
150	OFUE	Lobochlamys segnis	2.42965	ERS1830111	24721	0.15486	70	Viridiplantae	Chlorophyta	Chlorophyceae	Chlamydomonadales	Lobochlamys segnis
151	PRIQ	Pleurastrum insigne	1.76786	ERS1830157	29790	0.32501	88.2	Viridiplantae	Chlorophyta	Chlorophyceae	Chlamydomonadales	Pleurastrum insigne
152	QRTH	Chloromonas perforata	1.61857	ERS3670380	22859	0.27129	80.8	Viridiplantae	Chlorophyta	Chlorophyceae	Chlamydomonadales	Chloromonas perforata
153	QWRA	Vitreochlamys sp.	2.17892	ERS3670381	26484	0.14854	77.9	Viridiplantae	Chlorophyta	Chlorophyceae	Chlamydomonadales	Vitreochlamys sp.
154	RHVC	Dunaliella salina	2.1304	ERS1830117	20253	0.13625	88.5	Viridiplantae	Chlorophyta	Chlorophyceae	Chlamydomonadales	Dunaliella salina
155	RNAT	Eudorina elegans	2.33877	ERS1830092	31243	0.18631	89.1	Viridiplantae	Chlorophyta	Chlorophyceae	Chlamydomonadales	Eudorina elegans
156	RUIF	Carteria obtusa	2.63759	ERS1830097	26397	0.14542	76.6	Viridiplantae	Chlorophyta	Chlorophyceae	Chlamydomonadales	Carteria obtusa
157	RYJX	Pandorina morum	2.5589	ERS1830093	32935	0.20062	84.5	Viridiplantae	Chlorophyta	Chlorophyceae	Chlamydomonadales	Pandorina morum
158	SYJM	Dunaliella salina	2.20939	ERS3670382	21863	0.17571	88.4	Viridiplantae	Chlorophyta	Chlorophyceae	Chlamydomonadales	Dunaliella salina
159	TSBQ	Chlamydomonas sp.	2.50587	ERS3670378	27154	0.09549	64.6	Viridiplantae	Chlorophyta	Chlorophyceae	Chlamydomonadales	Chlamydomonas sp.
160	UKUC	Dunaliella salina	2.3889	ERS1830118	38957	0.04959	86.4	Viridiplantae	Chlorophyta	Chlorophyceae	Chlamydomonadales	Dunaliella salina
161	USIX	Neochlorosarcina sp.	1.38858	ERS3670375	12099	0.04316	55.8	Viridiplantae	Chlorophyta	Chlorophyceae	Chlamydomonadales	Neochlorosarcina sp.
162	UTRE	Chloromonas tughillensis	2.23186	ERS1830109	42289	0.13013	90.1	Viridiplantae	Chlorophyta	Chlorophyceae	Chlamydomonadales	Chloromonas tughillensis
163	VALZ	Chlamydomonas noctigama	1.37907	ERS1830102	27519	0.21112	74.9	Viridiplantae	Chlorophyta	Chlorophyceae	Chlamydomonadales	Chlamydomonas noctigama
164	VIAU	Carteria crucifera	2.02662	ERS1830096	33334	0.22685	82.2	Viridiplantae	Chlorophyta	Chlorophyceae	Chlamydomonadales	Carteria crucifera
165	WDWX	Dunaliella primolecta	2.91937	ERS1830116	22435	0.19051	89.1	Viridiplantae	Chlorophyta	Chlorophyceae	Chlamydomonadales	Dunaliella primolecta
166	WRSL	Volvox aureus	2.19018	ERS1830090	29203	0.26652	91.1	Viridiplantae	Chlorophyta	Chlorophyceae	Chlamydomonadales	Volvox aureus
167	XDLL	Oogamochlamys gigantea	2.01074	ERS1830113	25946	0.16001	79.2	Viridiplantae	Chlorophyta	Chlorophyceae	Chlamydomonadales	Oogamochlamys gigantea
168	ZDIZ	Dunaliella tertiolecta	2.54391	ERS1830119	23054	0.13744	86.8	Viridiplantae	Chlorophyta	Chlorophyceae	Chlamydomonadales	Dunaliella tertiolecta
169	ZFXU	Asteromonas gracilis	3.9025	ERS1830095,ERS1830094	29602	0.17316	90.1	Viridiplantae	Chlorophyta	Chlorophyceae	Chlamydomonadales	Asteromonas gracilis
170	ZIVZ	Phacotus lenticularis	1.93288	ERS1830124	28549	0.17482	78.3	Viridiplantae	Chlorophyta	Chlorophyceae	Chlamydomonadales	Phacotus lenticularis
171	ZLQE	Stephanosphaera pluvialis	2.32531	ERS1830123	15771	0.12761	79.5	Viridiplantae	Chlorophyta	Chlorophyceae	Chlamydomonadales	Stephanosphaera pluvialis
172	DVYE	Oedogonium cardiacum	2.43212	ERS1830083	34696	0.12597	86.7	Viridiplantae	Chlorophyta	Chlorophyceae	Oedogoniales	Oedogonium cardiacum
173	SDPC	Oedogonium foveolatum	1.97057	ERS1830084	32987	0.13732	85.7	Viridiplantae	Chlorophyta	Chlorophyceae	Oedogoniales	Oedogonium foveolatum
174	BZSH	Golenkinia longispicula	2.44574	ERS1830080	20760	0.23444	93.1	Viridiplantae	Chlorophyta	Chlorophyceae	Sphaeropleales	Golenkinia longispicula
175	FOYQ	Microspora cf. tumidula	1.72393	ERS3670376	21026	0.18375	83.2	Viridiplantae	Chlorophyta	Chlorophyceae	Sphaeropleales	Microspora cf. tumidula
176	MWAN	Neodesmus pupukensis	2.81664	ERS1830130	15560	0.08436	66.4	Viridiplantae	Chlorophyta	Chlorophyceae	Sphaeropleales	Neodesmus pupukensis
177	OTQG	Ankistrodesmus sp.	1.71329	ERS3670377	15805	0.19434	65.7	Viridiplantae	Chlorophyta	Chlorophyceae	Sphaeropleales	Ankistrodesmus sp.
178	PZIF	Acutodesmus dimorphus	3.12163	ERS1830081	27003	0.11425	84.5	Viridiplantae	Chlorophyta	Chlorophyceae	Sphaeropleales	Acutodesmus dimorphus
179	VJDZ	Botryosphaerella sudetica	2.25845	ERS1830128	24216	0.22405	92	Viridiplantae	Chlorophyta	Chlorophyceae	Sphaeropleales	Botryosphaerella sudetica
180	XKWQ	Pediastrum duplex	1.26332	ERS3670372	16174	0.17457	56.8	Viridiplantae	Chlorophyta	Chlorophyceae	Sphaeropleales	Pediastrum duplex
181	XTON	Pediastrum duplex	1.34008	ERS3670374	23785	0.14283	73.3	Viridiplantae	Chlorophyta	Chlorophyceae	Sphaeropleales	Pediastrum duplex
182	Chlre_v5.5	Chlamydomonas reinhardtii						Viridiplantae	Chlorophyta	Chlorophyceae	Oedogoniales	Chlamydomonas reinhardtii
183	Volca_v2.0	Volvox carteri						Viridiplantae	Chlorophyta	Chlorophyceae	Oedogoniales	Volvox carteri
184	HYHN	Prasinoderma coloniale	1.72823	ERS1830061	8505	0.10346	61.7	Viridiplantae	Chlorophyta	prasinophytes	Prasinococcales	Prasinoderma coloniale
185	XJGM	coccoid-prasinophyte	1.72778	ERS3670369	11884	0.18891	74.3	Viridiplantae	Chlorophyta	prasinophytes	Prasinococcales	coccoid-prasinophyte
186	XMCL	Prasinococcus capsulatus	1.22999	ERS1830060	9663	0.16933	84.5	Viridiplantae	Chlorophyta	prasinophytes	Prasinococcales	Prasinococcus capsulatus
187	KYIO	Mesostigma viride	1.41358	ERS368233	15023	0.05452	70.9	Viridiplantae	Streptophyta	Mesostigmatophyceae	Mesostigmatales	Mesostigma viride
188	NNHQ	Spirotaenia minuta	1.16584	ERS368249	14744	0.07885	72	Viridiplantae	Streptophyta		Spirotaenia minuta
189	AZZW	Chlorokybus atmophyticus	1.24351	ERS368239	11810	0.12103	88.8	Viridiplantae	Streptophyta	Chlorokybales	Chlorokybus atmophyticus
190	Klefl_v1.0	Klebsormidium flaccidum						Viridiplantae	Streptophyta	Klebsormidiales	Klebsormidium flaccidum
191	BFIK	Entransia fimbriata	2.4942	ERS368240	18856	0.26511	94.1	Viridiplantae	Streptophyta	Klebsormidiales	Entransia fimbriata
192	FPCO	Interfilum paradoxum	2.32822	ERS1830152	17568	0.21783	95	Viridiplantae	Streptophyta	Klebsormidiales	Interfilum paradoxum
193	FQLP	Klebsormidium subtile	1.23185	ERS368238	16563	0.09612	74.2	Viridiplantae	Streptophyta	Klebsormidiales	Klebsormidium subtile
194	MWXT	Chara vulgaris	1.2977	ERS368234	19123	0.01521	60.1	Viridiplantae	Streptophyta	Charales	Chara vulgaris
195	Chabr_v0.1	Chara braunii						Viridiplantae	Streptophyta	Charales	Chara braunii
196	DRGY	Chaetosphaeridium globosum	1.19219	ERS368237	16028	0.08496	77.9	Viridiplantae	Streptophyta	Coleochaetales	Chaetosphaeridium globosum
197	QPDY	Coleochaete irregularis	2.56631	ERS368235	18133	0.17824	94.4	Viridiplantae	Streptophyta	Coleochaetales	Coleochaete irregularis
198	VQBJ	Coleochaete scutata	1.24395	ERS368236	18786	0.07355	90.1	Viridiplantae	Streptophyta	Coleochaetales	Coleochaete scutata
199	AEKF	Penium margaritaceum	2.21024	ERS368250	17638	0.05957	62.8	Viridiplantae	Streptophyta	Desmidiales	Penium margaritaceum
200	BHBK	Cosmarium tinctum	1.64371	ERS1830166	25498	0.13603	88.8	Viridiplantae	Streptophyta	Desmidiales	Cosmarium tinctum
201	DFDS	Desmidium aptogonum	1.6122	ERS1830160	20323	0.18983	76.9	Viridiplantae	Streptophyta	Desmidiales	Desmidium aptogonum
202	DRFX	Closterium lunula	1.97814	ERS1830159	20206	0.01229	68.3	Viridiplantae	Streptophyta	Desmidiales	Closterium lunula
203	GBGT	Xanthidium antilopaeum	1.77492	ERS1830175	37175	0.05451	80.5	Viridiplantae	Streptophyta	Desmidiales	Xanthidium antilopaeum
204	GGWH	Onychonema laeve	1.8967	ERS1830169	24015	0.11515	87.5	Viridiplantae	Streptophyta	Desmidiales	Onychonema laeve
205	GYRP	Euastrum affine	3.00434	ERS1830167	56520	0.0637	82.9	Viridiplantae	Streptophyta	Desmidiales	Euastrum affine
206	HIDG	Cosmarium broomei	1.32498	ERS1830162	26948	0.03788	57.4	Viridiplantae	Streptophyta	Desmidiales	Cosmarium broomei
207	ISHC	Staurastrum sebaldi	1.41498	ERS1830172	22206	0.1427	87.4	Viridiplantae	Streptophyta	Desmidiales	Staurastrum sebaldi
208	KEYW	Gonatozygon kinahanii	2.11036	ERS1830183	16724	0.20169	90.5	Viridiplantae	Streptophyta	Desmidiales	Gonatozygon kinahanii
209	MCHJ	Micrasterias fimbriata	2.30662	ERS1830168	28703	0.06631	86.1	Viridiplantae	Streptophyta	Desmidiales	Micrasterias fimbriata
210	MNNM	Cosmarium granatum	1.35966	ERS1830163	22248	0.18192	76.3	Viridiplantae	Streptophyta	Desmidiales	Cosmarium granatum
211	MOYY	Pleurotaenium trabecula	2.65726	ERS1830171	32560	0.03787	78.2	Viridiplantae	Streptophyta	Desmidiales	Pleurotaenium trabecula
212	QWFV	Bambusina borreri	1.99232	ERS1830161	29957	0.05456	85.8	Viridiplantae	Streptophyta	Desmidiales	Bambusina borreri
213	RPQV	Phymatodocis nordstedtiana	2.00681	ERS1830170	20418	0.1695	91.8	Viridiplantae	Streptophyta	Desmidiales	Phymatodocis nordstedtiana
214	RPRU	Staurodesmus omearii	2.00072	ERS1830174	26071	0.19103	91.1	Viridiplantae	Streptophyta	Desmidiales	Staurodesmus omearii
215	RQFE	Cosmocladium cf. constrictum	1.91984	ERS3670391	19680	0.15516	86.8	Viridiplantae	Streptophyta	Desmidiales	Cosmocladium cf. constrictum
216	STKJ	Cosmarium ochthodes	1.54031	ERS368244	36321	0.0442	81.2	Viridiplantae	Streptophyta	Desmidiales	Cosmarium ochthodes
217	WCQU	Staurodesmus convergens	3.04224	ERS1830173	31280	0.13484	92.1	Viridiplantae	Streptophyta	Desmidiales	Staurodesmus convergens
218	WDGV	Cosmarium subtumidum	2.68352	ERS1830165	30227	0.16972	91.4	Viridiplantae	Streptophyta	Desmidiales	Cosmarium subtumidum
219	YSQT	Penium exiguum	2.06396	ERS1830182	21644	0.22058	91.4	Viridiplantae	Streptophyta	Desmidiales	Penium exiguum
220	FFGR	Netrium digitus	1.26547	ERS368247	18104	0.03757	82.8	Viridiplantae	Streptophyta	Zygnematales	Netrium digitus
221	HAOX	Spirogyra sp.	1.23224	ERS368243	9964	0.07174	65.7	Viridiplantae	Streptophyta	Zygnematales	Spirogyra sp.
222	HKZW	Mesotaenium caldariorum	2.89749	ERS1830177	20620	0.09785	93.7	Viridiplantae	Streptophyta	Zygnematales	Mesotaenium caldariorum
223	JOJQ	Cylindrocystis cushleckae	2.35013	ERS368241	21857	0.20557	94.1	Viridiplantae	Streptophyta	Zygnematales	Cylindrocystis cushleckae
224	KMNX	Nucleotaenium eifelense	1.91575	ERS1830180	14818	0.11438	60.7	Viridiplantae	Streptophyta	Zygnematales	Nucleotaenium eifelense
225	MFZO	Zygnemopsis sp.	2.5765	ERS3670390	17336	0.27507	93.3	Viridiplantae	Streptophyta	Zygnematales	Zygnemopsis sp.
226	NBYP	Mesotaenium kramstae	2.40368	ERS1830178	26746	0.15224	95	Viridiplantae	Streptophyta	Zygnematales	Mesotaenium kramstae
227	RPGL	Cylindrocystis brebissonii	2.57788	ERS1830179	43923	0.07063	84.5	Viridiplantae	Streptophyta	Zygnematales	Cylindrocystis brebissonii
228	SNOX	Planotaenium ohtanii	1.23617	ERS1830181	14291	0.1583	86.2	Viridiplantae	Streptophyta	Zygnematales	Planotaenium ohtanii
229	TPHT	Spirotaenia sp.	2.21751	ERS3670393	40090	0.02731	78.5	Viridiplantae	Streptophyta	Zygnematales	Spirotaenia sp.
230	VAZE	Cylindrocystis sp.	2.64441	ERS3670392	28700	0.20322	91.8	Viridiplantae	Streptophyta	Zygnematales	Cylindrocystis sp.
231	WDCW	Mesotaenium endlicherianum	2.35179	ERS368245	24586	0.17567	89.8	Viridiplantae	Streptophyta	Zygnematales	Mesotaenium endlicherianum
232	WSJO	Mesotaenium braunii	2.4541	ERS1830176	26713	0.21436	91.8	Viridiplantae	Streptophyta	Zygnematales	Mesotaenium braunii
233	XRTZ	Roya obtusa	2.4	ERS368248	15119	0.15117	85.1	Viridiplantae	Streptophyta	Zygnematales	Roya obtusa
234	YOXI	Cylindrocystis brebissonii	2.39554	ERS368246	27760	0.17417	92.8	Viridiplantae	Streptophyta	Zygnematales	Cylindrocystis brebissonii
235	ZRMT	Mougeotia sp.	2.35806	ERS368242	15555	0.07864	91.1	Viridiplantae	Streptophyta	Zygnematales	Mougeotia sp.
236	ANON	Leiosporoceros dussii	2.80707	ERS1830255	13052	0.15885	72	Viridiplantae	Streptophyta	Embryophyta	Anthocerotophyta	Anthocerotales	Leiosporoceros dussii
237	BSNI	Anthoceros agrestis	2.91266	ERS1830257	21062	0.12971	86.1	Viridiplantae	Streptophyta	Embryophyta	Anthocerotophyta	Anthocerotales	Anthoceros agrestis
238	DXOU	Nothoceros aenigmaticus	0.527695	ERS368224	17836	0.16043	79.9	Viridiplantae	Streptophyta	Embryophyta	Anthocerotophyta	Anthocerotales	Nothoceros aenigmaticus
239	FAJB	Paraphymatoceros hallii	2.5212	ERS1830040	22977	0.16455	82	Viridiplantae	Streptophyta	Embryophyta	Anthocerotophyta	Anthocerotales	Paraphymatoceros hallii
240	TCBC	Nothoceros vincentianus	1.89551	ERS368225	28920	0.04743	88.1	Viridiplantae	Streptophyta	Embryophyta	Anthocerotophyta	Anthocerotales	Nothoceros vincentianus
241	TWUW	Anthoceros agrestis	2.61425	ERS1830256	20965	0.13388	86.5	Viridiplantae	Streptophyta	Embryophyta	Anthocerotophyta	Anthocerotales	Anthoceros agrestis
242	WCZB	Phaeoceros carolinianus	2.55917	ERS1830041	39985	0.16604	89.8	Viridiplantae	Streptophyta	Embryophyta	Anthocerotophyta	Anthocerotales	Phaeoceros carolinianus
243	WEEQ	Phaeoceros carolinianus	2.78291	ERS1830248	28561	0.16051	85.5	Viridiplantae	Streptophyta	Embryophyta	Anthocerotophyta	Anthocerotales	Phaeoceros carolinianus
244	AKXB	Phaeomegaceros coriaceus	1.11695	ERS1830254	28619	0.21047	87.1	Viridiplantae	Streptophyta	Embryophyta	Anthocerotophyta	Dendrocerotales	Phaeomegaceros coriaceus
245	UCRN	Megaceros flagellaris	2.38848	ERS1830043	21266	0.19084	84.2	Viridiplantae	Streptophyta	Embryophyta	Anthocerotophyta	Dendrocerotales	Megaceros flagellaris
246	Phypa_v3.0	Physcomitrella patens						Viridiplantae	Streptophyta	Embryophyta	Bryophyta	Funariales	Physcomitrella patens
247	WOGB	Andreaea rupestris	2.43729	ERS1830009	32291	0.07376	93.4	Viridiplantae	Streptophyta	Embryophyta	Bryophyta	Andreaeales	Andreaea rupestris
248	ORKS	Philonotis fontana	2.52981	ERS1830010	27068	0.20846	94.1	Viridiplantae	Streptophyta	Embryophyta	Bryophyta	Bartramiales	Philonotis fontana
249	BGXB	Plagiomnium insigne	2.38651	ERS1830011	26122	0.17859	91	Viridiplantae	Streptophyta	Embryophyta	Bryophyta	Bryales	Plagiomnium insigne
250	JMXW	Bryum argenteum	1.10604	ERS368216	20021	0.10048	87.5	Viridiplantae	Streptophyta	Embryophyta	Bryophyta	Bryales	Bryum argenteum
251	XWHK	Rosulabryum cf. capillare	1.10326	ERS368219	22593	0.09378	85.5	Viridiplantae	Streptophyta	Embryophyta	Bryophyta	Bryales	Rosulabryum cf. capillare
252	AWOI	Diphyscium foliosum	2.29794	ERS1830020	31894	0.13353	95.4	Viridiplantae	Streptophyta	Embryophyta	Bryophyta	Diphysciales	Diphyscium foliosum
253	HRWG	Buxbaumia aphylla	2.63778	ERS1830016	27658	0.08574	95	Viridiplantae	Streptophyta	Embryophyta	Bryophyta	Buxbaumiales	Buxbaumia aphylla
254	FFPD	Ceratodon purpureus	1.42157	ERS368218	25816	0.09665	94.8	Viridiplantae	Streptophyta	Embryophyta	Bryophyta	Dicranales	Ceratodon purpureus
255	NGTD	Dicranum scoparium	2.23412	ERS1830017	33625	0.17485	93.1	Viridiplantae	Streptophyta	Embryophyta	Bryophyta	Dicranales	Dicranum scoparium
256	RGKI	Leucobryum glaucum	2.42385	ERS1830019	26788	0.10503	91.7	Viridiplantae	Streptophyta	Embryophyta	Bryophyta	Dicranales	Leucobryum glaucum
257	VMXJ	Leucobryum albidum	2.50573	ERS1830018	40865	0.17615	95.7	Viridiplantae	Streptophyta	Embryophyta	Bryophyta	Dicranales	Leucobryum albidum
258	KEFD	Encalypta streptocarpa	2.60865	ERS1830021	28109	0.11295	93.7	Viridiplantae	Streptophyta	Embryophyta	Bryophyta	Encalyptales	Encalypta streptocarpa
259	YEPO	Physcomitrium sp.	2.50392	ERS3670362	40618	0.15906	97.3	Viridiplantae	Streptophyta	Embryophyta	Bryophyta	Funariales	Physcomitrium sp.
260	ABCD	Racomitrium elongatum	2.27641	ERS1830013	30278	0.1406	90.4	Viridiplantae	Streptophyta	Embryophyta	Bryophyta	Grimmiales	Racomitrium elongatum
261	BPSG	Scouleria aquatica	2.50687	ERS1830015	38937	0.1364	95.7	Viridiplantae	Streptophyta	Embryophyta	Bryophyta	Grimmiales	Scouleria aquatica
262	RDOO	Racomitrium varium	2.21629	ERS1830014	38287	0.07597	95.4	Viridiplantae	Streptophyta	Embryophyta	Bryophyta	Grimmiales	Racomitrium varium
263	YWNF	Hedwigia ciliata	2.58869	ERS368220	25495	0.14988	96	Viridiplantae	Streptophyta	Embryophyta	Bryophyta	Hedwigiales	Hedwigia ciliata
264	DHWX	Fontinalis antipyretica	2.53821	ERS1830028	29839	0.09789	93.1	Viridiplantae	Streptophyta	Embryophyta	Bryophyta	Hypnales	Fontinalis antipyretica
265	EEMJ	Thuidium delicatulum	1.06557	ERS368222	19992	0.1215	86.4	Viridiplantae	Streptophyta	Embryophyta	Bryophyta	Hypnales	Thuidium delicatulum
266	IGUH	Leucodon julaceus	2.31784	ERS1830025	51754	0.15035	96.3	Viridiplantae	Streptophyta	Embryophyta	Bryophyta	Hypnales	Leucodon julaceus
267	JADL	Rhynchostegium serrulatum	1.38942	ERS368223	23956	0.13111	95.1	Viridiplantae	Streptophyta	Embryophyta	Bryophyta	Hypnales	Rhynchostegium serrulatum
268	LNSF	Stereodon subimponens	2.12449	ERS1830023	28240	0.09401	93	Viridiplantae	Streptophyta	Embryophyta	Bryophyta	Hypnales	Stereodon subimponens
269	MIRS	Climacium dendroides	1.93548	ERS1830027	28719	0.08099	85.9	Viridiplantae	Streptophyta	Embryophyta	Bryophyta	Hypnales	Climacium dendroides
270	QKQO	Pseudotaxiphyllum elegans	2.6318	ERS1830024	24973	0.12546	95.1	Viridiplantae	Streptophyta	Embryophyta	Bryophyta	Hypnales	Pseudotaxiphyllum elegans
271	QMWB	Anomodon attenuatus	1.35198	ERS368217	25384	0.08539	91.5	Viridiplantae	Streptophyta	Embryophyta	Bryophyta	Hypnales	Anomodon attenuatus
272	TAVP	Calliergon cordifolium	2.35989	ERS1830026	28695	0.05308	91.7	Viridiplantae	Streptophyta	Embryophyta	Bryophyta	Hypnales	Calliergon cordifolium
273	TMAJ	Neckera douglasii	3.02626	ERS1830029	55152	0.11126	94.1	Viridiplantae	Streptophyta	Embryophyta	Bryophyta	Hypnales	Neckera douglasii
274	VBMM	Claopodium rostratum	1.91657	ERS3670361	24834	0.12831	95.1	Viridiplantae	Streptophyta	Embryophyta	Bryophyta	Hypnales	Claopodium rostratum
275	WSPM	Loeskeobryum brevirostre	1.26456	ERS1830022	21694	0.11124	91	Viridiplantae	Streptophyta	Embryophyta	Bryophyta	Hypnales	Loeskeobryum brevirostre
276	ZACW	Leucodon brachypus	2.24184	ERS368221	35240	0.16867	95.7	Viridiplantae	Streptophyta	Embryophyta	Bryophyta	Hypnales	Leucodon brachypus
277	SZYG	Polytrichum commune	1.02418	ERS368281	18557	0.06789	87.1	Viridiplantae	Streptophyta	Embryophyta	Bryophyta	Polytrichales	Polytrichum commune
278	ZTHV	Atrichum angustatum	2.40884	ERS1830031	35823	0.12202	93.8	Viridiplantae	Streptophyta	Embryophyta	Bryophyta	Polytrichales	Atrichum angustatum
279	GRKU	Syntrichia princeps	1.8231	ERS1830032	29849	0.04962	90.5	Viridiplantae	Streptophyta	Embryophyta	Bryophyta	Pottiales	Syntrichia princeps
280	CMEQ	Orthotrichum lyellii	2.74583	ERS1830030	29343	0.13705	95.8	Viridiplantae	Streptophyta	Embryophyta	Bryophyta	Orthotrichales	Orthotrichum lyellii
281	WNGH	Aulacomnium heterostichum	2.15534	ERS1830012	34561	0.14645	95	Viridiplantae	Streptophyta	Embryophyta	Bryophyta	Rhizogoniales	Aulacomnium heterostichum
282	GOWD	Sphagnum lescurii	1.29314	ERS368282	33317	0.0662	88.8	Viridiplantae	Streptophyta	Embryophyta	Bryophyta	Sphagnales	Sphagnum lescurii
283	RCBT	Sphagnum palustre	2.45239	ERS1830033	55781	0.06558	92.8	Viridiplantae	Streptophyta	Embryophyta	Bryophyta	Sphagnales	Sphagnum palustre
284	UHLI	Sphagnum recurvum	2.00771	ERS1830034	40948	0.14586	95.1	Viridiplantae	Streptophyta	Embryophyta	Bryophyta	Sphagnales	Sphagnum recurvum
285	SKQD	Takakia lepidozioides	2.53068	ERS1830035	33380	0.22469	92	Viridiplantae	Streptophyta	Embryophyta	Bryophyta	Takakiales	Takakia lepidozioides
286	HVBQ	Tetraphis pellucida	2.19103	ERS1830036	44691	0.06124	94	Viridiplantae	Streptophyta	Embryophyta	Bryophyta	Tetraphidales	Tetraphis pellucida
287	ZQRI	Timmia austriaca	2.33364	ERS1830037	31492	0.0994	96.4	Viridiplantae	Streptophyta	Embryophyta	Bryophyta	Timmiales	Timmia austriaca
288	IRBN	Scapania nemorosa	3.03887	ERS1830046	60937	0.2097	97.7	Viridiplantae	Streptophyta	Embryophyta	Marchantiophyta	Jungermanniales	Scapania nemorosa
289	LGOW	Schistochila sp.	2.49502	ERS3670366	41766	0.11826	92.4	Viridiplantae	Streptophyta	Embryophyta	Marchantiophyta	Jungermanniales	Schistochila sp.
290	OFTV	Barbilophozia barbata	2.63144	ERS1830047	49568	0.06736	92.8	Viridiplantae	Streptophyta	Embryophyta	Marchantiophyta	Jungermanniales	Barbilophozia barbata
291	RTMU	Calypogeia fissa	2.12833	ERS1830045	65261	0.11164	88.8	Viridiplantae	Streptophyta	Embryophyta	Marchantiophyta	Jungermanniales	Calypogeia fissa
292	WZYK	Bazzania trilobata	2.39549	ERS368283	34828	0.0834	92.8	Viridiplantae	Streptophyta	Embryophyta	Marchantiophyta	Jungermanniales	Bazzania trilobata
293	YBQN	Odontoschisma prostratum	1.68845	ERS1830044	45254	0.13145	90.8	Viridiplantae	Streptophyta	Embryophyta	Marchantiophyta	Jungermanniales	Odontoschisma prostratum
294	TXVB	Lunularia cruciata	2.92688	ERS1830053	30441	0.1654	95.1	Viridiplantae	Streptophyta	Embryophyta	Marchantiophyta	Lunulariales	Lunularia cruciata
295	HMHL	Marchantia paleacea	2.18585	ERS1830050	23838	0.12833	97.1	Viridiplantae	Streptophyta	Embryophyta	Marchantiophyta	Marchantiales	Marchantia paleacea
296	ILBQ	Conocephalum conicum	1.79915	ERS1830052	21776	0.25317	96.1	Viridiplantae	Streptophyta	Embryophyta	Marchantiophyta	Marchantiales	Conocephalum conicum
297	JPYU	Marchantia polymorpha	1.31441	ERS368284	17323	0.09755	88.2	Viridiplantae	Streptophyta	Embryophyta	Marchantiophyta	Marchantiales	Marchantia polymorpha
298	TFYI	Marchantia emarginata	1.25339	ERS368285	22886	0.34621	78.9	Viridiplantae	Streptophyta	Embryophyta	Marchantiophyta	Marchantiales	Marchantia emarginata
299	WJLO	Ricciocarpos natans	1.14862	ERS368226	19757	0.15484	94.4	Viridiplantae	Streptophyta	Embryophyta	Marchantiophyta	Marchantiales	Ricciocarpos natans
300	NRWZ	Metzgeria crassipilis	2.28516	ERS368227	34221	0.09328	90.8	Viridiplantae	Streptophyta	Embryophyta	Marchantiophyta	Metzgeriales	Metzgeria crassipilis
301	YFGP	Pallavicinia lyellii	2.31015	ERS1830055	42110	0.16967	91.7	Viridiplantae	Streptophyta	Embryophyta	Marchantiophyta	Pallaviciniales	Pallavicinia lyellii
302	JHFI	Pellia neesiana	2.3784	ERS1830056	42574	0.1374	93.5	Viridiplantae	Streptophyta	Embryophyta	Marchantiophyta	Pelliales	Pellia neesiana
303	PIUF	Pellia cf. epiphylla	2.09516	ERS3670368	39165	0.16811	92.8	Viridiplantae	Streptophyta	Embryophyta	Marchantiophyta	Pelliales	Pellia cf. epiphylla
304	BNCU	Radula lindenbergiana	2.67612	ERS1830058	38165	0.12599	94.4	Viridiplantae	Streptophyta	Embryophyta	Marchantiophyta	Porellales	Radula lindenbergiana
305	KRUQ	Porella navicularis	3.27426	ERS1830057	38929	0.15889	94.4	Viridiplantae	Streptophyta	Embryophyta	Marchantiophyta	Porellales	Porella navicularis
306	TGKW	Frullania sp.	2.4302	ERS3670367	36455	0.07873	90	Viridiplantae	Streptophyta	Embryophyta	Marchantiophyta	Porellales	Frullania sp.
307	UUHD	Porella pinnata	2.17352	ERS1830049	44995	0.10147	92	Viridiplantae	Streptophyta	Embryophyta	Marchantiophyta	Porellales	Porella pinnata
308	HPXA	Ptilidium pulcherrimum	2.50322	ERS1830048	46610	0.08462	91.7	Viridiplantae	Streptophyta	Embryophyta	Marchantiophyta	Ptilidiales	Ptilidium pulcherrimum
309	HERT	Sphaerocarpos texanus	1.12937	ERS368228	20230	0.10599	88.8	Viridiplantae	Streptophyta	Embryophyta	Marchantiophyta	Sphaerocarpales	Sphaerocarpos texanus
310	PKOX	Isoetes tegetiformans	2.21539	ERS1829935	34963	0.2064	95.7	Viridiplantae	Streptophyta	Embryophyta	Tracheophyta	Lycopodiophyta	Isoetales	Isoetes tegetiformans
311	PYHZ	Isoetes sp.	2.3573	ERS3670357	32840	0.20069	94.7	Viridiplantae	Streptophyta	Embryophyta	Tracheophyta	Lycopodiophyta	Isoetales	Isoetes sp.
312	CBAE	Huperzia myrsinites	2.36431	ERS1829928	27940	0.09957	84.2	Viridiplantae	Streptophyta	Embryophyta	Tracheophyta	Lycopodiophyta	Lycopodiales	Huperzia myrsinites
313	ENQF	Lycopodium annotinum	2.56102	ERS1829933	33276	0.09984	93.1	Viridiplantae	Streptophyta	Embryophyta	Tracheophyta	Lycopodiophyta	Lycopodiales	Lycopodium annotinum
314	GAON	Huperzia squarrosa	1.52455	ERS368275	23236	0.04921	83.8	Viridiplantae	Streptophyta	Embryophyta	Tracheophyta	Lycopodiophyta	Lycopodiales	Huperzia squarrosa
315	GKAG	Huperzia lucidula	2.64093	ERS1829926	37649	0.06026	92.8	Viridiplantae	Streptophyta	Embryophyta	Tracheophyta	Lycopodiophyta	Lycopodiales	Huperzia lucidula
316	PQTO	Lycopodium deuterodensum	2.11582	ERS1829932	35613	0.21809	94.4	Viridiplantae	Streptophyta	Embryophyta	Tracheophyta	Lycopodiophyta	Lycopodiales	Lycopodium deuterodensum
317	ULKT	Lycopodiella appressa	1.75418	ERS1829931	32497	0.05353	81.8	Viridiplantae	Streptophyta	Embryophyta	Tracheophyta	Lycopodiophyta	Lycopodiales	Lycopodiella appressa
318	UPMJ	Pseudolycopodiella caroliniana	1.57762	ERS368213	31621	0.06721	90.4	Viridiplantae	Streptophyta	Embryophyta	Tracheophyta	Lycopodiophyta	Lycopodiales	Pseudolycopodiella caroliniana
319	WAFT	Diphasiastrum digitatum	1.26679	ERS1829934	28265	0.08808	89.4	Viridiplantae	Streptophyta	Embryophyta	Tracheophyta	Lycopodiophyta	Lycopodiales	Diphasiastrum digitatum
320	XNXF	Dendrolycopodium obscurum	1.36556	ERS368214	27785	0.11103	88.1	Viridiplantae	Streptophyta	Embryophyta	Tracheophyta	Lycopodiophyta	Lycopodiales	Dendrolycopodium obscurum
321	YHZW	Huperzia selago	5.14562	ERS1829930,ERS1829927	52932	0.03681	95	Viridiplantae	Streptophyta	Embryophyta	Tracheophyta	Lycopodiophyta	Lycopodiales	Huperzia selago
322	ZZEI	Phylloglossum drummondii	1.92907	ERS1829929	43549	0.05897	95.3	Viridiplantae	Streptophyta	Embryophyta	Tracheophyta	Lycopodiophyta	Lycopodiales	Phylloglossum drummondii
323	ABIJ	Selaginella cf. pallescens	2.54403	ERS1829938	18897	0.10115	82.9	Viridiplantae	Streptophyta	Embryophyta	Tracheophyta	Lycopodiophyta	Selaginellales	Selaginella cf. pallescens
324	JKAA	Selaginella wallacei	2.14588	ERS1829937	42725	0.14555	92	Viridiplantae	Streptophyta	Embryophyta	Tracheophyta	Lycopodiophyta	Selaginellales	Selaginella wallacei
325	KJYC	Selaginella willdenowii	2.36841	ERS1829942	21590	0.07907	91.4	Viridiplantae	Streptophyta	Embryophyta	Tracheophyta	Lycopodiophyta	Selaginellales	Selaginella willdenowii
326	KUXM	Selaginella selaginoides	2.12079	ERS1829940	18949	0.07284	84.5	Viridiplantae	Streptophyta	Embryophyta	Tracheophyta	Lycopodiophyta	Selaginellales	Selaginella selaginoides
327	LGDQ	Selaginella apoda	2.5117	ERS1829936	19428	0.07252	83.5	Viridiplantae	Streptophyta	Embryophyta	Tracheophyta	Lycopodiophyta	Selaginellales	Selaginella apoda
328	ZFGK	Selaginella kraussiana	2.22357	ERS1829941	20664	0.11937	89.4	Viridiplantae	Streptophyta	Embryophyta	Tracheophyta	Lycopodiophyta	Selaginellales	Selaginella kraussiana
329	ZYCD	Selaginella acanthonota	2.11	ERS1829939	18404	0.09427	87.1	Viridiplantae	Streptophyta	Embryophyta	Tracheophyta	Lycopodiophyta	Selaginellales	Selaginella acanthonota
330	ZZOL	Selaginella moellendorffii	2.68942	ERS368215	20028	0.11243	81.9	Viridiplantae	Streptophyta	Embryophyta	Tracheophyta	Lycopodiophyta	Selaginellales	Selaginella moellendorffii
331	Selmo_v1.0	Selaginella moellendorffii						Viridiplantae	Streptophyta	Embryophyta	Tracheophyta	Lycopodiophyta	Selaginellales	Selaginella moellendorffii
332	CAPN	Equisetum diffusum	1.51656	ERS368276	18012	0.0697	72.3	Viridiplantae	Streptophyta	Embryophyta	Tracheophyta	Euphyllophyta	Polypodiopsida	Equisetales	Equisetum diffusum
333	JVSZ	Equisetum hyemale	2.47978	ERS1829943	34079	0.09657	95.4	Viridiplantae	Streptophyta	Embryophyta	Tracheophyta	Euphyllophyta	Polypodiopsida	Equisetales	Equisetum hyemale
334	DFHO	Danaea nodosa	2.80735	ERS1830258	26007	0.2405	94.4	Viridiplantae	Streptophyta	Embryophyta	Tracheophyta	Euphyllophyta	Polypodiopsida	Marattiales	Danaea nodosa
335	NHCM	Angiopteris evecta	1.39476	ERS368277	24025	0.07444	80.5	Viridiplantae	Streptophyta	Embryophyta	Tracheophyta	Euphyllophyta	Polypodiopsida	Marattiales	Angiopteris evecta
336	UGNK	Marattia attenuata	2.47119	ERS1830250	38610	0.07925	94.1	Viridiplantae	Streptophyta	Embryophyta	Tracheophyta	Euphyllophyta	Polypodiopsida	Marattiales	Marattia attenuata
337	BEGM	Botrypus virginianus	2.4203	ERS1829944	37251	0.05033	83.5	Viridiplantae	Streptophyta	Embryophyta	Tracheophyta	Euphyllophyta	Polypodiopsida	Ophioglossales	Botrypus virginianus
338	DJSE	Ophioglossum petiolatum	3.49645	ERS1829945,ERS368278	39329	0.02513	86.8	Viridiplantae	Streptophyta	Embryophyta	Tracheophyta	Euphyllophyta	Polypodiopsida	Ophioglossales	Ophioglossum petiolatum
339	EEAQ	Sceptridium dissectum	2.37306	ERS1829946	36196	0.14201	94.8	Viridiplantae	Streptophyta	Embryophyta	Tracheophyta	Euphyllophyta	Polypodiopsida	Ophioglossales	Sceptridium dissectum
340	ALVQ	Tmesipteris parva	2.43575	ERS1829947	36535	0.04998	90.8	Viridiplantae	Streptophyta	Embryophyta	Tracheophyta	Euphyllophyta	Polypodiopsida	Psilotales	Tmesipteris parva
341	QVMR	Psilotum nudum	1.34798	ERS368279	21710	0.03899	89.2	Viridiplantae	Streptophyta	Embryophyta	Tracheophyta	Euphyllophyta	Polypodiopsida	Psilotales	Psilotum nudum
342	EWXK	Thyrsopteris elegans	1.71856	ERS1829949	44884	0.13657	88.1	Viridiplantae	Streptophyta	Embryophyta	Tracheophyta	Euphyllophyta	Polypodiopsida	Leptosporangiate ferns	Cyatheales	Thyrsopteris elegans
343	GANB	Alsophila pinulosa	1.72132	ERS368280	27045	0.05032	79.9	Viridiplantae	Streptophyta	Embryophyta	Tracheophyta	Euphyllophyta	Polypodiopsida	Leptosporangiate ferns	Cyatheales	Alsophila pinulosa
344	PNZO	Culcita macrocarpa	1.82038	ERS1829948	49437	0.14556	87.8	Viridiplantae	Streptophyta	Embryophyta	Tracheophyta	Euphyllophyta	Polypodiopsida	Leptosporangiate ferns	Cyatheales	Culcita macrocarpa
345	UWOD	Plagiogyria japonica	1.87036	ERS1829958	49655	0.12311	87.9	Viridiplantae	Streptophyta	Embryophyta	Tracheophyta	Euphyllophyta	Polypodiopsida	Leptosporangiate ferns	Cyatheales	Plagiogyria japonica
346	MEKP	Dipteris conjugata	1.89851	ERS1829951	40274	0.18835	91.4	Viridiplantae	Streptophyta	Embryophyta	Tracheophyta	Euphyllophyta	Polypodiopsida	Leptosporangiate ferns	Gleicheniales	Dipteris conjugata
347	QIAD	Hymenophyllum bivalve	2.00725	ERS1829953	25642	0.15021	69.3	Viridiplantae	Streptophyta	Embryophyta	Tracheophyta	Euphyllophyta	Polypodiopsida	Leptosporangiate ferns	Hymenophyllales	Hymenophyllum bivalve
348	RFMZ	Osmundastrum cinnamomeum	1.76907	ERS1830253	22944	0.18969	92.5	Viridiplantae	Streptophyta	Embryophyta	Tracheophyta	Euphyllophyta	Polypodiopsida	Leptosporangiate ferns	Osmundales	Osmundastrum cinnamomeum
349	UOMY	Osmunda sp.	2.43848	ERS3670359	29376	0.19857	94.4	Viridiplantae	Streptophyta	Embryophyta	Tracheophyta	Euphyllophyta	Polypodiopsida	Leptosporangiate ferns	Osmundales	Osmunda sp.
350	VIBO	Osmunda javanica	1.96883	ERS1829957	30648	0.18001	91.7	Viridiplantae	Streptophyta	Embryophyta	Tracheophyta	Euphyllophyta	Polypodiopsida	Leptosporangiate ferns	Osmundales	Osmunda javanica
351	AFPO	Athyrium sp.	2.39009	ERS1829980	28753	0.25039	92.5	Viridiplantae	Streptophyta	Embryophyta	Tracheophyta	Euphyllophyta	Polypodiopsida	Leptosporangiate ferns	Polypodiales	Athyrium sp.
352	BMIF	Asplenium cf. x lucrosum	2.71511	ERS3670399	42482	0.12649	91.1	Viridiplantae	Streptophyta	Embryophyta	Tracheophyta	Euphyllophyta	Polypodiopsida	Leptosporangiate ferns	Polypodiales	Asplenium cf. x lucrosum
353	BMJR	Adiantum raddianum	2.74034	ERS1829992	33563	0.16609	94.1	Viridiplantae	Streptophyta	Embryophyta	Tracheophyta	Euphyllophyta	Polypodiopsida	Leptosporangiate ferns	Polypodiales	Adiantum raddianum
354	CJNT	Polypodium glycyrrhiza	2.13628	ERS1829962	32334	0.14984	92.4	Viridiplantae	Streptophyta	Embryophyta	Tracheophyta	Euphyllophyta	Polypodiopsida	Leptosporangiate ferns	Polypodiales	Polypodium glycyrrhiza
355	DCDT	Gaga arizonica	2.25315	ERS1829993	33296	0.10876	95.4	Viridiplantae	Streptophyta	Embryophyta	Tracheophyta	Euphyllophyta	Polypodiopsida	Leptosporangiate ferns	Polypodiales	Gaga arizonica
356	FCHS	Deparia lobato-crenata	0.863299	ERS1829982	24485	0.05347	85.4	Viridiplantae	Streptophyta	Embryophyta	Tracheophyta	Euphyllophyta	Polypodiopsida	Leptosporangiate ferns	Polypodiales	Deparia lobato-crenata
357	FLTD	Pteris ensiformis	1.39107	ERS1829997	27667	0.06475	89.1	Viridiplantae	Streptophyta	Embryophyta	Tracheophyta	Euphyllophyta	Polypodiopsida	Leptosporangiate ferns	Polypodiales	Pteris ensiformis
358	FQGQ	Polystichum acrostichoides	2.29074	ERS1829969	32889	0.16346	86.2	Viridiplantae	Streptophyta	Embryophyta	Tracheophyta	Euphyllophyta	Polypodiopsida	Leptosporangiate ferns	Polypodiales	Polystichum acrostichoides
359	GSXD	Myriopteris rufa	1.97885	ERS1830001	29100	0.09702	91.4	Viridiplantae	Streptophyta	Embryophyta	Tracheophyta	Euphyllophyta	Polypodiopsida	Leptosporangiate ferns	Polypodiales	Myriopteris rufa
360	GYFU	Polypodium hesperium	2.39074	ERS1829960	38694	0.05038	92.7	Viridiplantae	Streptophyta	Embryophyta	Tracheophyta	Euphyllophyta	Polypodiopsida	Leptosporangiate ferns	Polypodiales	Polypodium hesperium
361	HEGQ	Gymnocarpium dryopteris	1.91865	ERS1829989	31013	0.09108	88.5	Viridiplantae	Streptophyta	Embryophyta	Tracheophyta	Euphyllophyta	Polypodiopsida	Leptosporangiate ferns	Polypodiales	Gymnocarpium dryopteris
362	HNDZ	Cystopteris utahensis	2.61229	ERS1829984	42221	0.03913	88.5	Viridiplantae	Streptophyta	Embryophyta	Tracheophyta	Euphyllophyta	Polypodiopsida	Leptosporangiate ferns	Polypodiales	Cystopteris utahensis
363	HTFH	Onoclea sensibilis	1.59407	ERS1829978	16999	0.07406	78.6	Viridiplantae	Streptophyta	Embryophyta	Tracheophyta	Euphyllophyta	Polypodiopsida	Leptosporangiate ferns	Polypodiales	Onoclea sensibilis
364	IXLH	Polypodium hesperium	2.37697	ERS1829959	39188	0.05098	91.8	Viridiplantae	Streptophyta	Embryophyta	Tracheophyta	Euphyllophyta	Polypodiopsida	Leptosporangiate ferns	Polypodiales	Polypodium hesperium
365	JBLI	Bolbitis repanda	2.22237	ERS1829968	34138	0.0576	82.9	Viridiplantae	Streptophyta	Embryophyta	Tracheophyta	Euphyllophyta	Polypodiopsida	Leptosporangiate ferns	Polypodiales	Bolbitis repanda
366	KJZG	Asplenium platyneuron	2.07012	ERS1829973	28108	0.11704	91.2	Viridiplantae	Streptophyta	Embryophyta	Tracheophyta	Euphyllophyta	Polypodiopsida	Leptosporangiate ferns	Polypodiales	Asplenium platyneuron
367	LHLE	Cystopteris fragilis	2.12134	ERS1829985	31185	0.10339	93.3	Viridiplantae	Streptophyta	Embryophyta	Tracheophyta	Euphyllophyta	Polypodiopsida	Leptosporangiate ferns	Polypodiales	Cystopteris fragilis
368	MROH	Thelypteris acuminata	2.52654	ERS1829975	23017	0.10723	84.8	Viridiplantae	Streptophyta	Embryophyta	Tracheophyta	Euphyllophyta	Polypodiopsida	Leptosporangiate ferns	Polypodiales	Thelypteris acuminata
369	MTGC	Dennstaedtia davallioides	1.09881	ERS1829990	22700	0.14456	93.1	Viridiplantae	Streptophyta	Embryophyta	Tracheophyta	Euphyllophyta	Polypodiopsida	Leptosporangiate ferns	Polypodiales	Dennstaedtia davallioides
370	NDUV	Vittaria appalachiana	2.23421	ERS1830003	38036	0.20172	94.4	Viridiplantae	Streptophyta	Embryophyta	Tracheophyta	Euphyllophyta	Polypodiopsida	Leptosporangiate ferns	Polypodiales	Vittaria appalachiana
371	NOKI	Lindsaea linearis	2.12943	ERS1830004	40050	0.15954	94.4	Viridiplantae	Streptophyta	Embryophyta	Tracheophyta	Euphyllophyta	Polypodiopsida	Leptosporangiate ferns	Polypodiales	Lindsaea linearis
372	NWWI	Nephrolepis exaltata	2.37959	ERS1829967	47647	0.03747	83.4	Viridiplantae	Streptophyta	Embryophyta	Tracheophyta	Euphyllophyta	Polypodiopsida	Leptosporangiate ferns	Polypodiales	Nephrolepis exaltata
373	OCZL	Homalosorus pycnocarpos	1.49432	ERS1829974	26348	0.08889	89.5	Viridiplantae	Streptophyta	Embryophyta	Tracheophyta	Euphyllophyta	Polypodiopsida	Leptosporangiate ferns	Polypodiales	Homalosorus pycnocarpos
374	OQWW	Davallia fejeensis	2.5711	ERS1829966	58247	0.12198	87.8	Viridiplantae	Streptophyta	Embryophyta	Tracheophyta	Euphyllophyta	Polypodiopsida	Leptosporangiate ferns	Polypodiales	Davallia fejeensis
375	ORJE	Phymatosorus grossus	2.57209	ERS1829965	33101	0.12054	92.4	Viridiplantae	Streptophyta	Embryophyta	Tracheophyta	Euphyllophyta	Polypodiopsida	Leptosporangiate ferns	Polypodiales	Phymatosorus grossus
376	PIVW	Ceratopteris thalictroides	2.89917	ERS1830252	37673	0.08191	94.7	Viridiplantae	Streptophyta	Embryophyta	Tracheophyta	Euphyllophyta	Polypodiopsida	Leptosporangiate ferns	Polypodiales	Ceratopteris thalictroides
377	POPJ	Pteris vittata	2.85319	ERS1829996	38071	0.08593	92.7	Viridiplantae	Streptophyta	Embryophyta	Tracheophyta	Euphyllophyta	Polypodiopsida	Leptosporangiate ferns	Polypodiales	Pteris vittata
378	PSKY	Asplenium nidus	2.32062	ERS1829972	26558	0.08736	75.9	Viridiplantae	Streptophyta	Embryophyta	Tracheophyta	Euphyllophyta	Polypodiopsida	Leptosporangiate ferns	Polypodiales	Asplenium nidus
379	RFRB	Didymochlaena truncatula	1.99919	ERS1829970	18345	0.15474	66.7	Viridiplantae	Streptophyta	Embryophyta	Tracheophyta	Euphyllophyta	Polypodiopsida	Leptosporangiate ferns	Polypodiales	Didymochlaena truncatula
380	RICC	Cystopteris reevesiana	1.15075	ERS1829987	27320	0.09068	89.1	Viridiplantae	Streptophyta	Embryophyta	Tracheophyta	Euphyllophyta	Polypodiopsida	Leptosporangiate ferns	Polypodiales	Cystopteris reevesiana
381	SKYV	Vittaria lineata	2.12595	ERS1830002	29469	0.09312	89.5	Viridiplantae	Streptophyta	Embryophyta	Tracheophyta	Euphyllophyta	Polypodiopsida	Leptosporangiate ferns	Polypodiales	Vittaria lineata
382	UFJN	Diplazium wichurae	2.81223	ERS1829983	36091	0.1632	95	Viridiplantae	Streptophyta	Embryophyta	Tracheophyta	Euphyllophyta	Polypodiopsida	Leptosporangiate ferns	Polypodiales	Diplazium wichurae
383	UJTT	Pityrogramma trifoliata	2.58736	ERS1829998	42082	0.08678	91.1	Viridiplantae	Streptophyta	Embryophyta	Tracheophyta	Euphyllophyta	Polypodiopsida	Leptosporangiate ferns	Polypodiales	Pityrogramma trifoliata
384	UJWU	Pleopeltis polypodioides	2.3841	ERS1829964	23471	0.05565	79.2	Viridiplantae	Streptophyta	Embryophyta	Tracheophyta	Euphyllophyta	Polypodiopsida	Leptosporangiate ferns	Polypodiales	Pleopeltis polypodioides
385	URCP	Athyrium filix-femina	2.78382	ERS1829981	29856	0.10623	93.7	Viridiplantae	Streptophyta	Embryophyta	Tracheophyta	Euphyllophyta	Polypodiopsida	Leptosporangiate ferns	Polypodiales	Athyrium filix-femina
386	VITX	Athyrium spicant	2.51182	ERS1829979	36955	0.14503	95.4	Viridiplantae	Streptophyta	Embryophyta	Tracheophyta	Euphyllophyta	Polypodiopsida	Leptosporangiate ferns	Polypodiales	Athyrium spicant
387	VVRN	Lonchitis hirsuta	2.91482	ERS1830251	40423	0.1105	95.5	Viridiplantae	Streptophyta	Embryophyta	Tracheophyta	Euphyllophyta	Polypodiopsida	Leptosporangiate ferns	Polypodiales	Lonchitis hirsuta
388	WCLG	Adiantum aleuticum	1.92608	ERS1829991	30017	0.15082	89.5	Viridiplantae	Streptophyta	Embryophyta	Tracheophyta	Euphyllophyta	Polypodiopsida	Leptosporangiate ferns	Polypodiales	Adiantum aleuticum
389	WGTU	Leucostegia immersa	1.87179	ERS1829971	33259	0.24692	97.3	Viridiplantae	Streptophyta	Embryophyta	Tracheophyta	Euphyllophyta	Polypodiopsida	Leptosporangiate ferns	Polypodiales	Leucostegia immersa
390	WQML	Cryptogramma acrostichoides	2.24086	ERS1829994	31901	0.1781	97.4	Viridiplantae	Streptophyta	Embryophyta	Tracheophyta	Euphyllophyta	Polypodiopsida	Leptosporangiate ferns	Polypodiales	Cryptogramma acrostichoides
391	XDDT	Argyrochosma nivea	2.38511	ERS1830000	30628	0.07502	95.8	Viridiplantae	Streptophyta	Embryophyta	Tracheophyta	Euphyllophyta	Polypodiopsida	Leptosporangiate ferns	Polypodiales	Argyrochosma nivea
392	XXHP	Cystopteris fragilis	2.91292	ERS1829986	37110	0.13645	92.1	Viridiplantae	Streptophyta	Embryophyta	Tracheophyta	Euphyllophyta	Polypodiopsida	Leptosporangiate ferns	Polypodiales	Cystopteris fragilis
393	YCKE	Notholaena montieliae	1.69382	ERS1829999	30667	0.10843	91.5	Viridiplantae	Streptophyta	Embryophyta	Tracheophyta	Euphyllophyta	Polypodiopsida	Leptosporangiate ferns	Polypodiales	Notholaena montieliae
394	YIXP	Lindsaea microphylla	2.24055	ERS1830005	28351	0.20312	86.2	Viridiplantae	Streptophyta	Embryophyta	Tracheophyta	Euphyllophyta	Polypodiopsida	Leptosporangiate ferns	Polypodiales	Lindsaea microphylla
395	YJJY	Woodsia scopulina	2.12606	ERS1829976	33144	0.1171	88.1	Viridiplantae	Streptophyta	Embryophyta	Tracheophyta	Euphyllophyta	Polypodiopsida	Leptosporangiate ferns	Polypodiales	Woodsia scopulina
396	YLJA	Polypodium amorphum	2.44823	ERS1829961	31958	0.10802	91.1	Viridiplantae	Streptophyta	Embryophyta	Tracheophyta	Euphyllophyta	Polypodiopsida	Leptosporangiate ferns	Polypodiales	Polypodium amorphum
397	YOWV	Cystopteris protrusa	1.97447	ERS1829988	30222	0.13342	88.7	Viridiplantae	Streptophyta	Embryophyta	Tracheophyta	Euphyllophyta	Polypodiopsida	Leptosporangiate ferns	Polypodiales	Cystopteris protrusa
398	YQEC	Woodsia ilvensis	2.32036	ERS1829977	32861	0.11007	88.5	Viridiplantae	Streptophyta	Embryophyta	Tracheophyta	Euphyllophyta	Polypodiopsida	Leptosporangiate ferns	Polypodiales	Woodsia ilvensis
399	ZQYU	Phlebodium pseudoaureum	2.58423	ERS1829963	40368	0.06605	89.8	Viridiplantae	Streptophyta	Embryophyta	Tracheophyta	Euphyllophyta	Polypodiopsida	Leptosporangiate ferns	Polypodiales	Phlebodium pseudoaureum
400	ZXJO	Parahemionitis cordata	2.52345	ERS1829995	27770	0.06483	90.2	Viridiplantae	Streptophyta	Embryophyta	Tracheophyta	Euphyllophyta	Polypodiopsida	Leptosporangiate ferns	Polypodiales	Parahemionitis cordata
401	CVEG	Azolla cf. caroliniana	1.8831	ERS3670360	43517	0.04421	92.4	Viridiplantae	Streptophyta	Embryophyta	Tracheophyta	Euphyllophyta	Polypodiopsida	Leptosporangiate ferns	Salviniales	Azolla cf. caroliniana
402	KIIX	Pilularia globulifera	2.02148	ERS1830006	38347	0.22999	94.8	Viridiplantae	Streptophyta	Embryophyta	Tracheophyta	Euphyllophyta	Polypodiopsida	Leptosporangiate ferns	Salviniales	Pilularia globulifera
403	CQPW	Anemia tomentosa	2.10848	ERS1830007	34987	0.04719	87.8	Viridiplantae	Streptophyta	Embryophyta	Tracheophyta	Euphyllophyta	Polypodiopsida	Leptosporangiate ferns	Schizaeales	Anemia tomentosa
404	PBUU	Lygodium japonicum	1.23707	ERS1830008	28116	0.05353	84.2	Viridiplantae	Streptophyta	Embryophyta	Tracheophyta	Euphyllophyta	Polypodiopsida	Leptosporangiate ferns	Schizaeales	Lygodium japonicum
405	GNQG	Encephalartos barteri	2.512	ERS1829858	31567	0.05998	94.7	Viridiplantae	Streptophyta	Embryophyta	Tracheophyta	Euphyllophyta	Spermatophyta	Acrogymnospermae	Cycadales	Encephalartos barteri
406	KAWQ	Stangeria eriopus	2.17433	ERS1829856	27209	0.12526	94.7	Viridiplantae	Streptophyta	Embryophyta	Tracheophyta	Euphyllophyta	Spermatophyta	Acrogymnospermae	Cycadales	Stangeria eriopus
407	WLIC	Dioon edule	2.20706	ERS1829857	36657	0.05053	83.9	Viridiplantae	Streptophyta	Embryophyta	Tracheophyta	Euphyllophyta	Spermatophyta	Acrogymnospermae	Cycadales	Dioon edule
408	XZUY	Cycas micholitzii	1.6412	ERS368273	21198	0.07659	90.2	Viridiplantae	Streptophyta	Embryophyta	Tracheophyta	Euphyllophyta	Spermatophyta	Acrogymnospermae	Cycadales	Cycas micholitzii
409	SGTW	Ginkgo biloba	1.06543	ERS368269	16513	0.15382	84.1	Viridiplantae	Streptophyta	Embryophyta	Tracheophyta	Euphyllophyta	Spermatophyta	Acrogymnospermae	Ginkgoales	Ginkgo biloba
410	GTHK	Gnetum montanum	1.80825	ERS368271	22255	0.06004	92	Viridiplantae	Streptophyta	Embryophyta	Tracheophyta	Euphyllophyta	Spermatophyta	Acrogymnospermae	Gnetales	Gnetum montanum
411	TOXE	Welwitschia mirabilis	2.01745	ERS368272	27412	0.10894	92.4	Viridiplantae	Streptophyta	Embryophyta	Tracheophyta	Euphyllophyta	Spermatophyta	Acrogymnospermae	Gnetales	Welwitschia mirabilis
412	VDAO	Ephedra sinica	1.5305	ERS368270	10469	0.09371	56.1	Viridiplantae	Streptophyta	Embryophyta	Tracheophyta	Euphyllophyta	Spermatophyta	Acrogymnospermae	Gnetales	Ephedra sinica
413	ACWS	Araucaria sp.	2.47097	ERS1829861	29373	0.09281	91.1	Viridiplantae	Streptophyta	Embryophyta	Tracheophyta	Euphyllophyta	Spermatophyta	Acrogymnospermae	Pinales	Araucaria sp.
414	AIGO	Chamaecyparis lawsoniana	2.16558	ERS1829871	28325	0.1601	94.1	Viridiplantae	Streptophyta	Embryophyta	Tracheophyta	Euphyllophyta	Spermatophyta	Acrogymnospermae	Pinales	Chamaecyparis lawsoniana
415	AQFM	Pseudolarix amabilis	2.18819	ERS1829901	32749	0.0879	92.4	Viridiplantae	Streptophyta	Embryophyta	Tracheophyta	Euphyllophyta	Spermatophyta	Acrogymnospermae	Pinales	Pseudolarix amabilis
416	AREG	Nothotsuga longibracteata	2.30838	ERS1829895	27179	0.09315	85.5	Viridiplantae	Streptophyta	Embryophyta	Tracheophyta	Euphyllophyta	Spermatophyta	Acrogymnospermae	Pinales	Nothotsuga longibracteata
417	AUDE	Widdringtonia cedarbergensis	2.05999	ERS1829890	29913	0.16616	94.8	Viridiplantae	Streptophyta	Embryophyta	Tracheophyta	Euphyllophyta	Spermatophyta	Acrogymnospermae	Pinales	Widdringtonia cedarbergensis
418	AWQB	Picea engelmannii	2.72666	ERS1829896	25325	0.17194	94.8	Viridiplantae	Streptophyta	Embryophyta	Tracheophyta	Euphyllophyta	Spermatophyta	Acrogymnospermae	Pinales	Picea engelmannii
419	BBDD	Microstrobos fitzgeraldii	2.50425	ERS3670356	31206	0.11144	91.4	Viridiplantae	Streptophyta	Embryophyta	Tracheophyta	Euphyllophyta	Spermatophyta	Acrogymnospermae	Pinales	Microstrobos fitzgeraldii
420	BTTS	Austrotaxus spicata	2.4	ERS1829921	29143	0.07935	89.8	Viridiplantae	Streptophyta	Embryophyta	Tracheophyta	Euphyllophyta	Spermatophyta	Acrogymnospermae	Pinales	Austrotaxus spicata
421	BUWV	Platycladus orientalis	2.2986	ERS1829884	27298	0.12578	95.3	Viridiplantae	Streptophyta	Embryophyta	Tracheophyta	Euphyllophyta	Spermatophyta	Acrogymnospermae	Pinales	Platycladus orientalis
422	CDFR	Manoao colensoi	2.50976	ERS1829911	27278	0.18054	96.5	Viridiplantae	Streptophyta	Embryophyta	Tracheophyta	Euphyllophyta	Spermatophyta	Acrogymnospermae	Pinales	Manoao colensoi
423	CGDN	Tetraclinis sp.	2.44546	ERS3670355	28806	0.26337	95.6	Viridiplantae	Streptophyta	Embryophyta	Tracheophyta	Euphyllophyta	Spermatophyta	Acrogymnospermae	Pinales	Tetraclinis sp.
424	DZQM	Pinus radiata	3.15271	ERS1829898	27936	0.11294	96	Viridiplantae	Streptophyta	Embryophyta	Tracheophyta	Euphyllophyta	Spermatophyta	Acrogymnospermae	Pinales	Pinus radiata
425	EFMS	Torreya taxifolia	2.97109	ERS1829925	31735	0.09243	95.4	Viridiplantae	Streptophyta	Embryophyta	Tracheophyta	Euphyllophyta	Spermatophyta	Acrogymnospermae	Pinales	Torreya taxifolia
426	EGLZ	Prumnopitys andina	1.96229	ERS368211	20887	0.12641	94.1	Viridiplantae	Streptophyta	Embryophyta	Tracheophyta	Euphyllophyta	Spermatophyta	Acrogymnospermae	Pinales	Prumnopitys andina
427	ETCJ	Pilgerodendron uviferum	2.50256	ERS1829883	28589	0.19837	93.8	Viridiplantae	Streptophyta	Embryophyta	Tracheophyta	Euphyllophyta	Spermatophyta	Acrogymnospermae	Pinales	Pilgerodendron uviferum
428	FHST	Taxodium distichum	2.50393	ERS1829887	29381	0.10869	93.7	Viridiplantae	Streptophyta	Embryophyta	Tracheophyta	Euphyllophyta	Spermatophyta	Acrogymnospermae	Pinales	Taxodium distichum
429	FMWZ	Dacrycarpus compactus	2.28389	ERS1829905	27757	0.12878	94.4	Viridiplantae	Streptophyta	Embryophyta	Tracheophyta	Euphyllophyta	Spermatophyta	Acrogymnospermae	Pinales	Dacrycarpus compactus
430	FRPM	Calocedrus decurrens	2.12674	ERS1829870	28626	0.11793	93.7	Viridiplantae	Streptophyta	Embryophyta	Tracheophyta	Euphyllophyta	Spermatophyta	Acrogymnospermae	Pinales	Calocedrus decurrens
431	GAMH	Tsuga heterophylla	2.51073	ERS1829903	27714	0.20268	96.1	Viridiplantae	Streptophyta	Embryophyta	Tracheophyta	Euphyllophyta	Spermatophyta	Acrogymnospermae	Pinales	Tsuga heterophylla
432	GGEA	Cedrus libani	2.43785	ERS368210	25233	0.06218	84.8	Viridiplantae	Streptophyta	Embryophyta	Tracheophyta	Euphyllophyta	Spermatophyta	Acrogymnospermae	Pinales	Cedrus libani
433	GKCZ	Diselma archeri	2.58413	ERS1829876	30781	0.08086	93.1	Viridiplantae	Streptophyta	Embryophyta	Tracheophyta	Euphyllophyta	Spermatophyta	Acrogymnospermae	Pinales	Diselma archeri
434	GMHZ	Cryptomeria japonica	4.57391	ERS1829872,ERS1829873	39224	0.06756	97.4	Viridiplantae	Streptophyta	Embryophyta	Tracheophyta	Euphyllophyta	Spermatophyta	Acrogymnospermae	Pinales	Cryptomeria japonica
435	HBGV	Sequoia sempervirens	1.54688	ERS1829885	17394	0.09425	60.4	Viridiplantae	Streptophyta	Embryophyta	Tracheophyta	Euphyllophyta	Spermatophyta	Acrogymnospermae	Pinales	Sequoia sempervirens
436	HILW	Acmopyle pancheri	3.60017	ERS1829904	40176	0.13054	93.7	Viridiplantae	Streptophyta	Embryophyta	Tracheophyta	Euphyllophyta	Spermatophyta	Acrogymnospermae	Pinales	Acmopyle pancheri
437	HQOM	Torreya nucifera	2.34648	ERS1829924	24617	0.02194	84.9	Viridiplantae	Streptophyta	Embryophyta	Tracheophyta	Euphyllophyta	Spermatophyta	Acrogymnospermae	Pinales	Torreya nucifera
438	IAJW	Amentotaxus argotaenia	3.07264	ERS1829865	44433	0.05709	94	Viridiplantae	Streptophyta	Embryophyta	Tracheophyta	Euphyllophyta	Spermatophyta	Acrogymnospermae	Pinales	Amentotaxus argotaenia
439	IFLI	Callitris gracilis	2.2676	ERS1829868	27255	0.09617	88.1	Viridiplantae	Streptophyta	Embryophyta	Tracheophyta	Euphyllophyta	Spermatophyta	Acrogymnospermae	Pinales	Callitris gracilis
440	IIOL	Pinus parviflora	2.86839	ERS1829897	31343	0.09868	95.3	Viridiplantae	Streptophyta	Embryophyta	Tracheophyta	Euphyllophyta	Spermatophyta	Acrogymnospermae	Pinales	Pinus parviflora
441	IOVS	Pseudotsuga wilsoniana	2.11556	ERS1829902	24503	0.08177	93.1	Viridiplantae	Streptophyta	Embryophyta	Tracheophyta	Euphyllophyta	Spermatophyta	Acrogymnospermae	Pinales	Pseudotsuga wilsoniana
442	IZGN	Dacrydium balansae	2.4	ERS1829906	29149	0.08952	94.1	Viridiplantae	Streptophyta	Embryophyta	Tracheophyta	Euphyllophyta	Spermatophyta	Acrogymnospermae	Pinales	Dacrydium balansae
443	JBND	Pinus ponderosa	2.97997	ERS1829899	31626	0.13867	95.4	Viridiplantae	Streptophyta	Embryophyta	Tracheophyta	Euphyllophyta	Spermatophyta	Acrogymnospermae	Pinales	Pinus ponderosa
444	JDQB	Neocallitropsis pancheri	2.43949	ERS1829881	27186	0.23059	94.8	Viridiplantae	Streptophyta	Embryophyta	Tracheophyta	Euphyllophyta	Spermatophyta	Acrogymnospermae	Pinales	Neocallitropsis pancheri
445	JRNA	Phyllocladus hypophyllus	2.61197	ERS1829915	29621	0.10834	94.4	Viridiplantae	Streptophyta	Embryophyta	Tracheophyta	Euphyllophyta	Spermatophyta	Acrogymnospermae	Pinales	Phyllocladus hypophyllus
446	JUWL	Keteleeria evelyniana	2.7451	ERS1829893	32854	0.06596	92.4	Viridiplantae	Streptophyta	Embryophyta	Tracheophyta	Euphyllophyta	Spermatophyta	Acrogymnospermae	Pinales	Keteleeria evelyniana
447	JZVE	Parasitaxus usta	2.12045	ERS1829914	22710	0.25805	96	Viridiplantae	Streptophyta	Embryophyta	Tracheophyta	Euphyllophyta	Spermatophyta	Acrogymnospermae	Pinales	Parasitaxus usta
448	KLGF	Sundacarpus amarus	2.81883	ERS1829920	32989	0.08349	93.5	Viridiplantae	Streptophyta	Embryophyta	Tracheophyta	Euphyllophyta	Spermatophyta	Acrogymnospermae	Pinales	Sundacarpus amarus
449	MFTM	Pinus jeffreyi	2.65276	ERS1829900	32765	0.10963	94.8	Viridiplantae	Streptophyta	Embryophyta	Tracheophyta	Euphyllophyta	Spermatophyta	Acrogymnospermae	Pinales	Pinus jeffreyi
450	MHGD	Microcachrys tetragona	2.83178	ERS1829912	30701	0.1834	96.4	Viridiplantae	Streptophyta	Embryophyta	Tracheophyta	Euphyllophyta	Spermatophyta	Acrogymnospermae	Pinales	Microcachrys tetragona
451	MIXZ	Agathis robusta	2.18241	ERS1829859	29732	0.09342	86.1	Viridiplantae	Streptophyta	Embryophyta	Tracheophyta	Euphyllophyta	Spermatophyta	Acrogymnospermae	Pinales	Agathis robusta
452	NKIN	Thujopsis dolabrata	2.00309	ERS1829889	23606	0.08327	92.8	Viridiplantae	Streptophyta	Embryophyta	Tracheophyta	Euphyllophyta	Spermatophyta	Acrogymnospermae	Pinales	Thujopsis dolabrata
453	NPRL	Cathaya argyrophylla	2.38897	ERS1829892	46354	0.09354	86.8	Viridiplantae	Streptophyta	Embryophyta	Tracheophyta	Euphyllophyta	Spermatophyta	Acrogymnospermae	Pinales	Cathaya argyrophylla
454	NRXL	Metasequoia glyptostroboides	2.77514	ERS1829879	29771	0.17828	96.1	Viridiplantae	Streptophyta	Embryophyta	Tracheophyta	Euphyllophyta	Spermatophyta	Acrogymnospermae	Pinales	Metasequoia glyptostroboides
455	NVGZ	Cephalotaxus harringtonia	4.69331	ERS1829864,ERS1829863	40387	0.09351	96	Viridiplantae	Streptophyta	Embryophyta	Tracheophyta	Euphyllophyta	Spermatophyta	Acrogymnospermae	Pinales	Cephalotaxus harringtonia
456	OVIJ	Papuacedrus papuana	2.53807	ERS1829882	26126	0.0645	87.2	Viridiplantae	Streptophyta	Embryophyta	Tracheophyta	Euphyllophyta	Spermatophyta	Acrogymnospermae	Pinales	Papuacedrus papuana
457	OWFC	Halocarpus bidwillii	2.35481	ERS1829909	27551	0.12523	96.1	Viridiplantae	Streptophyta	Embryophyta	Tracheophyta	Euphyllophyta	Spermatophyta	Acrogymnospermae	Pinales	Halocarpus bidwillii
458	OXGJ	Glyptostrobus pensilis	2.94669	ERS1829878	23828	0.11609	92	Viridiplantae	Streptophyta	Embryophyta	Tracheophyta	Euphyllophyta	Spermatophyta	Acrogymnospermae	Pinales	Glyptostrobus pensilis
459	QCGM	Saxegothaea conspicua	2.34375	ERS1829919	29423	0.10097	91.1	Viridiplantae	Streptophyta	Embryophyta	Tracheophyta	Euphyllophyta	Spermatophyta	Acrogymnospermae	Pinales	Saxegothaea conspicua
460	QFAE	Sequoiadendron giganteum	1.46502	ERS3670354	24534	0.17652	81.8	Viridiplantae	Streptophyta	Embryophyta	Tracheophyta	Euphyllophyta	Spermatophyta	Acrogymnospermae	Pinales	Sequoiadendron giganteum
461	QHBI	Falcatifolium taxoides	2.11428	ERS1829907	27626	0.11557	93.4	Viridiplantae	Streptophyta	Embryophyta	Tracheophyta	Euphyllophyta	Spermatophyta	Acrogymnospermae	Pinales	Falcatifolium taxoides
462	QNGJ	Cupressus dupreziana	2.4	ERS1829875	30976	0.10752	95.3	Viridiplantae	Streptophyta	Embryophyta	Tracheophyta	Euphyllophyta	Spermatophyta	Acrogymnospermae	Pinales	Cupressus dupreziana
463	QSNJ	Taiwania cryptomerioides	2.98593	ERS1829886	29746	0.18369	96	Viridiplantae	Streptophyta	Embryophyta	Tracheophyta	Euphyllophyta	Spermatophyta	Acrogymnospermae	Pinales	Taiwania cryptomerioides
464	RMMV	Callitris macleayana	2.41298	ERS1829869	26225	0.28934	96.4	Viridiplantae	Streptophyta	Embryophyta	Tracheophyta	Euphyllophyta	Spermatophyta	Acrogymnospermae	Pinales	Callitris macleayana
465	ROWR	Falcatifolium taxoides	2.4	ERS1829908	27229	0.10824	91.8	Viridiplantae	Streptophyta	Embryophyta	Tracheophyta	Euphyllophyta	Spermatophyta	Acrogymnospermae	Pinales	Falcatifolium taxoides
466	RSCE	Wollemia nobilis	2.51163	ERS1829862	26622	0.18664	95	Viridiplantae	Streptophyta	Embryophyta	Tracheophyta	Euphyllophyta	Spermatophyta	Acrogymnospermae	Pinales	Wollemia nobilis
467	SCEB	Podocarpus coriaceus	2.58087	ERS1829916	26183	0.12856	92.4	Viridiplantae	Streptophyta	Embryophyta	Tracheophyta	Euphyllophyta	Spermatophyta	Acrogymnospermae	Pinales	Podocarpus coriaceus
468	UEVI	Fokienia hodginsii	2.16832	ERS1829877	28043	0.12359	91.7	Viridiplantae	Streptophyta	Embryophyta	Tracheophyta	Euphyllophyta	Spermatophyta	Acrogymnospermae	Pinales	Fokienia hodginsii
469	UUJS	Nageia nagi	2.12591	ERS1829913	30196	0.09339	92.1	Viridiplantae	Streptophyta	Embryophyta	Tracheophyta	Euphyllophyta	Spermatophyta	Acrogymnospermae	Pinales	Nageia nagi
470	VFYZ	Thuja plicata	1.9534	ERS1829888	20578	0.11763	90.8	Viridiplantae	Streptophyta	Embryophyta	Tracheophyta	Euphyllophyta	Spermatophyta	Acrogymnospermae	Pinales	Thuja plicata
471	VGSX	Retrophyllum minus	2.71335	ERS1829918	30298	0.15963	94.3	Viridiplantae	Streptophyta	Embryophyta	Tracheophyta	Euphyllophyta	Spermatophyta	Acrogymnospermae	Pinales	Retrophyllum minus
472	VSRH	Abies lasiocarpa	2.95976	ERS1829891	27079	0.16117	97.3	Viridiplantae	Streptophyta	Embryophyta	Tracheophyta	Euphyllophyta	Spermatophyta	Acrogymnospermae	Pinales	Abies lasiocarpa
473	WVWN	Larix speciosa	2.56539	ERS1829894	25403	0.19882	93.3	Viridiplantae	Streptophyta	Embryophyta	Tracheophyta	Euphyllophyta	Spermatophyta	Acrogymnospermae	Pinales	Larix speciosa
474	WWSS	Taxus baccata	1.75962	ERS368274	21216	0.09905	88.5	Viridiplantae	Streptophyta	Embryophyta	Tracheophyta	Euphyllophyta	Spermatophyta	Acrogymnospermae	Pinales	Taxus baccata
475	XIRK	Athrotaxis cupressoides	2.75243	ERS1829866	29231	0.1809	96	Viridiplantae	Streptophyta	Embryophyta	Tracheophyta	Euphyllophyta	Spermatophyta	Acrogymnospermae	Pinales	Athrotaxis cupressoides
476	XLGK	Podocarpus rubens	2.81162	ERS1829917	26947	0.11846	96	Viridiplantae	Streptophyta	Embryophyta	Tracheophyta	Euphyllophyta	Spermatophyta	Acrogymnospermae	Pinales	Podocarpus rubens
477	XMGP	Juniperus scopulorum	2.43304	ERS368209	22905	0.07374	85.5	Viridiplantae	Streptophyta	Embryophyta	Tracheophyta	Euphyllophyta	Spermatophyta	Acrogymnospermae	Pinales	Juniperus scopulorum
478	XQSG	Microbiota decussata	2.39138	ERS1829880	28988	0.15858	95	Viridiplantae	Streptophyta	Embryophyta	Tracheophyta	Euphyllophyta	Spermatophyta	Acrogymnospermae	Pinales	Microbiota decussata
479	XTZO	Araucaria rulei	2.4	ERS1829860	28868	0.10109	96.1	Viridiplantae	Streptophyta	Embryophyta	Tracheophyta	Euphyllophyta	Spermatophyta	Acrogymnospermae	Pinales	Araucaria rulei
480	YFZK	Sciadopitys verticillata	2.53855	ERS368212	21413	0.09177	91	Viridiplantae	Streptophyta	Embryophyta	Tracheophyta	Euphyllophyta	Spermatophyta	Acrogymnospermae	Pinales	Sciadopitys verticillata
481	YLPM	Pseudotaxus chienii	2.4	ERS1829922	27888	0.06175	90.7	Viridiplantae	Streptophyta	Embryophyta	Tracheophyta	Euphyllophyta	Spermatophyta	Acrogymnospermae	Pinales	Pseudotaxus chienii
482	YYPE	Austrocedrus chilensis	3.05124	ERS1829867	29794	0.18716	97	Viridiplantae	Streptophyta	Embryophyta	Tracheophyta	Euphyllophyta	Spermatophyta	Acrogymnospermae	Pinales	Austrocedrus chilensis
483	ZQVF	Cunninghamia lanceolata	4.22193	ERS1829874,ERS368208	34028	0.05972	92.8	Viridiplantae	Streptophyta	Embryophyta	Tracheophyta	Euphyllophyta	Spermatophyta	Acrogymnospermae	Pinales	Cunninghamia lanceolata
484	ZQWM	Lagarostrobos franklinii	2.05992	ERS1829910	35406	0.18054	93.4	Viridiplantae	Streptophyta	Embryophyta	Tracheophyta	Euphyllophyta	Spermatophyta	Acrogymnospermae	Pinales	Lagarostrobos franklinii
485	ZYAX	Taxus cuspidata	1.61716	ERS1829923	30278	0.10025	87.5	Viridiplantae	Streptophyta	Embryophyta	Tracheophyta	Euphyllophyta	Spermatophyta	Acrogymnospermae	Pinales	Taxus cuspidata
486	Pinta_v2.0	Pinus taeda						Viridiplantae	Streptophyta	Embryophyta	Tracheophyta	Euphyllophyta	Spermatophyta	Acrogymnospermae	Pinales	Pinus taeda
487	Ambtr_v1.0.27	Amborella trichopoda						Viridiplantae	Streptophyta	Embryophyta	Tracheophyta	Euphyllophyta	Spermatophyta	Magnoliophyta	Amborellales	Amborella trichopoda
488	URDJ	Amborella trichopoda	1.9326	ERS368197	18534	0.10707	93.7	Viridiplantae	Streptophyta	Embryophyta	Tracheophyta	Euphyllophyta	Spermatophyta	Magnoliophyta	Amborellales	Amborella trichopoda
489	FZJL	Austrobaileya scandens	2.31013	ERS1829181	42779	0.03126	93.8	Viridiplantae	Streptophyta	Embryophyta	Tracheophyta	Euphyllophyta	Spermatophyta	Magnoliophyta	Austrobaileyales	Austrobaileya scandens
490	NWMY	Kadsura heteroclita	1.64691	ERS368199	21732	0.14976	80.5	Viridiplantae	Streptophyta	Embryophyta	Tracheophyta	Euphyllophyta	Spermatophyta	Magnoliophyta	Austrobaileyales	Kadsura heteroclita
491	VZCI	Illicium floridanum	2.72595	ERS1829180	30979	0.16269	96.7	Viridiplantae	Streptophyta	Embryophyta	Tracheophyta	Euphyllophyta	Spermatophyta	Magnoliophyta	Austrobaileyales	Illicium floridanum
492	PZRT	Nymphaea sp.	1.65773	ERS3670305	24100	0.05347	83.2	Viridiplantae	Streptophyta	Embryophyta	Tracheophyta	Euphyllophyta	Spermatophyta	Magnoliophyta	Nymphaeales	Nymphaea sp.
493	WTKZ	Nuphar advena	0.704405	ERS368198	20812	0.05593	71.9	Viridiplantae	Streptophyta	Embryophyta	Tracheophyta	Euphyllophyta	Spermatophyta	Magnoliophyta	Nymphaeales	Nuphar advena
494	NPND	Ceratophyllum demersum	1.9917	ERS1829182	21858	0.02084	58.8	Viridiplantae	Streptophyta	Embryophyta	Tracheophyta	Euphyllophyta	Spermatophyta	Magnoliophyta	Mesangiospermae	Ceratophyllales	Ceratophyllum demersum
495	MTII	Acorus americanus	1.38846	ERS368263	23246	0.21872	90.8	Viridiplantae	Streptophyta	Embryophyta	Tracheophyta	Euphyllophyta	Spermatophyta	Magnoliophyta	Mesangiospermae	Liliopsida	Acorales	Acorus americanus
496	Spipo_v2	Spirodela polyrhiza						Viridiplantae	Streptophyta	Embryophyta	Tracheophyta	Euphyllophyta	Spermatophyta	Magnoliophyta	Mesangiospermae	Liliopsida	Alismatales	Spirodela polyrhiza
497	BYQM	Posidonia australis	2.24383	ERS1829767	27682	0.10273	96.7	Viridiplantae	Streptophyta	Embryophyta	Tracheophyta	Euphyllophyta	Spermatophyta	Magnoliophyta	Mesangiospermae	Liliopsida	Alismatales	Posidonia australis
498	COCP	Triglochin maritima	1.71252	ERS1829766	26877	0.04388	75.5	Viridiplantae	Streptophyta	Embryophyta	Tracheophyta	Euphyllophyta	Spermatophyta	Magnoliophyta	Mesangiospermae	Liliopsida	Alismatales	Triglochin maritima
499	DWZT	Sagittaria latifolia	2.41725	ERS1829764	14416	0.05617	55.8	Viridiplantae	Streptophyta	Embryophyta	Tracheophyta	Euphyllophyta	Spermatophyta	Magnoliophyta	Mesangiospermae	Liliopsida	Alismatales	Sagittaria latifolia
500	MFIN	Pistia stratiotes	1.3749	ERS1829765	25107	0.11258	92.4	Viridiplantae	Streptophyta	Embryophyta	Tracheophyta	Euphyllophyta	Spermatophyta	Magnoliophyta	Mesangiospermae	Liliopsida	Alismatales	Pistia stratiotes
501	YMES	Typhonium blumei	2.10671	ERS1829819	32352	0.08841	95.1	Viridiplantae	Streptophyta	Embryophyta	Tracheophyta	Euphyllophyta	Spermatophyta	Magnoliophyta	Mesangiospermae	Liliopsida	Alismatales	Typhonium blumei
502	BLAJ	Hemerocallis spp.	1.59106	ERS3670344	39126	0.05495	87.1	Viridiplantae	Streptophyta	Embryophyta	Tracheophyta	Euphyllophyta	Spermatophyta	Magnoliophyta	Mesangiospermae	Liliopsida	Asparagales	Hemerocallis spp.
503	CMCY	Hesperaloe parviflora	2.8281	ERS1829782	50059	0.03374	85.9	Viridiplantae	Streptophyta	Embryophyta	Tracheophyta	Euphyllophyta	Spermatophyta	Magnoliophyta	Mesangiospermae	Liliopsida	Asparagales	Hesperaloe parviflora
504	CNTZ	Oncidium sphacelatum	1.58746	ERS1829805	12076	0.03829	55.4	Viridiplantae	Streptophyta	Embryophyta	Tracheophyta	Euphyllophyta	Spermatophyta	Magnoliophyta	Mesangiospermae	Liliopsida	Asparagales	Oncidium sphacelatum
505	DMIN	Phycella aff. cyrtanthoides	3.00211	ERS3670342	40995	0.11187	93.1	Viridiplantae	Streptophyta	Embryophyta	Tracheophyta	Euphyllophyta	Spermatophyta	Magnoliophyta	Mesangiospermae	Liliopsida	Asparagales	Phycella aff. cyrtanthoides
506	DPFW	Zephyranthes treatiae	2.18626	ERS1829790	35613	0.01849	68.3	Viridiplantae	Streptophyta	Embryophyta	Tracheophyta	Euphyllophyta	Spermatophyta	Magnoliophyta	Mesangiospermae	Liliopsida	Asparagales	Zephyranthes treatiae
507	EMJJ	Borya sphaerocephala	2.81339	ERS1829795	43026	0.08149	95	Viridiplantae	Streptophyta	Embryophyta	Tracheophyta	Euphyllophyta	Spermatophyta	Magnoliophyta	Mesangiospermae	Liliopsida	Asparagales	Borya sphaerocephala
508	FCEL	Phormium tenax	2.46629	ERS1829796	31158	0.04269	87.1	Viridiplantae	Streptophyta	Embryophyta	Tracheophyta	Euphyllophyta	Spermatophyta	Magnoliophyta	Mesangiospermae	Liliopsida	Asparagales	Phormium tenax
509	FGRF	Asparagus densiflorus	2.13437	ERS1829791	27201	0.09717	95.4	Viridiplantae	Streptophyta	Embryophyta	Tracheophyta	Euphyllophyta	Spermatophyta	Magnoliophyta	Mesangiospermae	Liliopsida	Asparagales	Asparagus densiflorus
510	GJPF	Allium sativum	2.16047	ERS1829783	23924	0.06496	83.5	Viridiplantae	Streptophyta	Embryophyta	Tracheophyta	Euphyllophyta	Spermatophyta	Magnoliophyta	Mesangiospermae	Liliopsida	Asparagales	Allium sativum
511	HOKG	Nolina atopocarpa	2.10701	ERS1829808	41472	0.05417	86.9	Viridiplantae	Streptophyta	Embryophyta	Tracheophyta	Euphyllophyta	Spermatophyta	Magnoliophyta	Mesangiospermae	Liliopsida	Asparagales	Nolina atopocarpa
512	ICNN	Yucca filamentosa	3.10605	ERS368267	49939	0.04225	85.2	Viridiplantae	Streptophyta	Embryophyta	Tracheophyta	Euphyllophyta	Spermatophyta	Magnoliophyta	Mesangiospermae	Liliopsida	Asparagales	Yucca filamentosa
513	IXEM	Brodiaea sierrae	2.4064	ERS1829813	26758	0.04242	85.2	Viridiplantae	Streptophyta	Embryophyta	Tracheophyta	Euphyllophyta	Spermatophyta	Magnoliophyta	Mesangiospermae	Liliopsida	Asparagales	Brodiaea sierrae
514	JDTY	Rhodophiala pratensis	2.34387	ERS1829788	39880	0.05761	86.8	Viridiplantae	Streptophyta	Embryophyta	Tracheophyta	Euphyllophyta	Spermatophyta	Magnoliophyta	Mesangiospermae	Liliopsida	Asparagales	Rhodophiala pratensis
515	JHUL	Hemerocallis sp.	2.40309	ERS3670345	42110	0.05813	89.1	Viridiplantae	Streptophyta	Embryophyta	Tracheophyta	Euphyllophyta	Spermatophyta	Magnoliophyta	Mesangiospermae	Liliopsida	Asparagales	Hemerocallis sp.
516	JSAG	Masdevallia yuangensis	2.01186	ERS3670347	26408	0.05043	87.8	Viridiplantae	Streptophyta	Embryophyta	Tracheophyta	Euphyllophyta	Spermatophyta	Magnoliophyta	Mesangiospermae	Liliopsida	Asparagales	Masdevallia yuangensis
517	JVBR	Aloe vera	2.40031	ERS1829794	22696	0.08309	94	Viridiplantae	Streptophyta	Embryophyta	Tracheophyta	Euphyllophyta	Spermatophyta	Magnoliophyta	Mesangiospermae	Liliopsida	Asparagales	Aloe vera
518	KBXS	Allium commutatum	2.59051	ERS1829784	30489	0.07117	78	Viridiplantae	Streptophyta	Embryophyta	Tracheophyta	Euphyllophyta	Spermatophyta	Magnoliophyta	Mesangiospermae	Liliopsida	Asparagales	Allium commutatum
519	KOFB	Urginea maritima	2.08954	ERS1829797	27659	0.06964	91.4	Viridiplantae	Streptophyta	Embryophyta	Tracheophyta	Euphyllophyta	Spermatophyta	Magnoliophyta	Mesangiospermae	Liliopsida	Asparagales	Urginea maritima
520	KXSK	Agave tequilana	3.29073	ERS1829779	49162	0.03741	85.8	Viridiplantae	Streptophyta	Embryophyta	Tracheophyta	Euphyllophyta	Spermatophyta	Magnoliophyta	Mesangiospermae	Liliopsida	Asparagales	Agave tequilana
521	KYNE	Cyanella orchidiformis	2.79208	ERS1829812	24835	0.06039	89.5	Viridiplantae	Streptophyta	Embryophyta	Tracheophyta	Euphyllophyta	Spermatophyta	Magnoliophyta	Mesangiospermae	Liliopsida	Asparagales	Cyanella orchidiformis
522	LDME	Amaryllis belladonna	2.01486	ERS1829785	23336	0.02714	69	Viridiplantae	Streptophyta	Embryophyta	Tracheophyta	Euphyllophyta	Spermatophyta	Magnoliophyta	Mesangiospermae	Liliopsida	Asparagales	Amaryllis belladonna
523	LELS	Haemaria discolor	2.70547	ERS1829806	34916	0.09192	97.1	Viridiplantae	Streptophyta	Embryophyta	Tracheophyta	Euphyllophyta	Spermatophyta	Magnoliophyta	Mesangiospermae	Liliopsida	Asparagales	Haemaria discolor
524	LSJW	Ruscus sp.	2.26984	ERS3670348	39765	0.07117	89.1	Viridiplantae	Streptophyta	Embryophyta	Tracheophyta	Euphyllophyta	Spermatophyta	Magnoliophyta	Mesangiospermae	Liliopsida	Asparagales	Ruscus sp.
525	LTZF	Sisyrinchium angustifolium	2.72865	ERS1829799	31113	0.06907	88.1	Viridiplantae	Streptophyta	Embryophyta	Tracheophyta	Euphyllophyta	Spermatophyta	Magnoliophyta	Mesangiospermae	Liliopsida	Asparagales	Sisyrinchium angustifolium
526	MTHW	Platanthera clavellata	2.15973	ERS1829802	26218	0.11717	97	Viridiplantae	Streptophyta	Embryophyta	Tracheophyta	Euphyllophyta	Spermatophyta	Magnoliophyta	Mesangiospermae	Liliopsida	Asparagales	Platanthera clavellata
527	MUMD	Lomandra longifolia	2.33261	ERS1829800	34032	0.06128	94.4	Viridiplantae	Streptophyta	Embryophyta	Tracheophyta	Euphyllophyta	Spermatophyta	Magnoliophyta	Mesangiospermae	Liliopsida	Asparagales	Lomandra longifolia
528	MVRF	Sansevieria trifasciata	2.03672	ERS1829807	26898	0.08243	91.8	Viridiplantae	Streptophyta	Embryophyta	Tracheophyta	Euphyllophyta	Spermatophyta	Magnoliophyta	Mesangiospermae	Liliopsida	Asparagales	Sansevieria trifasciata
529	ONBE	Eriospermum lancifolia	1.31955	ERS3670349	19077	0.07538	80.6	Viridiplantae	Streptophyta	Embryophyta	Tracheophyta	Euphyllophyta	Spermatophyta	Magnoliophyta	Mesangiospermae	Liliopsida	Asparagales	Eriospermum lancifolia
530	PLBZ	Chlorogalum pomeridianum	2.64897	ERS1829781	47445	0.05049	88.2	Viridiplantae	Streptophyta	Embryophyta	Tracheophyta	Euphyllophyta	Spermatophyta	Magnoliophyta	Mesangiospermae	Liliopsida	Asparagales	Chlorogalum pomeridianum
531	PRFO	Agapanthus africanus	1.94403	ERS1829778	41826	0.04039	88.5	Viridiplantae	Streptophyta	Embryophyta	Tracheophyta	Euphyllophyta	Spermatophyta	Magnoliophyta	Mesangiospermae	Liliopsida	Asparagales	Agapanthus africanus
532	RCUX	Maianthemum sp.	2.19705	ERS3670343	35462	0.03342	86.5	Viridiplantae	Streptophyta	Embryophyta	Tracheophyta	Euphyllophyta	Spermatophyta	Magnoliophyta	Mesangiospermae	Liliopsida	Asparagales	Maianthemum sp.
533	RDYY	Cyanastrum cordifolium	2.23919	ERS1829811	24852	0.04978	88.8	Viridiplantae	Streptophyta	Embryophyta	Tracheophyta	Euphyllophyta	Spermatophyta	Magnoliophyta	Mesangiospermae	Liliopsida	Asparagales	Cyanastrum cordifolium
534	RQZP	Nolina bigelovii	2.59012	ERS1829809	46819	0.04206	90.1	Viridiplantae	Streptophyta	Embryophyta	Tracheophyta	Euphyllophyta	Spermatophyta	Magnoliophyta	Mesangiospermae	Liliopsida	Asparagales	Nolina bigelovii
535	SART	Xeronema callistemon	2.15851	ERS1829815	25219	0.07191	88.8	Viridiplantae	Streptophyta	Embryophyta	Tracheophyta	Euphyllophyta	Spermatophyta	Magnoliophyta	Mesangiospermae	Liliopsida	Asparagales	Xeronema callistemon
536	SVTS	Drimia altissima	1.66132	ERS1829798	34532	0.07539	76.5	Viridiplantae	Streptophyta	Embryophyta	Tracheophyta	Euphyllophyta	Spermatophyta	Magnoliophyta	Mesangiospermae	Liliopsida	Asparagales	Drimia altissima
537	TCYS	Peliosanthes minor	1.31814	ERS1829810	32024	0.05267	85.8	Viridiplantae	Streptophyta	Embryophyta	Tracheophyta	Euphyllophyta	Spermatophyta	Magnoliophyta	Mesangiospermae	Liliopsida	Asparagales	Peliosanthes minor
538	THDM	Vanilla planifolia	1.89506	ERS1829803	25059	0.06935	90.7	Viridiplantae	Streptophyta	Embryophyta	Tracheophyta	Euphyllophyta	Spermatophyta	Magnoliophyta	Mesangiospermae	Liliopsida	Asparagales	Vanilla planifolia
539	TRRQ	Narcissus viridiflorus	5.04187	ERS1829787,ERS1829786	57712	0.04952	90.1	Viridiplantae	Streptophyta	Embryophyta	Tracheophyta	Euphyllophyta	Spermatophyta	Magnoliophyta	Mesangiospermae	Liliopsida	Asparagales	Narcissus viridiflorus
540	UZXL	Disporopsis pernyi	3.06091	ERS1829793	40215	0.0214	82.9	Viridiplantae	Streptophyta	Embryophyta	Tracheophyta	Euphyllophyta	Spermatophyta	Magnoliophyta	Mesangiospermae	Liliopsida	Asparagales	Disporopsis pernyi
541	VTUS	Goodyera pubescens	1.81715	ERS1829801	24749	0.13517	94	Viridiplantae	Streptophyta	Embryophyta	Tracheophyta	Euphyllophyta	Spermatophyta	Magnoliophyta	Mesangiospermae	Liliopsida	Asparagales	Goodyera pubescens
542	WTDE	Johnsonia pubescens	2.73199	ERS1829814	41119	0.02297	92.1	Viridiplantae	Streptophyta	Embryophyta	Tracheophyta	Euphyllophyta	Spermatophyta	Magnoliophyta	Mesangiospermae	Liliopsida	Asparagales	Johnsonia pubescens
543	XFJG	Maianthemum canadense	2.69832	ERS1829792	34205	0.03891	89.4	Viridiplantae	Streptophyta	Embryophyta	Tracheophyta	Euphyllophyta	Spermatophyta	Magnoliophyta	Mesangiospermae	Liliopsida	Asparagales	Maianthemum canadense
544	XZME	Drakaea elastica	2.61686	ERS1829804	28668	0.06189	94.4	Viridiplantae	Streptophyta	Embryophyta	Tracheophyta	Euphyllophyta	Spermatophyta	Magnoliophyta	Mesangiospermae	Liliopsida	Asparagales	Drakaea elastica
545	YBML	Yucca brevifolia	3.0092	ERS1829780	41325	0.03272	87.1	Viridiplantae	Streptophyta	Embryophyta	Tracheophyta	Euphyllophyta	Spermatophyta	Magnoliophyta	Mesangiospermae	Liliopsida	Asparagales	Yucca brevifolia
546	YJUG	Curculigo sp.	2.31187	ERS3670346	37935	0.06326	83.4	Viridiplantae	Streptophyta	Embryophyta	Tracheophyta	Euphyllophyta	Spermatophyta	Magnoliophyta	Mesangiospermae	Liliopsida	Asparagales	Curculigo sp.
547	ZKPF	Traubia modesta	2.01788	ERS1829789	25304	0.07163	65.4	Viridiplantae	Streptophyta	Embryophyta	Tracheophyta	Euphyllophyta	Spermatophyta	Magnoliophyta	Mesangiospermae	Liliopsida	Asparagales	Traubia modesta
548	OCWZ	Dioscorea villosa	1.36836	ERS368264	22252	0.10225	88.1	Viridiplantae	Streptophyta	Embryophyta	Tracheophyta	Euphyllophyta	Spermatophyta	Magnoliophyta	Mesangiospermae	Liliopsida	Dioscoreales	Dioscorea villosa
549	AFLV	Xerophyllum asphodeloides	2.56006	ERS1829776	31823	0.07375	93.5	Viridiplantae	Streptophyta	Embryophyta	Tracheophyta	Euphyllophyta	Spermatophyta	Magnoliophyta	Mesangiospermae	Liliopsida	Liliales	Xerophyllum asphodeloides
550	GDKK	Gloriosa superba	1.85077	ERS1829774	27558	0.062	87.2	Viridiplantae	Streptophyta	Embryophyta	Tracheophyta	Euphyllophyta	Spermatophyta	Magnoliophyta	Mesangiospermae	Liliopsida	Liliales	Gloriosa superba
551	MWYQ	Smilax bona-nox	2.68679	ERS368266	28546	0.06881	91.4	Viridiplantae	Streptophyta	Embryophyta	Tracheophyta	Euphyllophyta	Spermatophyta	Magnoliophyta	Mesangiospermae	Liliopsida	Liliales	Smilax bona-nox
552	NHIX	Colchicum autumnale	1.30919	ERS368265	15308	0.01442	71	Viridiplantae	Streptophyta	Embryophyta	Tracheophyta	Euphyllophyta	Spermatophyta	Magnoliophyta	Mesangiospermae	Liliopsida	Liliales	Colchicum autumnale
553	OOSO	Helonias bullata	2.52891	ERS1829777	33194	0.09794	95.4	Viridiplantae	Streptophyta	Embryophyta	Tracheophyta	Euphyllophyta	Spermatophyta	Magnoliophyta	Mesangiospermae	Liliopsida	Liliales	Helonias bullata
554	QNPH	Colchicum autumnale	4.43909	ERS368265,ERS1829772,ERS1829773	44039	0.01527	85.5	Viridiplantae	Streptophyta	Embryophyta	Tracheophyta	Euphyllophyta	Spermatophyta	Magnoliophyta	Mesangiospermae	Liliopsida	Liliales	Colchicum autumnale
555	THEW	Lilium sargentiae	2.14204	ERS1829775	12298	0.11758	54.4	Viridiplantae	Streptophyta	Embryophyta	Tracheophyta	Euphyllophyta	Spermatophyta	Magnoliophyta	Mesangiospermae	Liliopsida	Liliales	Lilium sargentiae
556	DGXS	Freycinetia multiflora	3.0158	ERS1829768	41929	0.08713	96.1	Viridiplantae	Streptophyta	Embryophyta	Tracheophyta	Euphyllophyta	Spermatophyta	Magnoliophyta	Mesangiospermae	Liliopsida	Pandanales	Freycinetia multiflora
557	QOXT	Xerophyta villosa	2.00724	ERS1829771	54893	0.04648	87.1	Viridiplantae	Streptophyta	Embryophyta	Tracheophyta	Euphyllophyta	Spermatophyta	Magnoliophyta	Mesangiospermae	Liliopsida	Pandanales	Xerophyta villosa
558	SILJ	Talbotia elegans	1.60947	ERS1829770	36466	0.10398	94.8	Viridiplantae	Streptophyta	Embryophyta	Tracheophyta	Euphyllophyta	Spermatophyta	Magnoliophyta	Mesangiospermae	Liliopsida	Pandanales	Talbotia elegans
559	VBHQ	Stemona tuberosa	2.35139	ERS1829769	18450	0.14525	83.5	Viridiplantae	Streptophyta	Embryophyta	Tracheophyta	Euphyllophyta	Spermatophyta	Magnoliophyta	Mesangiospermae	Liliopsida	Pandanales	Stemona tuberosa
560	VVVV	Ludovia sp.	2.29013	ERS3670341	22512	0.14548	92.1	Viridiplantae	Streptophyta	Embryophyta	Tracheophyta	Euphyllophyta	Spermatophyta	Magnoliophyta	Mesangiospermae	Liliopsida	Pandanales	Ludovia sp.
561	Elagu_v2.0	Elaeis guineensis						Viridiplantae	Streptophyta	Embryophyta	Tracheophyta	Euphyllophyta	Spermatophyta	Magnoliophyta	Mesangiospermae	Liliopsida	commelinids	Arecales	Elaeis guineensis
562	HWUP	Sabal bermudana	1.94496	ERS368268	39733	0.08641	90.1	Viridiplantae	Streptophyta	Embryophyta	Tracheophyta	Euphyllophyta	Spermatophyta	Magnoliophyta	Mesangiospermae	Liliopsida	commelinids	Arecales	Sabal bermudana
563	HXJE	Serenoa repens	2.09963	ERS1829818	40037	0.07004	80.9	Viridiplantae	Streptophyta	Embryophyta	Tracheophyta	Euphyllophyta	Spermatophyta	Magnoliophyta	Mesangiospermae	Liliopsida	commelinids	Arecales	Serenoa repens
564	NSPR	Nypa fruticans	2.34507	ERS1829817	25371	0.03491	70.7	Viridiplantae	Streptophyta	Embryophyta	Tracheophyta	Euphyllophyta	Spermatophyta	Magnoliophyta	Mesangiospermae	Liliopsida	commelinids	Arecales	Nypa fruticans
565	BPKH	Neurachne annularis	3.03823	ERS1829840	35480	0.10514	92.7	Viridiplantae	Streptophyta	Embryophyta	Tracheophyta	Euphyllophyta	Spermatophyta	Magnoliophyta	Mesangiospermae	Liliopsida	commelinids	Poales	Neurachne annularis
566	BRUD	Typha latifolia	2.67726	ERS1829855	27665	0.11494	91.8	Viridiplantae	Streptophyta	Embryophyta	Tracheophyta	Euphyllophyta	Spermatophyta	Magnoliophyta	Mesangiospermae	Liliopsida	commelinids	Poales	Typha latifolia
567	BSTR	Chondropetalum tectorum	2.38513	ERS1829853	38552	0.07314	90.8	Viridiplantae	Streptophyta	Embryophyta	Tracheophyta	Euphyllophyta	Spermatophyta	Magnoliophyta	Mesangiospermae	Liliopsida	commelinids	Poales	Chondropetalum tectorum
568	BXAY	Neurachne minor	2.69346	ERS1829841	34725	0.07685	92.7	Viridiplantae	Streptophyta	Embryophyta	Tracheophyta	Euphyllophyta	Spermatophyta	Magnoliophyta	Mesangiospermae	Liliopsida	commelinids	Poales	Neurachne minor
569	BYPY	Brocchinia reducta	1.86497	ERS1829826	28792	0.07091	89.8	Viridiplantae	Streptophyta	Embryophyta	Tracheophyta	Euphyllophyta	Spermatophyta	Magnoliophyta	Mesangiospermae	Liliopsida	commelinids	Poales	Brocchinia reducta
570	CIEA	Juncus inflexus	2.04385	ERS1829831	24783	0.12279	91.8	Viridiplantae	Streptophyta	Embryophyta	Tracheophyta	Euphyllophyta	Spermatophyta	Magnoliophyta	Mesangiospermae	Liliopsida	commelinids	Poales	Juncus inflexus
571	EFCZ	Eleusine coracana	10.6829	ERS1829850,ERS1829849,ERS1829851,ERS1829848	79846	0.04794	97.4	Viridiplantae	Streptophyta	Embryophyta	Tracheophyta	Euphyllophyta	Spermatophyta	Magnoliophyta	Mesangiospermae	Liliopsida	commelinids	Poales	Eleusine coracana
572	HATH	Aristida stricta	2.51428	ERS1829846	33365	0.09389	91.7	Viridiplantae	Streptophyta	Embryophyta	Tracheophyta	Euphyllophyta	Spermatophyta	Magnoliophyta	Mesangiospermae	Liliopsida	commelinids	Poales	Aristida stricta
573	IADP	Deschampsia cespitosa	1.85123	ERS1829833	35535	0.05578	76.2	Viridiplantae	Streptophyta	Embryophyta	Tracheophyta	Euphyllophyta	Spermatophyta	Magnoliophyta	Mesangiospermae	Liliopsida	commelinids	Poales	Deschampsia cespitosa
574	NNOK	Neurachne tenuifolia	2.77308	ERS1829842	30187	0.10086	94.3	Viridiplantae	Streptophyta	Embryophyta	Tracheophyta	Euphyllophyta	Spermatophyta	Magnoliophyta	Mesangiospermae	Liliopsida	commelinids	Poales	Neurachne tenuifolia
575	PPQR	Typha angustifolia	1.65184	ERS1829854	23917	0.09807	87.7	Viridiplantae	Streptophyta	Embryophyta	Tracheophyta	Euphyllophyta	Spermatophyta	Magnoliophyta	Mesangiospermae	Liliopsida	commelinids	Poales	Typha angustifolia
576	PWSG	Cyperus papyrus	2.4	ERS1829827	22602	0.11808	91.5	Viridiplantae	Streptophyta	Embryophyta	Tracheophyta	Euphyllophyta	Spermatophyta	Magnoliophyta	Mesangiospermae	Liliopsida	commelinids	Poales	Cyperus papyrus
577	RCAH	Uniola paniculata	1.22729	ERS1829847	30474	0.05609	84.7	Viridiplantae	Streptophyta	Embryophyta	Tracheophyta	Euphyllophyta	Spermatophyta	Magnoliophyta	Mesangiospermae	Liliopsida	commelinids	Poales	Uniola paniculata
578	RMVB	Avena fatua	2.04818	ERS1829832	31338	0.02304	84.2	Viridiplantae	Streptophyta	Embryophyta	Tracheophyta	Euphyllophyta	Spermatophyta	Magnoliophyta	Mesangiospermae	Liliopsida	commelinids	Poales	Avena fatua
579	ROEI	Cymbopogon nardus	1.64052	ERS1829836	33999	0.05137	88.1	Viridiplantae	Streptophyta	Embryophyta	Tracheophyta	Euphyllophyta	Spermatophyta	Magnoliophyta	Mesangiospermae	Liliopsida	commelinids	Poales	Cymbopogon nardus
580	SOHV	Panicum miliaceum	1.50645	ERS1829835	31316	0.08346	80.5	Viridiplantae	Streptophyta	Embryophyta	Tracheophyta	Euphyllophyta	Spermatophyta	Magnoliophyta	Mesangiospermae	Liliopsida	commelinids	Poales	Panicum miliaceum
581	VQYB	Neurachne lanigera	1.89954	ERS1829838	30377	0.11247	91.4	Viridiplantae	Streptophyta	Embryophyta	Tracheophyta	Euphyllophyta	Spermatophyta	Magnoliophyta	Mesangiospermae	Liliopsida	commelinids	Poales	Neurachne lanigera
582	WBIB	Lepidosperma gibsonii	2.34923	ERS1829829	26526	0.06903	92.7	Viridiplantae	Streptophyta	Embryophyta	Tracheophyta	Euphyllophyta	Spermatophyta	Magnoliophyta	Mesangiospermae	Liliopsida	commelinids	Poales	Lepidosperma gibsonii
583	WCOR	Thyridolepis multiculmis	1.85145	ERS1829844	35462	0.0696	94.3	Viridiplantae	Streptophyta	Embryophyta	Tracheophyta	Euphyllophyta	Spermatophyta	Magnoliophyta	Mesangiospermae	Liliopsida	commelinids	Poales	Thyridolepis multiculmis
584	WXNT	Joinvillea ascendens	2.97515	ERS1829830	22943	0.10023	90.5	Viridiplantae	Streptophyta	Embryophyta	Tracheophyta	Euphyllophyta	Spermatophyta	Magnoliophyta	Mesangiospermae	Liliopsida	commelinids	Poales	Joinvillea ascendens
585	XBKS	Thyridolepis mitchelliana	1.57811	ERS1829845	29897	0.12347	94.4	Viridiplantae	Streptophyta	Embryophyta	Tracheophyta	Euphyllophyta	Spermatophyta	Magnoliophyta	Mesangiospermae	Liliopsida	commelinids	Poales	Thyridolepis mitchelliana
586	XPAF	Mapania palustris	1.24124	ERS1829828	25568	0.12278	90.1	Viridiplantae	Streptophyta	Embryophyta	Tracheophyta	Euphyllophyta	Spermatophyta	Magnoliophyta	Mesangiospermae	Liliopsida	commelinids	Poales	Mapania palustris
587	XUAB	Paraneurachne muelleri	2.64732	ERS1829843	31782	0.10092	93.4	Viridiplantae	Streptophyta	Embryophyta	Tracheophyta	Euphyllophyta	Spermatophyta	Magnoliophyta	Mesangiospermae	Liliopsida	commelinids	Poales	Paraneurachne muelleri
588	YLWW	Uniola paniculata	1.38933	ERS1829852	27304	0.04525	75.5	Viridiplantae	Streptophyta	Embryophyta	Tracheophyta	Euphyllophyta	Spermatophyta	Magnoliophyta	Mesangiospermae	Liliopsida	commelinids	Poales	Uniola paniculata
589	YPIC	Microstegium vimineum	2.1041	ERS1829834	45436	0.07504	90.5	Viridiplantae	Streptophyta	Embryophyta	Tracheophyta	Euphyllophyta	Spermatophyta	Magnoliophyta	Mesangiospermae	Liliopsida	commelinids	Poales	Microstegium vimineum
590	YXNR	Triodia aff. bynoei	2.17765	ERS3670353	49298	0.04467	89.7	Viridiplantae	Streptophyta	Embryophyta	Tracheophyta	Euphyllophyta	Spermatophyta	Magnoliophyta	Mesangiospermae	Liliopsida	commelinids	Poales	Triodia aff. bynoei
591	ZENX	Neurachne alopecuroidea	1.92365	ERS1829837	31122	0.06868	88.2	Viridiplantae	Streptophyta	Embryophyta	Tracheophyta	Euphyllophyta	Spermatophyta	Magnoliophyta	Mesangiospermae	Liliopsida	commelinids	Poales	Neurachne alopecuroidea
592	ZMGN	Neurachne munroi	2.11956	ERS1829839	34713	0.08355	93.4	Viridiplantae	Streptophyta	Embryophyta	Tracheophyta	Euphyllophyta	Spermatophyta	Magnoliophyta	Mesangiospermae	Liliopsida	commelinids	Poales	Neurachne munroi
593	Orysa_v7.0	Oryza sativa						Viridiplantae	Streptophyta	Embryophyta	Tracheophyta	Euphyllophyta	Spermatophyta	Magnoliophyta	Mesangiospermae	Liliopsida	commelinids	Poales	Oryza sativa
594	Sorbi_v2.1	Sorghum bicolor						Viridiplantae	Streptophyta	Embryophyta	Tracheophyta	Euphyllophyta	Spermatophyta	Magnoliophyta	Mesangiospermae	Liliopsida	commelinids	Poales	Sorghum bicolor
595	BDJQ	Zingiber officinale	1.54529	ERS1829825	34417	0.06374	90.4	Viridiplantae	Streptophyta	Embryophyta	Tracheophyta	Euphyllophyta	Spermatophyta	Magnoliophyta	Mesangiospermae	Liliopsida	commelinids	Zingiberales	Zingiber officinale
596	JNUB	Maranta leuconeura	1.31548	ERS1829821	41973	0.05538	90.4	Viridiplantae	Streptophyta	Embryophyta	Tracheophyta	Euphyllophyta	Spermatophyta	Magnoliophyta	Mesangiospermae	Liliopsida	commelinids	Zingiberales	Maranta leuconeura
597	LEMW	Curcuma longa	6.07376	ERS1829823,ERS1829824	45509	0.09232	92.8	Viridiplantae	Streptophyta	Embryophyta	Tracheophyta	Euphyllophyta	Spermatophyta	Magnoliophyta	Mesangiospermae	Liliopsida	commelinids	Zingiberales	Curcuma longa
598	LSKK	Orchidantha maxillarioides	1.56425	ERS1829820	39411	0.0967	90.7	Viridiplantae	Streptophyta	Embryophyta	Tracheophyta	Euphyllophyta	Spermatophyta	Magnoliophyta	Mesangiospermae	Liliopsida	commelinids	Zingiberales	Orchidantha maxillarioides
599	TZNS	Canna sp.	2.87627	ERS3670350	33612	0.08842	92.1	Viridiplantae	Streptophyta	Embryophyta	Tracheophyta	Euphyllophyta	Spermatophyta	Magnoliophyta	Mesangiospermae	Liliopsida	commelinids	Zingiberales	Canna sp.
600	UOEL	Strelitzia reginae	2.80366	ERS1829822	32492	0.06335	85.5	Viridiplantae	Streptophyta	Embryophyta	Tracheophyta	Euphyllophyta	Spermatophyta	Magnoliophyta	Mesangiospermae	Liliopsida	commelinids	Zingiberales	Strelitzia reginae
601	XHHU	Heliconia sp.	5.09118	ERS3670351,ERS3670352	64741	0.10212	91.7	Viridiplantae	Streptophyta	Embryophyta	Tracheophyta	Euphyllophyta	Spermatophyta	Magnoliophyta	Mesangiospermae	Liliopsida	commelinids	Zingiberales	Heliconia sp.
602	Musac_v1.0	Musa acuminata						Viridiplantae	Streptophyta	Embryophyta	Tracheophyta	Euphyllophyta	Spermatophyta	Magnoliophyta	Mesangiospermae	Liliopsida	commelinids	Zingiberales	Musa acuminata
603	SJEV	Canella winterana	5.73319	ERS1829183,ERS1829184	62171	0.08471	94	Viridiplantae	Streptophyta	Embryophyta	Tracheophyta	Euphyllophyta	Spermatophyta	Magnoliophyta	Mesangiospermae	Magnoliids	Canellales	Canella winterana
604	WKSU	Drimys winteri	3.71732	ERS1829185	44750	0.03776	88.1	Viridiplantae	Streptophyta	Embryophyta	Tracheophyta	Euphyllophyta	Spermatophyta	Magnoliophyta	Mesangiospermae	Magnoliids	Canellales	Drimys winteri
605	ABSS	Sassafras albidum	3.0067	ERS1829192	30854	0.09353	92.4	Viridiplantae	Streptophyta	Embryophyta	Tracheophyta	Euphyllophyta	Spermatophyta	Magnoliophyta	Mesangiospermae	Magnoliids	Laurales	Sassafras albidum
606	BCGB	Cinnamomum camphora	1.42624	ERS1829191	24792	0.15032	88.8	Viridiplantae	Streptophyta	Embryophyta	Tracheophyta	Euphyllophyta	Spermatophyta	Magnoliophyta	Mesangiospermae	Magnoliids	Laurales	Cinnamomum camphora
607	BSVG	Gyrocarpus americanus	3.07937	ERS1829190	33328	0.12045	94.7	Viridiplantae	Streptophyta	Embryophyta	Tracheophyta	Euphyllophyta	Spermatophyta	Magnoliophyta	Mesangiospermae	Magnoliids	Laurales	Gyrocarpus americanus
608	FALI	Calycanthus floridus	3.19184	ERS1829187	44885	0.07921	94.8	Viridiplantae	Streptophyta	Embryophyta	Tracheophyta	Euphyllophyta	Spermatophyta	Magnoliophyta	Mesangiospermae	Magnoliids	Laurales	Calycanthus floridus
609	KAYP	Lindera benzoin	2.05732	ERS1829193	11090	0.07497	33.6	Viridiplantae	Streptophyta	Embryophyta	Tracheophyta	Euphyllophyta	Spermatophyta	Magnoliophyta	Mesangiospermae	Magnoliids	Laurales	Lindera benzoin
610	KRJP	Peumus boldus	1.885	ERS1829196	33336	0.07221	90.4	Viridiplantae	Streptophyta	Embryophyta	Tracheophyta	Euphyllophyta	Spermatophyta	Magnoliophyta	Mesangiospermae	Magnoliids	Laurales	Peumus boldus
611	MAQO	Gomortega keule	2.21941	ERS1829189	45785	0.07969	91.4	Viridiplantae	Streptophyta	Embryophyta	Tracheophyta	Euphyllophyta	Spermatophyta	Magnoliophyta	Mesangiospermae	Magnoliids	Laurales	Gomortega keule
612	VYLQ	Cassytha filiformis	2.77012	ERS1829195	27016	0.23643	97.4	Viridiplantae	Streptophyta	Embryophyta	Tracheophyta	Euphyllophyta	Spermatophyta	Magnoliophyta	Mesangiospermae	Magnoliids	Laurales	Cassytha filiformis
613	WAIL	Laurelia sempervirens	2.56807	ERS1829186	34971	0.10414	95.7	Viridiplantae	Streptophyta	Embryophyta	Tracheophyta	Euphyllophyta	Spermatophyta	Magnoliophyta	Mesangiospermae	Magnoliids	Laurales	Laurelia sempervirens
614	WIGA	Persea borbonia	2.5371	ERS1829194	31971	0.05725	79.9	Viridiplantae	Streptophyta	Embryophyta	Tracheophyta	Euphyllophyta	Spermatophyta	Magnoliophyta	Mesangiospermae	Magnoliids	Laurales	Persea borbonia
615	WPHN	Idiospermum australiense	2.05864	ERS1829188	25988	0.10475	92.8	Viridiplantae	Streptophyta	Embryophyta	Tracheophyta	Euphyllophyta	Spermatophyta	Magnoliophyta	Mesangiospermae	Magnoliids	Laurales	Idiospermum australiense
616	DHPO	Eupomatia bennettii	2.12166	ERS1829199	29398	0.06357	94.4	Viridiplantae	Streptophyta	Embryophyta	Tracheophyta	Euphyllophyta	Spermatophyta	Magnoliophyta	Mesangiospermae	Magnoliids	Magnoliales	Eupomatia bennettii
617	OBPL	Myristica fragrans	3.72722	ERS1829202	25714	0.14624	96	Viridiplantae	Streptophyta	Embryophyta	Tracheophyta	Euphyllophyta	Spermatophyta	Magnoliophyta	Mesangiospermae	Magnoliids	Magnoliales	Myristica fragrans
618	PSJT	Uvaria microcarpa	1.46404	ERS1829198	20417	0.13908	90.1	Viridiplantae	Streptophyta	Embryophyta	Tracheophyta	Euphyllophyta	Spermatophyta	Magnoliophyta	Mesangiospermae	Magnoliids	Magnoliales	Uvaria microcarpa
619	WBOD	Magnolia grandiflora	2.24398	ERS1829201	33723	0.04474	91.2	Viridiplantae	Streptophyta	Embryophyta	Tracheophyta	Euphyllophyta	Spermatophyta	Magnoliophyta	Mesangiospermae	Magnoliids	Magnoliales	Magnolia grandiflora
620	XQWC	Michelia maudiae	2.51843	ERS1829200	46650	0.17369	95.7	Viridiplantae	Streptophyta	Embryophyta	Tracheophyta	Euphyllophyta	Spermatophyta	Magnoliophyta	Mesangiospermae	Magnoliids	Magnoliales	Michelia maudiae
621	YZRI	Annona muricata	2.79528	ERS1829197	40486	0.13171	94.1	Viridiplantae	Streptophyta	Embryophyta	Tracheophyta	Euphyllophyta	Spermatophyta	Magnoliophyta	Mesangiospermae	Magnoliids	Magnoliales	Annona muricata
622	CSSK	Houttuynia cordata	1.57314	ERS368200	25066	0.02613	83.1	Viridiplantae	Streptophyta	Embryophyta	Tracheophyta	Euphyllophyta	Spermatophyta	Magnoliophyta	Mesangiospermae	Magnoliids	Piperales	Houttuynia cordata
623	MUNP	Piper auritum	1.36637	ERS1829204	23512	0.10233	89.5	Viridiplantae	Streptophyta	Embryophyta	Tracheophyta	Euphyllophyta	Spermatophyta	Magnoliophyta	Mesangiospermae	Magnoliids	Piperales	Piper auritum
624	OPDF	Saururus cernuus	1.40351	ERS1829206	19585	0.23515	87.1	Viridiplantae	Streptophyta	Embryophyta	Tracheophyta	Euphyllophyta	Spermatophyta	Magnoliophyta	Mesangiospermae	Magnoliids	Piperales	Saururus cernuus
625	PAWA	Aristolochia elegans	1.77442	ERS1829203	21315	0.08618	93.5	Viridiplantae	Streptophyta	Embryophyta	Tracheophyta	Euphyllophyta	Spermatophyta	Magnoliophyta	Mesangiospermae	Magnoliids	Piperales	Aristolochia elegans
626	QDVW	Saruma henryi	2.01632	ERS368251	25385	0.07635	91.5	Viridiplantae	Streptophyta	Embryophyta	Tracheophyta	Euphyllophyta	Spermatophyta	Magnoliophyta	Mesangiospermae	Magnoliids	Piperales	Saruma henryi
627	XSZI	Peperomia fraseri	2.27353	ERS1829205	26058	0.10352	94.4	Viridiplantae	Streptophyta	Embryophyta	Tracheophyta	Euphyllophyta	Spermatophyta	Magnoliophyta	Mesangiospermae	Magnoliids	Piperales	Peperomia fraseri
628	OSHQ	Sarcandra glabra	1.63864	ERS368201	20486	0.0812	88.1	Viridiplantae	Streptophyta	Embryophyta	Tracheophyta	Euphyllophyta	Spermatophyta	Magnoliophyta	Mesangiospermae	Chloranthales	Sarcandra glabra
629	WZFE	Ascarina rubricaulis	2.56327	ERS1829208	47328	0.16641	94.8	Viridiplantae	Streptophyta	Embryophyta	Tracheophyta	Euphyllophyta	Spermatophyta	Magnoliophyta	Mesangiospermae	Chloranthales	Ascarina rubricaulis
630	Aquco_v1.1	Aquilegia coerulea						Viridiplantae	Streptophyta	Embryophyta	Tracheophyta	Euphyllophyta	Spermatophyta	Magnoliophyta	Mesangiospermae	Eudicotyledons	Ranunculales	Aquilegia coerulea
631	AUGV	Capnoides sempervirens	2.4	ERS1829222	26966	0.13203	94.4	Viridiplantae	Streptophyta	Embryophyta	Tracheophyta	Euphyllophyta	Spermatophyta	Magnoliophyta	Mesangiospermae	Eudicotyledons	Ranunculales	Capnoides sempervirens
632	BEKN	Papaver rhoeas	11.6555	ERS1829232,ERS1829233,ERS1829235,ERS1829236,ERS1829234	86768	0.03036	93.7	Viridiplantae	Streptophyta	Embryophyta	Tracheophyta	Euphyllophyta	Spermatophyta	Magnoliophyta	Mesangiospermae	Eudicotyledons	Ranunculales	Papaver rhoeas
633	CCID	Akebia trifoliata	2.15758	ERS1829219	28444	0.077	94	Viridiplantae	Streptophyta	Embryophyta	Tracheophyta	Euphyllophyta	Spermatophyta	Magnoliophyta	Mesangiospermae	Eudicotyledons	Ranunculales	Akebia trifoliata
634	EVOD	Eschscholzia californica	10.5554	ERS368206,ERS368203,ERS368204,ERS368205,ERS368202	42864	0.05129	95	Viridiplantae	Streptophyta	Embryophyta	Tracheophyta	Euphyllophyta	Spermatophyta	Magnoliophyta	Mesangiospermae	Eudicotyledons	Ranunculales	Eschscholzia californica
635	GBVZ	Thalictrum thalictroides	2.90115	ERS1829247	29023	0.06599	92.7	Viridiplantae	Streptophyta	Embryophyta	Tracheophyta	Euphyllophyta	Spermatophyta	Magnoliophyta	Mesangiospermae	Eudicotyledons	Ranunculales	Thalictrum thalictroides
636	IRAF	Argemone mexicana	10.6945	ERS1829228,ERS1829227,ERS1829225,ERS1829226,ERS1829224	45489	0.06346	95.1	Viridiplantae	Streptophyta	Embryophyta	Tracheophyta	Euphyllophyta	Spermatophyta	Magnoliophyta	Mesangiospermae	Eudicotyledons	Ranunculales	Argemone mexicana
637	NMGG	Hypecoum procumbens	2.23869	ERS1829221	30814	0.12714	95.1	Viridiplantae	Streptophyta	Embryophyta	Tracheophyta	Euphyllophyta	Spermatophyta	Magnoliophyta	Mesangiospermae	Eudicotyledons	Ranunculales	Hypecoum procumbens
638	QCOU	Papaver setigerum	9.93947	ERS1829241,ERS1829237,ERS1829239,ERS1829238,ERS1829240	90914	0.01994	88.5	Viridiplantae	Streptophyta	Embryophyta	Tracheophyta	Euphyllophyta	Spermatophyta	Magnoliophyta	Mesangiospermae	Eudicotyledons	Ranunculales	Papaver setigerum
639	QTJY	Euptelea pleiosperma	2.09023	ERS1829218	29198	0.12722	89.1	Viridiplantae	Streptophyta	Embryophyta	Tracheophyta	Euphyllophyta	Spermatophyta	Magnoliophyta	Mesangiospermae	Eudicotyledons	Ranunculales	Euptelea pleiosperma
640	RQNK	Papaver somniferum	10.4048	ERS631097,ERS631100,ERS631101,ERS631099,ERS631098	74973	0.03657	90.8	Viridiplantae	Streptophyta	Embryophyta	Tracheophyta	Euphyllophyta	Spermatophyta	Magnoliophyta	Mesangiospermae	Eudicotyledons	Ranunculales	Papaver somniferum
641	SSDU	Papaver bracteatum	7.51508	ERS1829229,ERS1829230,ERS1829231	67284	0.07395	93.1	Viridiplantae	Streptophyta	Embryophyta	Tracheophyta	Euphyllophyta	Spermatophyta	Magnoliophyta	Mesangiospermae	Eudicotyledons	Ranunculales	Papaver bracteatum
642	UDHA	Ceratocapnos vesicaria	1.91057	ERS3670307	40481	0.05947	87.5	Viridiplantae	Streptophyta	Embryophyta	Tracheophyta	Euphyllophyta	Spermatophyta	Magnoliophyta	Mesangiospermae	Eudicotyledons	Ranunculales	Ceratocapnos vesicaria
643	UPOG	Anemone pulsatilla	2.29384	ERS1829248	23895	0.07789	92.7	Viridiplantae	Streptophyta	Embryophyta	Tracheophyta	Euphyllophyta	Spermatophyta	Magnoliophyta	Mesangiospermae	Eudicotyledons	Ranunculales	Anemone pulsatilla
644	VGHH	Hydrastis canadensis	1.74136	ERS1829244	25035	0.16447	95	Viridiplantae	Streptophyta	Embryophyta	Tracheophyta	Euphyllophyta	Spermatophyta	Magnoliophyta	Mesangiospermae	Eudicotyledons	Ranunculales	Hydrastis canadensis
645	WFBF	Podophyllum peltatum	1.4903	ERS368252	20021	0.07001	90.1	Viridiplantae	Streptophyta	Embryophyta	Tracheophyta	Euphyllophyta	Spermatophyta	Magnoliophyta	Mesangiospermae	Eudicotyledons	Ranunculales	Podophyllum peltatum
646	XHKT	Sanguinaria canadensis	2.25133	ERS1829223	28001	0.09916	93.8	Viridiplantae	Streptophyta	Embryophyta	Tracheophyta	Euphyllophyta	Spermatophyta	Magnoliophyta	Mesangiospermae	Eudicotyledons	Ranunculales	Sanguinaria canadensis
647	XMVD	Chelidonium majus	2.65774	ERS1829243	26645	0.12682	96.1	Viridiplantae	Streptophyta	Embryophyta	Tracheophyta	Euphyllophyta	Spermatophyta	Magnoliophyta	Mesangiospermae	Eudicotyledons	Ranunculales	Chelidonium majus
648	YHFG	Nandina domestica	2.59344	ERS1829217	29082	0.08695	92.8	Viridiplantae	Streptophyta	Embryophyta	Tracheophyta	Euphyllophyta	Spermatophyta	Magnoliophyta	Mesangiospermae	Eudicotyledons	Ranunculales	Nandina domestica
649	ZGQD	Corydalis linstowiana	2.15984	ERS1829242	23187	0.07567	86.5	Viridiplantae	Streptophyta	Embryophyta	Tracheophyta	Euphyllophyta	Spermatophyta	Magnoliophyta	Mesangiospermae	Eudicotyledons	Ranunculales	Corydalis linstowiana
650	ZUHO	Anemone hupehensis	3.64037	ERS1829246	44937	0.06454	93.3	Viridiplantae	Streptophyta	Embryophyta	Tracheophyta	Euphyllophyta	Spermatophyta	Magnoliophyta	Mesangiospermae	Eudicotyledons	Ranunculales	Anemone hupehensis
651	IWMW	Buxus sempervirens	1.95494	ERS1829209	34128	0.0792	90.1	Viridiplantae	Streptophyta	Embryophyta	Tracheophyta	Euphyllophyta	Spermatophyta	Magnoliophyta	Mesangiospermae	Eudicotyledons	Buxales	Buxus sempervirens
652	FAKD	Nelumbo sp.	1.89145	ERS3670306	29781	0.09539	86.8	Viridiplantae	Streptophyta	Embryophyta	Tracheophyta	Euphyllophyta	Spermatophyta	Magnoliophyta	Mesangiospermae	Eudicotyledons	Proteales	Nelumbo sp.	Eudicotyledons	Proteales	Nelumbo sp.
653	GRRW	Grevillea robusta	1.92095	ERS1829212	23469	0.08816	87.8	Viridiplantae	Streptophyta	Embryophyta	Tracheophyta	Euphyllophyta	Spermatophyta	Magnoliophyta	Mesangiospermae	Eudicotyledons	Proteales	Grevillea robusta
654	RQUG	Hakea prostrata	4.97197	ERS1829214,ERS1829213	51402	0.08764	96.1	Viridiplantae	Streptophyta	Embryophyta	Tracheophyta	Euphyllophyta	Spermatophyta	Magnoliophyta	Mesangiospermae	Eudicotyledons	Proteales	Hakea prostrata
655	SIIK	Hakea drupacea	2.24836	ERS1829215	36407	0.09418	93.6	Viridiplantae	Streptophyta	Embryophyta	Tracheophyta	Euphyllophyta	Spermatophyta	Magnoliophyta	Mesangiospermae	Eudicotyledons	Proteales	Hakea drupacea
656	Nelnu_v1.0	Nelumbo nucifera						Viridiplantae	Streptophyta	Embryophyta	Tracheophyta	Euphyllophyta	Spermatophyta	Magnoliophyta	Mesangiospermae	Eudicotyledons	Proteales	Nelumbo nucifera
657	VQFW	Platanus occidentalis	1.88764	ERS1829216	29444	0.09357	92.4	Viridiplantae	Streptophyta	Embryophyta	Tracheophyta	Euphyllophyta	Spermatophyta	Magnoliophyta	Mesangiospermae	Eudicotyledons	Proteales	Platanus occidentalis
658	SWOH	Trochodendron aralioides	0.965845	ERS1829211	25283	0.10515	74.6	Viridiplantae	Streptophyta	Embryophyta	Tracheophyta	Euphyllophyta	Spermatophyta	Magnoliophyta	Mesangiospermae	Eudicotyledons	Trochodendrales	Trochodendron aralioides
659	AALA	Meliosma cuneifolia	1.06978	ERS1829210	27345	0.06845	81.9	Viridiplantae	Streptophyta	Embryophyta	Tracheophyta	Euphyllophyta	Spermatophyta	Magnoliophyta	Mesangiospermae	Eudicotyledons	Proteales	Meliosma cuneifolia
660	EHNF	Dillenia indica	2.25744	ERS1829252	37534	0.05562	91	Viridiplantae	Streptophyta	Embryophyta	Tracheophyta	Euphyllophyta	Spermatophyta	Magnoliophyta	Mesangiospermae	Eudicotyledons	Pentapetalae	Dilleniales	Dillenia indica
661	XMQO	Gunnera manicata	3.01449	ERS1829249	37297	0.05388	84.5	Viridiplantae	Streptophyta	Embryophyta	Tracheophyta	Euphyllophyta	Spermatophyta	Magnoliophyta	Mesangiospermae	Eudicotyledons	Gunnerales	Gunnera manicata
662	BSEY	Daenikera sp.	2.05909	ERS3670310	36619	0.24562	93.2	Viridiplantae	Streptophyta	Embryophyta	Tracheophyta	Euphyllophyta	Spermatophyta	Magnoliophyta	Mesangiospermae	Eudicotyledons	Pentapetalae	Santalales	Daenikera sp.
663	QKMG	Phoradendron serotinum	1.80531	ERS1829342	37147	0.10806	91	Viridiplantae	Streptophyta	Embryophyta	Tracheophyta	Euphyllophyta	Spermatophyta	Magnoliophyta	Mesangiospermae	Eudicotyledons	Pentapetalae	Santalales	Phoradendron serotinum
664	RSPO	Santalum acuminatum	2.46929	ERS1829340	34928	0.24761	88.1	Viridiplantae	Streptophyta	Embryophyta	Tracheophyta	Euphyllophyta	Spermatophyta	Magnoliophyta	Mesangiospermae	Eudicotyledons	Pentapetalae	Santalales	Santalum acuminatum
665	VGVI	Dendropemon caribaeus	2.01537	ERS1829339	31737	0.12692	90.8	Viridiplantae	Streptophyta	Embryophyta	Tracheophyta	Euphyllophyta	Spermatophyta	Magnoliophyta	Mesangiospermae	Eudicotyledons	Pentapetalae	Santalales	Dendropemon caribaeus
666	XGFU	Exocarpos cupressiformis	2.96105	ERS1829341	37638	0.15659	93.8	Viridiplantae	Streptophyta	Embryophyta	Tracheophyta	Euphyllophyta	Spermatophyta	Magnoliophyta	Mesangiospermae	Eudicotyledons	Pentapetalae	Santalales	Exocarpos cupressiformis
667	XKPS	Ximenia americana	2.76328	ERS1829338	39860	0.04671	82.8	Viridiplantae	Streptophyta	Embryophyta	Tracheophyta	Euphyllophyta	Spermatophyta	Magnoliophyta	Mesangiospermae	Eudicotyledons	Pentapetalae	Santalales	Ximenia americana
668	HAEU	Berberidopsis beckleri	2.0512	ERS1829251	26572	0.16555	97.3	Viridiplantae	Streptophyta	Embryophyta	Tracheophyta	Euphyllophyta	Spermatophyta	Magnoliophyta	Mesangiospermae	Eudicotyledons	Pentapetalae	Berberidopsidales	Berberidopsis beckleri
669	QUTB	Aextoxicon punctatum	2.32973	ERS1829250	31908	0.11142	96	Viridiplantae	Streptophyta	Embryophyta	Tracheophyta	Euphyllophyta	Spermatophyta	Magnoliophyta	Mesangiospermae	Eudicotyledons	Pentapetalae	Berberidopsidales	Aextoxicon punctatum
670	Betvu_v1.1	Beta vulgaris						Viridiplantae	Streptophyta	Embryophyta	Tracheophyta	Euphyllophyta	Spermatophyta	Magnoliophyta	Mesangiospermae	Eudicotyledons	Pentapetalae	Caryophyllales	Beta vulgaris
671	AAXJ	Atriplex prostrata	3.68827	ERS1829272,ERS1829273	26993	0.13108	97.4	Viridiplantae	Streptophyta	Embryophyta	Tracheophyta	Euphyllophyta	Spermatophyta	Magnoliophyta	Mesangiospermae	Eudicotyledons	Pentapetalae	Caryophyllales	Atriplex prostrata
672	AZBL	Petiveria alliacea	3.01896	ERS1829315	43223	0.05045	94.7	Viridiplantae	Streptophyta	Embryophyta	Tracheophyta	Euphyllophyta	Spermatophyta	Magnoliophyta	Mesangiospermae	Eudicotyledons	Pentapetalae	Caryophyllales	Petiveria alliacea
673	BERS	Zaleya pentandra	1.93384	ERS1829261	30383	0.16776	92	Viridiplantae	Streptophyta	Embryophyta	Tracheophyta	Euphyllophyta	Spermatophyta	Magnoliophyta	Mesangiospermae	Eudicotyledons	Pentapetalae	Caryophyllales	Zaleya pentandra
674	BJKT	Delosperma echinatum	3.0415	ERS1829254	27641	0.11982	90.1	Viridiplantae	Streptophyta	Embryophyta	Tracheophyta	Euphyllophyta	Spermatophyta	Magnoliophyta	Mesangiospermae	Eudicotyledons	Pentapetalae	Caryophyllales	Delosperma echinatum
675	BKQU	Phytolacca americana	2.03695	ERS1829314	39971	0.08393	91.8	Viridiplantae	Streptophyta	Embryophyta	Tracheophyta	Euphyllophyta	Spermatophyta	Magnoliophyta	Mesangiospermae	Eudicotyledons	Pentapetalae	Caryophyllales	Phytolacca americana
676	BWRK	Alternanthera sessilis	3.97884	ERS1829281,ERS1829282	39370	0.11856	94.7	Viridiplantae	Streptophyta	Embryophyta	Tracheophyta	Euphyllophyta	Spermatophyta	Magnoliophyta	Mesangiospermae	Eudicotyledons	Pentapetalae	Caryophyllales	Alternanthera sessilis
677	BYNZ	Portulaca umbraticola	1.62996	ERS1829328	31065	0.06927	83.9	Viridiplantae	Streptophyta	Embryophyta	Tracheophyta	Euphyllophyta	Spermatophyta	Magnoliophyta	Mesangiospermae	Eudicotyledons	Pentapetalae	Caryophyllales	Portulaca umbraticola
678	CBJR	Atriplex rosea	4.21606	ERS1829275,ERS1829274	30832	0.12342	96.3	Viridiplantae	Streptophyta	Embryophyta	Tracheophyta	Euphyllophyta	Spermatophyta	Magnoliophyta	Mesangiospermae	Eudicotyledons	Pentapetalae	Caryophyllales	Atriplex rosea
679	CPKP	Lophophora williamsii	1.66496	ERS1829289	34807	0.0469	93.1	Viridiplantae	Streptophyta	Embryophyta	Tracheophyta	Euphyllophyta	Spermatophyta	Magnoliophyta	Mesangiospermae	Eudicotyledons	Pentapetalae	Caryophyllales	Lophophora williamsii
680	CPLT	Portulaca grandiflora	1.60152	ERS1829327	23664	0.11692	85.5	Viridiplantae	Streptophyta	Embryophyta	Tracheophyta	Euphyllophyta	Spermatophyta	Magnoliophyta	Mesangiospermae	Eudicotyledons	Pentapetalae	Caryophyllales	Portulaca grandiflora
681	CTYH	Basella alba	2.04904	ERS1829287	38672	0.04483	84.4	Viridiplantae	Streptophyta	Embryophyta	Tracheophyta	Euphyllophyta	Spermatophyta	Magnoliophyta	Mesangiospermae	Eudicotyledons	Pentapetalae	Caryophyllales	Basella alba
682	CUTE	Blutaparon vermiculare	2.28026	ERS1829269	29489	0.13308	94	Viridiplantae	Streptophyta	Embryophyta	Tracheophyta	Euphyllophyta	Spermatophyta	Magnoliophyta	Mesangiospermae	Eudicotyledons	Pentapetalae	Caryophyllales	Blutaparon vermiculare
683	CVDF	Simmondsia chinensis	2.44762	ERS1829335	41071	0.10134	96.4	Viridiplantae	Streptophyta	Embryophyta	Tracheophyta	Euphyllophyta	Spermatophyta	Magnoliophyta	Mesangiospermae	Eudicotyledons	Pentapetalae	Caryophyllales	Simmondsia chinensis
684	DVXD	Allionia incarnata	1.87081	ERS1829305	33628	0.18337	89.5	Viridiplantae	Streptophyta	Embryophyta	Tracheophyta	Euphyllophyta	Spermatophyta	Magnoliophyta	Mesangiospermae	Eudicotyledons	Pentapetalae	Caryophyllales	Allionia incarnata
685	EDIT	Sesuvium verrucosum	4.25922	ERS1829257,ERS1829258	30948	0.11993	94.7	Viridiplantae	Streptophyta	Embryophyta	Tracheophyta	Euphyllophyta	Spermatophyta	Magnoliophyta	Mesangiospermae	Eudicotyledons	Pentapetalae	Caryophyllales	Sesuvium verrucosum
686	EGOS	Allionia incarnata	2.23308	ERS1829306	38054	0.13932	92.4	Viridiplantae	Streptophyta	Embryophyta	Tracheophyta	Euphyllophyta	Spermatophyta	Magnoliophyta	Mesangiospermae	Eudicotyledons	Pentapetalae	Caryophyllales	Allionia incarnata
687	EYRD	Alternanthera tenella	4.36529	ERS1829284,ERS1829283	38357	0.05252	92.8	Viridiplantae	Streptophyta	Embryophyta	Tracheophyta	Euphyllophyta	Spermatophyta	Magnoliophyta	Mesangiospermae	Eudicotyledons	Pentapetalae	Caryophyllales	Alternanthera tenella
688	EZGR	Portulaca oleracea	4.0857	ERS1829322,ERS1829330	47450	0.03459	91.4	Viridiplantae	Streptophyta	Embryophyta	Tracheophyta	Euphyllophyta	Spermatophyta	Magnoliophyta	Mesangiospermae	Eudicotyledons	Pentapetalae	Caryophyllales	Portulaca oleracea
689	FVXD	Beta maritima	1.74293	ERS1829285	23121	0.08719	79.5	Viridiplantae	Streptophyta	Embryophyta	Tracheophyta	Euphyllophyta	Spermatophyta	Magnoliophyta	Mesangiospermae	Eudicotyledons	Pentapetalae	Caryophyllales	Beta maritima
690	FYSJ	Polygonum convolvulus	1.59623	ERS1829321	26420	0.03938	87.8	Viridiplantae	Streptophyta	Embryophyta	Tracheophyta	Euphyllophyta	Spermatophyta	Magnoliophyta	Mesangiospermae	Eudicotyledons	Pentapetalae	Caryophyllales	Polygonum convolvulus
691	FZQN	Silene latifolia	2.84165	ERS1829296	29531	0.19938	88.8	Viridiplantae	Streptophyta	Embryophyta	Tracheophyta	Euphyllophyta	Spermatophyta	Magnoliophyta	Mesangiospermae	Eudicotyledons	Pentapetalae	Caryophyllales	Silene latifolia
692	GCYL	Portulaca suffruticosa	1.86898	ERS1829332	25283	0.16287	87.8	Viridiplantae	Streptophyta	Embryophyta	Tracheophyta	Euphyllophyta	Spermatophyta	Magnoliophyta	Mesangiospermae	Eudicotyledons	Pentapetalae	Caryophyllales	Portulaca suffruticosa
693	GIWN	Sarcobatus vermiculatus	2.4	ERS1829334	28953	0.04559	93.1	Viridiplantae	Streptophyta	Embryophyta	Tracheophyta	Euphyllophyta	Spermatophyta	Magnoliophyta	Mesangiospermae	Eudicotyledons	Pentapetalae	Caryophyllales	Sarcobatus vermiculatus
694	GJNX	Cypselea humifusa	2.34745	ERS1829255	30170	0.08543	90.7	Viridiplantae	Streptophyta	Embryophyta	Tracheophyta	Euphyllophyta	Spermatophyta	Magnoliophyta	Mesangiospermae	Eudicotyledons	Pentapetalae	Caryophyllales	Cypselea humifusa
695	HDSY	Aerva persica	4.00032	ERS1829265,ERS1829264	49373	0.06266	90.4	Viridiplantae	Streptophyta	Embryophyta	Tracheophyta	Euphyllophyta	Spermatophyta	Magnoliophyta	Mesangiospermae	Eudicotyledons	Pentapetalae	Caryophyllales	Aerva persica
696	HZTS	Sesuvium portulacastrum	2.46275	ERS1829256	35067	0.05103	90.8	Viridiplantae	Streptophyta	Embryophyta	Tracheophyta	Euphyllophyta	Spermatophyta	Magnoliophyta	Mesangiospermae	Eudicotyledons	Pentapetalae	Caryophyllales	Sesuvium portulacastrum
697	IWIS	Portulaca pilosa	1.98894	ERS1829331	24148	0.13654	89.2	Viridiplantae	Streptophyta	Embryophyta	Tracheophyta	Euphyllophyta	Spermatophyta	Magnoliophyta	Mesangiospermae	Eudicotyledons	Pentapetalae	Caryophyllales	Portulaca pilosa
698	JAFJ	Bougainvillea spectabilis	3.45212	ERS1829304	45703	0.02981	94.1	Viridiplantae	Streptophyta	Embryophyta	Tracheophyta	Euphyllophyta	Spermatophyta	Magnoliophyta	Mesangiospermae	Eudicotyledons	Pentapetalae	Caryophyllales	Bougainvillea spectabilis
699	JGAB	Mirabilis jalapa	4.54864	ERS1829312,ERS1829311	50786	0.07148	93.7	Viridiplantae	Streptophyta	Embryophyta	Tracheophyta	Euphyllophyta	Spermatophyta	Magnoliophyta	Mesangiospermae	Eudicotyledons	Pentapetalae	Caryophyllales	Mirabilis jalapa
700	JLOV	Pereskia aculeata	3.21972	ERS1829288	7752	0.13771	29.8	Viridiplantae	Streptophyta	Embryophyta	Tracheophyta	Euphyllophyta	Spermatophyta	Magnoliophyta	Mesangiospermae	Eudicotyledons	Pentapetalae	Caryophyllales	Pereskia aculeata
701	KDCH	Portulaca umbraticola	1.96595	ERS1829333	29397	0.08051	86.1	Viridiplantae	Streptophyta	Embryophyta	Tracheophyta	Euphyllophyta	Spermatophyta	Magnoliophyta	Mesangiospermae	Eudicotyledons	Pentapetalae	Caryophyllales	Portulaca umbraticola
702	KJAA	Mollugo pentaphylla	3.99447	ERS3670308,ERS1829300	44664	0.10761	94.7	Viridiplantae	Streptophyta	Embryophyta	Tracheophyta	Euphyllophyta	Spermatophyta	Magnoliophyta	Mesangiospermae	Eudicotyledons	Pentapetalae	Caryophyllales	Mollugo pentaphylla
703	LDEL	Portulaca amilis	3.69989	ERS1829324,ERS1829323	30593	0.14537	93.7	Viridiplantae	Streptophyta	Embryophyta	Tracheophyta	Euphyllophyta	Spermatophyta	Magnoliophyta	Mesangiospermae	Eudicotyledons	Pentapetalae	Caryophyllales	Portulaca amilis
704	LKKX	Talinum sp.	2.01755	ERS3670309	34402	0.14066	95.4	Viridiplantae	Streptophyta	Embryophyta	Tracheophyta	Euphyllophyta	Spermatophyta	Magnoliophyta	Mesangiospermae	Eudicotyledons	Pentapetalae	Caryophyllales	Talinum sp.
705	LLQV	Portulaca cryptopetala	3.49061	ERS1829326,ERS1829325	48495	0.03474	88.4	Viridiplantae	Streptophyta	Embryophyta	Tracheophyta	Euphyllophyta	Spermatophyta	Magnoliophyta	Mesangiospermae	Eudicotyledons	Pentapetalae	Caryophyllales	Portulaca cryptopetala
706	MRKX	Phytolacca bogotensis	1.94141	ERS1829316	39486	0.1004	91.1	Viridiplantae	Streptophyta	Embryophyta	Tracheophyta	Euphyllophyta	Spermatophyta	Magnoliophyta	Mesangiospermae	Eudicotyledons	Pentapetalae	Caryophyllales	Phytolacca bogotensis
707	NXTS	Mollugo verticillata	3.81854	ERS1829302,ERS1829301	55512	0.04266	84.8	Viridiplantae	Streptophyta	Embryophyta	Tracheophyta	Euphyllophyta	Spermatophyta	Magnoliophyta	Mesangiospermae	Eudicotyledons	Pentapetalae	Caryophyllales	Mollugo verticillata
708	OHKC	Alternanthera caracasana	3.99791	ERS1829280,ERS1829279	54712	0.02803	89.1	Viridiplantae	Streptophyta	Embryophyta	Tracheophyta	Euphyllophyta	Spermatophyta	Magnoliophyta	Mesangiospermae	Eudicotyledons	Pentapetalae	Caryophyllales	Alternanthera caracasana
709	OLES	Schiedea membranacea	2.66708	ERS1829294	55385	0.11516	91.5	Viridiplantae	Streptophyta	Embryophyta	Tracheophyta	Euphyllophyta	Spermatophyta	Magnoliophyta	Mesangiospermae	Eudicotyledons	Pentapetalae	Caryophyllales	Schiedea membranacea
710	OMYK	Trianthema portulacastrum	4.73032	ERS1829259,ERS1829260	47051	0.04433	88.8	Viridiplantae	Streptophyta	Embryophyta	Tracheophyta	Euphyllophyta	Spermatophyta	Magnoliophyta	Mesangiospermae	Eudicotyledons	Pentapetalae	Caryophyllales	Trianthema portulacastrum
711	ONLQ	Atriplex hortensis	4.40968	ERS1829271,ERS1829270	30404	0.1195	98.3	Viridiplantae	Streptophyta	Embryophyta	Tracheophyta	Euphyllophyta	Spermatophyta	Magnoliophyta	Mesangiospermae	Eudicotyledons	Pentapetalae	Caryophyllales	Atriplex hortensis
712	PDQH	Aerva lanata	3.66532	ERS1829263,ERS1829262	30931	0.12596	95.1	Viridiplantae	Streptophyta	Embryophyta	Tracheophyta	Euphyllophyta	Spermatophyta	Magnoliophyta	Mesangiospermae	Eudicotyledons	Pentapetalae	Caryophyllales	Aerva lanata
713	RNBN	Mollugo cerviana	2.27046	ERS1829297	24006	0.16801	87.1	Viridiplantae	Streptophyta	Embryophyta	Tracheophyta	Euphyllophyta	Spermatophyta	Magnoliophyta	Mesangiospermae	Eudicotyledons	Pentapetalae	Caryophyllales	Mollugo cerviana
714	RUUB	Physena madagascariensis	2.33213	ERS1829313	36470	0.0852	87.4	Viridiplantae	Streptophyta	Embryophyta	Tracheophyta	Euphyllophyta	Spermatophyta	Magnoliophyta	Mesangiospermae	Eudicotyledons	Pentapetalae	Caryophyllales	Physena madagascariensis
715	RXEN	Polycarpaea repens	2.96211	ERS1829292	31167	0.06812	91.7	Viridiplantae	Streptophyta	Embryophyta	Tracheophyta	Euphyllophyta	Spermatophyta	Magnoliophyta	Mesangiospermae	Eudicotyledons	Pentapetalae	Caryophyllales	Polycarpaea repens
716	SCAO	Mollugo nudicaulis	3.61512	ERS1829298,ERS1829299	51025	0.02182	85.8	Viridiplantae	Streptophyta	Embryophyta	Tracheophyta	Euphyllophyta	Spermatophyta	Magnoliophyta	Mesangiospermae	Eudicotyledons	Pentapetalae	Caryophyllales	Mollugo nudicaulis
717	SFKQ	Hilleria latifolia	2.62334	ERS1829318	40503	0.1396	92.1	Viridiplantae	Streptophyta	Embryophyta	Tracheophyta	Euphyllophyta	Spermatophyta	Magnoliophyta	Mesangiospermae	Eudicotyledons	Pentapetalae	Caryophyllales	Hilleria latifolia
718	SHEZ	Dianthus caryophyllus	2.22447	ERS1829295	22699	0.04724	60.7	Viridiplantae	Streptophyta	Embryophyta	Tracheophyta	Euphyllophyta	Spermatophyta	Magnoliophyta	Mesangiospermae	Eudicotyledons	Pentapetalae	Caryophyllales	Dianthus caryophyllus
719	SKNL	Saponaria officinalis	1.61841	ERS1829291	28106	0.09063	74.6	Viridiplantae	Streptophyta	Embryophyta	Tracheophyta	Euphyllophyta	Spermatophyta	Magnoliophyta	Mesangiospermae	Eudicotyledons	Pentapetalae	Caryophyllales	Saponaria officinalis
720	SMMC	Chenopodium quinoa	3.0651	ERS1829276	48744	0.03845	92	Viridiplantae	Streptophyta	Embryophyta	Tracheophyta	Euphyllophyta	Spermatophyta	Magnoliophyta	Mesangiospermae	Eudicotyledons	Pentapetalae	Caryophyllales	Chenopodium quinoa
721	TJES	Spergularia media	2.05877	ERS1829293	29839	0.10457	90.1	Viridiplantae	Streptophyta	Embryophyta	Tracheophyta	Euphyllophyta	Spermatophyta	Magnoliophyta	Mesangiospermae	Eudicotyledons	Pentapetalae	Caryophyllales	Spergularia media
722	UQCB	Portulaca molokiniensis	2.22476	ERS1829329	38811	0.04113	87.2	Viridiplantae	Streptophyta	Embryophyta	Tracheophyta	Euphyllophyta	Spermatophyta	Magnoliophyta	Mesangiospermae	Eudicotyledons	Pentapetalae	Caryophyllales	Portulaca molokiniensis
723	VJPU	Boerhavia dominii	4.48801	ERS1829310,ERS1829309	45923	0.12614	93.7	Viridiplantae	Streptophyta	Embryophyta	Tracheophyta	Euphyllophyta	Spermatophyta	Magnoliophyta	Mesangiospermae	Eudicotyledons	Pentapetalae	Caryophyllales	Boerhavia dominii
724	WGET	Kochia scoparia	1.33907	ERS368253	19731	0.08239	89.8	Viridiplantae	Streptophyta	Embryophyta	Tracheophyta	Euphyllophyta	Spermatophyta	Magnoliophyta	Mesangiospermae	Eudicotyledons	Pentapetalae	Caryophyllales	Kochia scoparia
725	WMLW	Amaranthus retroflexus	2.43921	ERS1829268	26614	0.10013	87.1	Viridiplantae	Streptophyta	Embryophyta	Tracheophyta	Euphyllophyta	Spermatophyta	Magnoliophyta	Mesangiospermae	Eudicotyledons	Pentapetalae	Caryophyllales	Amaranthus retroflexus
726	WOBD	Limonium spectabile	2.17852	ERS1829320	36808	0.09286	95.4	Viridiplantae	Streptophyta	Embryophyta	Tracheophyta	Euphyllophyta	Spermatophyta	Magnoliophyta	Mesangiospermae	Eudicotyledons	Pentapetalae	Caryophyllales	Limonium spectabile
727	WQUF	Nepenthes alata	2.16279	ERS1829303	32519	0.05091	95.3	Viridiplantae	Streptophyta	Embryophyta	Tracheophyta	Euphyllophyta	Spermatophyta	Magnoliophyta	Mesangiospermae	Eudicotyledons	Pentapetalae	Caryophyllales	Nepenthes alata
728	XSSD	Amaranthus cruentus	2.84396	ERS1829267	39085	0.15098	96	Viridiplantae	Streptophyta	Embryophyta	Tracheophyta	Euphyllophyta	Spermatophyta	Magnoliophyta	Mesangiospermae	Eudicotyledons	Pentapetalae	Caryophyllales	Amaranthus cruentus
729	YNFJ	Microtea debilis	3.5619	ERS1829317	54124	0.05323	90.4	Viridiplantae	Streptophyta	Embryophyta	Tracheophyta	Euphyllophyta	Spermatophyta	Magnoliophyta	Mesangiospermae	Eudicotyledons	Pentapetalae	Caryophyllales	Microtea debilis
730	ZBPY	Alternanthera brasiliana	4.40453	ERS1829278,ERS1829277	55301	0.03972	90.7	Viridiplantae	Streptophyta	Embryophyta	Tracheophyta	Euphyllophyta	Spermatophyta	Magnoliophyta	Mesangiospermae	Eudicotyledons	Pentapetalae	Caryophyllales	Alternanthera brasiliana
731	ZBTA	Boerhavia coccinea	4.72789	ERS1829308,ERS1829307	52106	0.13123	95	Viridiplantae	Streptophyta	Embryophyta	Tracheophyta	Euphyllophyta	Spermatophyta	Magnoliophyta	Mesangiospermae	Eudicotyledons	Pentapetalae	Caryophyllales	Boerhavia coccinea
732	AJFN	Myodocarpus sp.	2.4	ERS3670336	41976	0.08784	96.1	Viridiplantae	Streptophyta	Embryophyta	Tracheophyta	Euphyllophyta	Spermatophyta	Magnoliophyta	Mesangiospermae	Eudicotyledons	Pentapetalae	Asterids	Apiales	Myodocarpus sp.
733	CWYJ	Heracleum lanatum	2.83813	ERS1829700	37313	0.15654	93.8	Viridiplantae	Streptophyta	Embryophyta	Tracheophyta	Euphyllophyta	Spermatophyta	Magnoliophyta	Mesangiospermae	Eudicotyledons	Pentapetalae	Asterids	Apiales	Heracleum lanatum
734	EDBB	Polyscias fruticosa	2.3034	ERS1829704	36226	0.21209	94	Viridiplantae	Streptophyta	Embryophyta	Tracheophyta	Euphyllophyta	Spermatophyta	Magnoliophyta	Mesangiospermae	Eudicotyledons	Pentapetalae	Asterids	Apiales	Polyscias fruticosa
735	MVSE	Griselinia littoralis	2.437	ERS1829706	63714	0.06628	83.5	Viridiplantae	Streptophyta	Embryophyta	Tracheophyta	Euphyllophyta	Spermatophyta	Magnoliophyta	Mesangiospermae	Eudicotyledons	Pentapetalae	Asterids	Apiales	Griselinia littoralis
736	NTEO	Pittosporum sahnianum	2.50593	ERS3670337	31667	0.12662	89.7	Viridiplantae	Streptophyta	Embryophyta	Tracheophyta	Euphyllophyta	Spermatophyta	Magnoliophyta	Mesangiospermae	Eudicotyledons	Pentapetalae	Asterids	Apiales	Pittosporum sahnianum
737	OINM	Hydrocotyle umbellata	2.83557	ERS1829705	38611	0.06924	85.2	Viridiplantae	Streptophyta	Embryophyta	Tracheophyta	Euphyllophyta	Spermatophyta	Magnoliophyta	Mesangiospermae	Eudicotyledons	Pentapetalae	Asterids	Apiales	Hydrocotyle umbellata
738	QIKZ	Griselinia racemosa	2.3527	ERS1829707	48674	0.04032	93.1	Viridiplantae	Streptophyta	Embryophyta	Tracheophyta	Euphyllophyta	Spermatophyta	Magnoliophyta	Mesangiospermae	Eudicotyledons	Pentapetalae	Asterids	Apiales	Griselinia racemosa
739	SALZ	Pittosporum resiniferum	2.91216	ERS1829710	33614	0.17002	93.8	Viridiplantae	Streptophyta	Embryophyta	Tracheophyta	Euphyllophyta	Spermatophyta	Magnoliophyta	Mesangiospermae	Eudicotyledons	Pentapetalae	Asterids	Apiales	Pittosporum resiniferum
740	SBZH	Pennantia corymbosa	1.998	ERS1829709	39533	0.0503	87.8	Viridiplantae	Streptophyta	Embryophyta	Tracheophyta	Euphyllophyta	Spermatophyta	Magnoliophyta	Mesangiospermae	Eudicotyledons	Pentapetalae	Asterids	Apiales	Pennantia corymbosa
741	SUVN	Hedera helix	4.51543	ERS1829702,ERS1829703	65566	0.05238	88.5	Viridiplantae	Streptophyta	Embryophyta	Tracheophyta	Euphyllophyta	Spermatophyta	Magnoliophyta	Mesangiospermae	Eudicotyledons	Pentapetalae	Asterids	Apiales	Hedera helix
742	TQKZ	Angelica archangelica	2.37671	ERS1829701	32475	0.15753	93.8	Viridiplantae	Streptophyta	Embryophyta	Tracheophyta	Euphyllophyta	Spermatophyta	Magnoliophyta	Mesangiospermae	Eudicotyledons	Pentapetalae	Asterids	Apiales	Angelica archangelica
743	WEQK	Centella asiatica	2.21555	ERS1829708	33040	0.15113	94.4	Viridiplantae	Streptophyta	Embryophyta	Tracheophyta	Euphyllophyta	Spermatophyta	Magnoliophyta	Mesangiospermae	Eudicotyledons	Pentapetalae	Asterids	Apiales	Centella asiatica
744	ASMV	Ilex vomitoria	2.03139	ERS1829711	38901	0.06009	90.2	Viridiplantae	Streptophyta	Embryophyta	Tracheophyta	Euphyllophyta	Spermatophyta	Magnoliophyta	Mesangiospermae	Eudicotyledons	Pentapetalae	Asterids	Aquifoliales	Ilex vomitoria
745	DFYF	Ilex sp.	1.84473	ERS3670338	34974	0.07369	92.8	Viridiplantae	Streptophyta	Embryophyta	Tracheophyta	Euphyllophyta	Spermatophyta	Magnoliophyta	Mesangiospermae	Eudicotyledons	Pentapetalae	Asterids	Aquifoliales	Ilex sp.
746	QACK	Helwingia japonica	1.9206	ERS1829713	32345	0.0701	90.8	Viridiplantae	Streptophyta	Embryophyta	Tracheophyta	Euphyllophyta	Spermatophyta	Magnoliophyta	Mesangiospermae	Eudicotyledons	Pentapetalae	Asterids	Aquifoliales	Helwingia japonica
747	SXML	Ilex paraguariensis	2.11135	ERS1829712	31313	0.09554	93.4	Viridiplantae	Streptophyta	Embryophyta	Tracheophyta	Euphyllophyta	Spermatophyta	Magnoliophyta	Mesangiospermae	Eudicotyledons	Pentapetalae	Asterids	Aquifoliales	Ilex paraguariensis
748	AFQQ	Inula helenium	2.00999	ERS368261	22791	0.06831	92.7	Viridiplantae	Streptophyta	Embryophyta	Tracheophyta	Euphyllophyta	Spermatophyta	Magnoliophyta	Mesangiospermae	Eudicotyledons	Pentapetalae	Asterids	Asterales	Inula helenium
749	AQZD	Flaveria pringlei	3.26556	ERS1829734,ERS1829735	44529	0.02829	87.1	Viridiplantae	Streptophyta	Embryophyta	Tracheophyta	Euphyllophyta	Spermatophyta	Magnoliophyta	Mesangiospermae	Eudicotyledons	Pentapetalae	Asterids	Asterales	Flaveria pringlei
750	AUIP	Phelline lucida	2.30326	ERS1829756	46775	0.05931	92.4	Viridiplantae	Streptophyta	Embryophyta	Tracheophyta	Euphyllophyta	Spermatophyta	Magnoliophyta	Mesangiospermae	Eudicotyledons	Pentapetalae	Asterids	Asterales	Phelline lucida
751	BIDT	Flaveria cronquistii	2.91893	ERS1829730,ERS1829731	33483	0.08847	92.5	Viridiplantae	Streptophyta	Embryophyta	Tracheophyta	Euphyllophyta	Spermatophyta	Magnoliophyta	Mesangiospermae	Eudicotyledons	Pentapetalae	Asterids	Asterales	Flaveria cronquistii
752	BMSE	Senecio rowleyanus	2.17054	ERS1829743	27865	0.08733	91.5	Viridiplantae	Streptophyta	Embryophyta	Tracheophyta	Euphyllophyta	Spermatophyta	Magnoliophyta	Mesangiospermae	Eudicotyledons	Pentapetalae	Asterids	Asterales	Senecio rowleyanus
753	CFRN	Carthamus lanatus	2.08979	ERS1829749	29633	0.03767	78.5	Viridiplantae	Streptophyta	Embryophyta	Tracheophyta	Euphyllophyta	Spermatophyta	Magnoliophyta	Mesangiospermae	Eudicotyledons	Pentapetalae	Asterids	Asterales	Carthamus lanatus
754	DDRL	Tragopogon dubius	2.07958	ERS1829742	33474	0.12251	92.1	Viridiplantae	Streptophyta	Embryophyta	Tracheophyta	Euphyllophyta	Spermatophyta	Magnoliophyta	Mesangiospermae	Eudicotyledons	Pentapetalae	Asterids	Asterales	Tragopogon dubius
755	DESP	Erigeron canadensis	2.58455	ERS1829722	44875	0.12094	92.8	Viridiplantae	Streptophyta	Embryophyta	Tracheophyta	Euphyllophyta	Spermatophyta	Magnoliophyta	Mesangiospermae	Eudicotyledons	Pentapetalae	Asterids	Asterales	Erigeron canadensis
756	DOVJ	Leontopodium alpinum	2.45182	ERS1829752	22296	0.03608	68.6	Viridiplantae	Streptophyta	Embryophyta	Tracheophyta	Euphyllophyta	Spermatophyta	Magnoliophyta	Mesangiospermae	Eudicotyledons	Pentapetalae	Asterids	Asterales	Leontopodium alpinum
757	DUNJ	Helenium autumnale	2.2692	ERS1829721	36690	0.05731	92.1	Viridiplantae	Streptophyta	Embryophyta	Tracheophyta	Euphyllophyta	Spermatophyta	Magnoliophyta	Mesangiospermae	Eudicotyledons	Pentapetalae	Asterids	Asterales	Helenium autumnale
758	DUQG	Tanacetum parthenium	1.48716	ERS368262	25925	0.07913	92.5	Viridiplantae	Streptophyta	Embryophyta	Tracheophyta	Euphyllophyta	Spermatophyta	Magnoliophyta	Mesangiospermae	Eudicotyledons	Pentapetalae	Asterids	Asterales	Tanacetum parthenium
759	EYKJ	Silybum marianum	3.01452	ERS1829720	32842	0.13338	93.8	Viridiplantae	Streptophyta	Embryophyta	Tracheophyta	Euphyllophyta	Spermatophyta	Magnoliophyta	Mesangiospermae	Eudicotyledons	Pentapetalae	Asterids	Asterales	Silybum marianum
760	FUPX	Tragopogon pratensis	1.7659	ERS1829744	31623	0.12353	91.4	Viridiplantae	Streptophyta	Embryophyta	Tracheophyta	Euphyllophyta	Spermatophyta	Magnoliophyta	Mesangiospermae	Eudicotyledons	Pentapetalae	Asterids	Asterales	Tragopogon pratensis
761	FXGI	Stylidium adnatum	2.52513	ERS1829757	25511	0.14068	92.1	Viridiplantae	Streptophyta	Embryophyta	Tracheophyta	Euphyllophyta	Spermatophyta	Magnoliophyta	Mesangiospermae	Eudicotyledons	Pentapetalae	Asterids	Asterales	Stylidium adnatum
762	GIOY	Corokia cotoneaster	1.40797	ERS1829714	12945	0.13074	49.1	Viridiplantae	Streptophyta	Embryophyta	Tracheophyta	Euphyllophyta	Spermatophyta	Magnoliophyta	Mesangiospermae	Eudicotyledons	Pentapetalae	Asterids	Asterales	Corokia cotoneaster
763	GUMF	Anthemis tinctoria	2.67728	ERS1829751	42432	0.05206	91.8	Viridiplantae	Streptophyta	Embryophyta	Tracheophyta	Euphyllophyta	Spermatophyta	Magnoliophyta	Mesangiospermae	Eudicotyledons	Pentapetalae	Asterids	Asterales	Anthemis tinctoria
764	HUQC	Scaevola mossambicensis	1.8498	ERS3670339	27900	0.09388	88.1	Viridiplantae	Streptophyta	Embryophyta	Tracheophyta	Euphyllophyta	Spermatophyta	Magnoliophyta	Mesangiospermae	Eudicotyledons	Pentapetalae	Asterids	Asterales	Scaevola mossambicensis
765	HXCD	Flaveria vaginata	1.69887	ERS1829741	30776	0.15836	90.5	Viridiplantae	Streptophyta	Embryophyta	Tracheophyta	Euphyllophyta	Spermatophyta	Magnoliophyta	Mesangiospermae	Eudicotyledons	Pentapetalae	Asterids	Asterales	Flaveria vaginata
766	IHPC	Platycodon grandiflorus	2.93233	ERS1829754	31181	0.12076	94.5	Viridiplantae	Streptophyta	Embryophyta	Tracheophyta	Euphyllophyta	Spermatophyta	Magnoliophyta	Mesangiospermae	Eudicotyledons	Pentapetalae	Asterids	Asterales	Platycodon grandiflorus
767	IXVJ	Menyanthes trifoliata	2.23157	ERS1829755	43737	0.04978	89.8	Viridiplantae	Streptophyta	Embryophyta	Tracheophyta	Euphyllophyta	Spermatophyta	Magnoliophyta	Mesangiospermae	Eudicotyledons	Pentapetalae	Asterids	Asterales	Menyanthes trifoliata
768	IZLO	Lobelia siphilitica	2.33961	ERS1829753	29104	0.13834	93.5	Viridiplantae	Streptophyta	Embryophyta	Tracheophyta	Euphyllophyta	Spermatophyta	Magnoliophyta	Mesangiospermae	Eudicotyledons	Pentapetalae	Asterids	Asterales	Lobelia siphilitica
769	JEPE	Flaveria bidentis	4.36625	ERS1829727,ERS1829726	32701	0.14684	92.5	Viridiplantae	Streptophyta	Embryophyta	Tracheophyta	Euphyllophyta	Spermatophyta	Magnoliophyta	Mesangiospermae	Eudicotyledons	Pentapetalae	Asterids	Asterales	Flaveria bidentis
770	JNKW	Cicerbita plumieri	2.95393	ERS1829750	42682	0.14273	92	Viridiplantae	Streptophyta	Embryophyta	Tracheophyta	Euphyllophyta	Spermatophyta	Magnoliophyta	Mesangiospermae	Eudicotyledons	Pentapetalae	Asterids	Asterales	Cicerbita plumieri
771	JYMN	Flaveria brownii	3.47324	ERS1829729,ERS1829728	37626	0.03722	89.8	Viridiplantae	Streptophyta	Embryophyta	Tracheophyta	Euphyllophyta	Spermatophyta	Magnoliophyta	Mesangiospermae	Eudicotyledons	Pentapetalae	Asterids	Asterales	Flaveria brownii
772	KFZY	Tragopogon castellanus	2.85941	ERS1829746	40761	0.07709	93.1	Viridiplantae	Streptophyta	Embryophyta	Tracheophyta	Euphyllophyta	Spermatophyta	Magnoliophyta	Mesangiospermae	Eudicotyledons	Pentapetalae	Asterids	Asterales	Tragopogon castellanus
773	KGJF	Tragopogon porrifolius	2.05639	ERS1829745	35390	0.08282	93	Viridiplantae	Streptophyta	Embryophyta	Tracheophyta	Euphyllophyta	Spermatophyta	Magnoliophyta	Mesangiospermae	Eudicotyledons	Pentapetalae	Asterids	Asterales	Tragopogon porrifolius
774	LYPZ	Flaveria pubescens	3.5641	ERS1829737,ERS1829736	31684	0.13415	95	Viridiplantae	Streptophyta	Embryophyta	Tracheophyta	Euphyllophyta	Spermatophyta	Magnoliophyta	Mesangiospermae	Eudicotyledons	Pentapetalae	Asterids	Asterales	Flaveria pubescens
775	MHYG	Conyza canadensis	5.12013	ERS1829716,ERS1829715	39545	0.16839	96.7	Viridiplantae	Streptophyta	Embryophyta	Tracheophyta	Euphyllophyta	Spermatophyta	Magnoliophyta	Mesangiospermae	Eudicotyledons	Pentapetalae	Asterids	Asterales	Conyza canadensis
776	NVSO	Flaveria palmeri	1.73969	ERS1829733	28885	0.13147	90.4	Viridiplantae	Streptophyta	Embryophyta	Tracheophyta	Euphyllophyta	Spermatophyta	Magnoliophyta	Mesangiospermae	Eudicotyledons	Pentapetalae	Asterids	Asterales	Flaveria palmeri
777	OAGK	Matricaria matricarioides	2.66099	ERS1829718	33298	0.18895	95.7	Viridiplantae	Streptophyta	Embryophyta	Tracheophyta	Euphyllophyta	Spermatophyta	Magnoliophyta	Mesangiospermae	Eudicotyledons	Pentapetalae	Asterids	Asterales	Matricaria matricarioides
778	QXWF	Flaveria kochiana	1.72981	ERS1829732	27374	0.13854	84.1	Viridiplantae	Streptophyta	Embryophyta	Tracheophyta	Euphyllophyta	Spermatophyta	Magnoliophyta	Mesangiospermae	Eudicotyledons	Pentapetalae	Asterids	Asterales	Flaveria kochiana
779	RFSD	Lactuca graminifolia	2.58419	ERS1829748,ERS1829747	40608	0.04056	86.1	Viridiplantae	Streptophyta	Embryophyta	Tracheophyta	Euphyllophyta	Spermatophyta	Magnoliophyta	Mesangiospermae	Eudicotyledons	Pentapetalae	Asterids	Asterales	Lactuca graminifolia
780	TEZA	Solidago canadensis	1.06411	ERS1829719	30013	0.07985	88.1	Viridiplantae	Streptophyta	Embryophyta	Tracheophyta	Euphyllophyta	Spermatophyta	Magnoliophyta	Mesangiospermae	Eudicotyledons	Pentapetalae	Asterids	Asterales	Solidago canadensis
781	TPEM	Platyspermation crassifolium	2.40442	ERS1829699	42942	0.06724	89.7	Viridiplantae	Streptophyta	Embryophyta	Tracheophyta	Euphyllophyta	Spermatophyta	Magnoliophyta	Mesangiospermae	Eudicotyledons	Pentapetalae	Asterids	Asterales	Platyspermation crassifolium
782	UBLN	Xanthium strumarium	2.64453	ERS1829717	41332	0.17114	95.3	Viridiplantae	Streptophyta	Embryophyta	Tracheophyta	Euphyllophyta	Spermatophyta	Magnoliophyta	Mesangiospermae	Eudicotyledons	Pentapetalae	Asterids	Asterales	Xanthium strumarium
783	UYED	Flaveria sonorensis	2.01818	ERS1829738	31061	0.13238	91	Viridiplantae	Streptophyta	Embryophyta	Tracheophyta	Euphyllophyta	Spermatophyta	Magnoliophyta	Mesangiospermae	Eudicotyledons	Pentapetalae	Asterids	Asterales	Flaveria sonorensis
784	XRCX	Aster tataricus	2.81783	ERS1829723	38109	0.06959	92.1	Viridiplantae	Streptophyta	Embryophyta	Tracheophyta	Euphyllophyta	Spermatophyta	Magnoliophyta	Mesangiospermae	Eudicotyledons	Pentapetalae	Asterids	Asterales	Aster tataricus
785	YRBQ	Flaveria angustifolia	3.1278	ERS1829725,ERS1829724	30538	0.11109	91.7	Viridiplantae	Streptophyta	Embryophyta	Tracheophyta	Euphyllophyta	Spermatophyta	Magnoliophyta	Mesangiospermae	Eudicotyledons	Pentapetalae	Asterids	Asterales	Flaveria angustifolia
786	ZCUA	Flaveria trinervia	4.5965	ERS1829739,ERS1829740	32049	0.1261	95.7	Viridiplantae	Streptophyta	Embryophyta	Tracheophyta	Euphyllophyta	Spermatophyta	Magnoliophyta	Mesangiospermae	Eudicotyledons	Pentapetalae	Asterids	Asterales	Flaveria trinervia
787	ABEH	Heliotropium greggii	2.24039	ERS1829580	28198	0.08129	89.4	Viridiplantae	Streptophyta	Embryophyta	Tracheophyta	Euphyllophyta	Spermatophyta	Magnoliophyta	Mesangiospermae	Eudicotyledons	Pentapetalae	Asterids	Boraginales	Heliotropium greggii
788	DIHD	Heliotropium tenellum	2.11475	ERS1829584	40332	0.06607	87.5	Viridiplantae	Streptophyta	Embryophyta	Tracheophyta	Euphyllophyta	Spermatophyta	Magnoliophyta	Mesangiospermae	Eudicotyledons	Pentapetalae	Asterids	Boraginales	Heliotropium tenellum
789	DKFZ	Mertensia paniculata	2.11724	ERS1829588	29788	0.07186	89.7	Viridiplantae	Streptophyta	Embryophyta	Tracheophyta	Euphyllophyta	Spermatophyta	Magnoliophyta	Mesangiospermae	Eudicotyledons	Pentapetalae	Asterids	Boraginales	Mertensia paniculata
790	EMAL	Ehretia acuminata	1.77355	ERS1829587	34886	0.09488	88.7	Viridiplantae	Streptophyta	Embryophyta	Tracheophyta	Euphyllophyta	Spermatophyta	Magnoliophyta	Mesangiospermae	Eudicotyledons	Pentapetalae	Asterids	Boraginales	Ehretia acuminata
791	HANM	Pholisma arenarium	1.70215	ERS1829591	30367	0.0977	94.1	Viridiplantae	Streptophyta	Embryophyta	Tracheophyta	Euphyllophyta	Spermatophyta	Magnoliophyta	Mesangiospermae	Eudicotyledons	Pentapetalae	Asterids	Boraginales	Pholisma arenarium
792	IDGE	Heliotropium racemosum	2.26329	ERS1829583	38571	0.04472	86.2	Viridiplantae	Streptophyta	Embryophyta	Tracheophyta	Euphyllophyta	Spermatophyta	Magnoliophyta	Mesangiospermae	Eudicotyledons	Pentapetalae	Asterids	Boraginales	Heliotropium racemosum
793	JWEY	Heliotropium tenuifolium	1.81971	ERS1829574	30850	0.04515	86.1	Viridiplantae	Streptophyta	Embryophyta	Tracheophyta	Euphyllophyta	Spermatophyta	Magnoliophyta	Mesangiospermae	Eudicotyledons	Pentapetalae	Asterids	Boraginales	Heliotropium tenuifolium
794	MDJK	Heliotropium texanum	3.72966	ERS1829586,ERS1829585	44842	0.02379	83.2	Viridiplantae	Streptophyta	Embryophyta	Tracheophyta	Euphyllophyta	Spermatophyta	Magnoliophyta	Mesangiospermae	Eudicotyledons	Pentapetalae	Asterids	Boraginales	Heliotropium texanum
795	MZOB	Heliotropium mendocinum	2.27618	ERS1829582	28163	0.10586	93.1	Viridiplantae	Streptophyta	Embryophyta	Tracheophyta	Euphyllophyta	Spermatophyta	Magnoliophyta	Mesangiospermae	Eudicotyledons	Pentapetalae	Asterids	Boraginales	Heliotropium mendocinum
796	NIGS	Heliotropium karwinskyi	2.09966	ERS1829581	41435	0.04988	88.5	Viridiplantae	Streptophyta	Embryophyta	Tracheophyta	Euphyllophyta	Spermatophyta	Magnoliophyta	Mesangiospermae	Eudicotyledons	Pentapetalae	Asterids	Boraginales	Heliotropium karwinskyi
797	OEKO	Heliotropium filiforme	4.43445	ERS1829579,ERS1829578	31278	0.11441	92.1	Viridiplantae	Streptophyta	Embryophyta	Tracheophyta	Euphyllophyta	Spermatophyta	Magnoliophyta	Mesangiospermae	Eudicotyledons	Pentapetalae	Asterids	Boraginales	Heliotropium filiforme
798	OUER	Heliotropium convolvulaceum	1.79138	ERS1829577	36693	0.03746	91.4	Viridiplantae	Streptophyta	Embryophyta	Tracheophyta	Euphyllophyta	Spermatophyta	Magnoliophyta	Mesangiospermae	Eudicotyledons	Pentapetalae	Asterids	Boraginales	Heliotropium convolvulaceum
799	SMUR	Lennoa madreporoides	1.91141	ERS1829590	27057	0.07168	89.7	Viridiplantae	Streptophyta	Embryophyta	Tracheophyta	Euphyllophyta	Spermatophyta	Magnoliophyta	Mesangiospermae	Eudicotyledons	Pentapetalae	Asterids	Boraginales	Lennoa madreporoides
800	XVRU	Heliotropium calcicola	6.29608	ERS1829575,ERS1829576,ERS1829572	62433	0.03707	87.2	Viridiplantae	Streptophyta	Embryophyta	Tracheophyta	Euphyllophyta	Spermatophyta	Magnoliophyta	Mesangiospermae	Eudicotyledons	Pentapetalae	Asterids	Boraginales	Heliotropium calcicola
801	YQIJ	Phacelia campanularia	2.41861	ERS1829589	22149	0.18469	76.6	Viridiplantae	Streptophyta	Embryophyta	Tracheophyta	Euphyllophyta	Spermatophyta	Magnoliophyta	Mesangiospermae	Eudicotyledons	Pentapetalae	Asterids	Boraginales	Phacelia campanularia
802	BFJL	Cornus florida	2.51829	ERS1829540	49749	0.09498	96.7	Viridiplantae	Streptophyta	Embryophyta	Tracheophyta	Euphyllophyta	Spermatophyta	Magnoliophyta	Mesangiospermae	Eudicotyledons	Pentapetalae	Asterids	Cornales	Cornus florida
803	FWBF	Alangium chinense	2.13617	ERS1829347	33573	0.07733	89.1	Viridiplantae	Streptophyta	Embryophyta	Tracheophyta	Euphyllophyta	Spermatophyta	Magnoliophyta	Mesangiospermae	Eudicotyledons	Pentapetalae	Asterids	Cornales	Alangium chinense
804	QURC	Dichroa febrifuga	1.56199	ERS1829544	46476	0.06389	89.5	Viridiplantae	Streptophyta	Embryophyta	Tracheophyta	Euphyllophyta	Spermatophyta	Magnoliophyta	Mesangiospermae	Eudicotyledons	Pentapetalae	Asterids	Cornales	Dichroa febrifuga
805	VTLJ	Caiophora chuquitensis	1.23962	ERS1829548	26171	0.08606	87.5	Viridiplantae	Streptophyta	Embryophyta	Tracheophyta	Euphyllophyta	Spermatophyta	Magnoliophyta	Mesangiospermae	Eudicotyledons	Pentapetalae	Asterids	Cornales	Caiophora chuquitensis
806	VUSY	Nyssa ogeche	2.12211	ERS1829542	52079	0.13421	94.1	Viridiplantae	Streptophyta	Embryophyta	Tracheophyta	Euphyllophyta	Spermatophyta	Magnoliophyta	Mesangiospermae	Eudicotyledons	Pentapetalae	Asterids	Cornales	Nyssa ogeche
807	ZETY	Hydrangea quercifolia	2.56983	ERS1829545	28405	0.11267	95.7	Viridiplantae	Streptophyta	Embryophyta	Tracheophyta	Euphyllophyta	Spermatophyta	Magnoliophyta	Mesangiospermae	Eudicotyledons	Pentapetalae	Asterids	Cornales	Hydrangea quercifolia
808	CAQZ	Symphoricarpos sp.	2.41357	ERS3670340	34678	0.03639	89.1	Viridiplantae	Streptophyta	Embryophyta	Tracheophyta	Euphyllophyta	Spermatophyta	Magnoliophyta	Mesangiospermae	Eudicotyledons	Pentapetalae	Asterids	Dipsacales	Symphoricarpos sp.
809	FFFY	Valeriana officinalis	1.73548	ERS1829763	25440	0.08211	89.4	Viridiplantae	Streptophyta	Embryophyta	Tracheophyta	Euphyllophyta	Spermatophyta	Magnoliophyta	Mesangiospermae	Eudicotyledons	Pentapetalae	Asterids	Dipsacales	Valeriana officinalis
810	GSZA	Lonicera japonica	1.70623	ERS1829761	32852	0.12464	93.4	Viridiplantae	Streptophyta	Embryophyta	Tracheophyta	Euphyllophyta	Spermatophyta	Magnoliophyta	Mesangiospermae	Eudicotyledons	Pentapetalae	Asterids	Dipsacales	Lonicera japonica
811	HLJG	Viburnum odoratissimum	2.50021	ERS1829758	46647	0.03181	92.1	Viridiplantae	Streptophyta	Embryophyta	Tracheophyta	Euphyllophyta	Spermatophyta	Magnoliophyta	Mesangiospermae	Eudicotyledons	Pentapetalae	Asterids	Dipsacales	Viburnum odoratissimum
812	JTRM	Dipsacus asper	2.58142	ERS1829762	44103	0.11982	91.8	Viridiplantae	Streptophyta	Embryophyta	Tracheophyta	Euphyllophyta	Spermatophyta	Magnoliophyta	Mesangiospermae	Eudicotyledons	Pentapetalae	Asterids	Dipsacales	Dipsacus asper
813	ZJRC	Sambucus canadensis	4.9055	ERS1829760,ERS1829759	59173	0.12031	96.1	Viridiplantae	Streptophyta	Embryophyta	Tracheophyta	Euphyllophyta	Spermatophyta	Magnoliophyta	Mesangiospermae	Eudicotyledons	Pentapetalae	Asterids	Dipsacales	Sambucus canadensis
814	ADHK	Galax urceolata	1.73663	ERS1829551	28317	0.10043	88.1	Viridiplantae	Streptophyta	Embryophyta	Tracheophyta	Euphyllophyta	Spermatophyta	Magnoliophyta	Mesangiospermae	Eudicotyledons	Pentapetalae	Asterids	Ericales	Galax urceolata
815	AVJK	Cavendishia cuatrecasasii	2.8666	ERS1829554	41960	0.04679	92.7	Viridiplantae	Streptophyta	Embryophyta	Tracheophyta	Euphyllophyta	Spermatophyta	Magnoliophyta	Mesangiospermae	Eudicotyledons	Pentapetalae	Asterids	Ericales	Cavendishia cuatrecasasii
816	AXBO	Sinojackia xylocarpa	1.91007	ERS1829570	27710	0.03932	69.3	Viridiplantae	Streptophyta	Embryophyta	Tracheophyta	Euphyllophyta	Spermatophyta	Magnoliophyta	Mesangiospermae	Eudicotyledons	Pentapetalae	Asterids	Ericales	Sinojackia xylocarpa
817	BEFC	Manilkara zapota	1.5422	ERS1829568	36041	0.06848	91.2	Viridiplantae	Streptophyta	Embryophyta	Tracheophyta	Euphyllophyta	Spermatophyta	Magnoliophyta	Mesangiospermae	Eudicotyledons	Pentapetalae	Asterids	Ericales	Manilkara zapota
818	BNTL	Souroubea exauriculata	2.1033	ERS1829560	36872	0.06327	91.1	Viridiplantae	Streptophyta	Embryophyta	Tracheophyta	Euphyllophyta	Spermatophyta	Magnoliophyta	Mesangiospermae	Eudicotyledons	Pentapetalae	Asterids	Ericales	Souroubea exauriculata
819	DAAD	Ardisia revoluta	1.89727	ERS1829561	21138	0.17058	78.9	Viridiplantae	Streptophyta	Embryophyta	Tracheophyta	Euphyllophyta	Spermatophyta	Magnoliophyta	Mesangiospermae	Eudicotyledons	Pentapetalae	Asterids	Ericales	Ardisia revoluta
820	FNEN	Phlox sp.	1.75144	ERS3670325	30085	0.06287	91.4	Viridiplantae	Streptophyta	Embryophyta	Tracheophyta	Euphyllophyta	Spermatophyta	Magnoliophyta	Mesangiospermae	Eudicotyledons	Pentapetalae	Asterids	Ericales	Phlox sp.
821	HUSX	Roridula gorgonias	1.8931	ERS1829566	25993	0.16287	86.5	Viridiplantae	Streptophyta	Embryophyta	Tracheophyta	Euphyllophyta	Spermatophyta	Magnoliophyta	Mesangiospermae	Eudicotyledons	Pentapetalae	Asterids	Ericales	Roridula gorgonias
822	JEXA	Impatiens balsamifera	2.10253	ERS3670324	29751	0.10081	93	Viridiplantae	Streptophyta	Embryophyta	Tracheophyta	Euphyllophyta	Spermatophyta	Magnoliophyta	Mesangiospermae	Eudicotyledons	Pentapetalae	Asterids	Ericales	Impatiens balsamifera
823	JPDJ	Symplocos tinctoria	1.83538	ERS1829571	31802	0.12795	94.7	Viridiplantae	Streptophyta	Embryophyta	Tracheophyta	Euphyllophyta	Spermatophyta	Magnoliophyta	Mesangiospermae	Eudicotyledons	Pentapetalae	Asterids	Ericales	Symplocos tinctoria
824	KVFU	Diospyros malabarica	2.11882	ERS368207	21380	0.1127	93.5	Viridiplantae	Streptophyta	Embryophyta	Tracheophyta	Euphyllophyta	Spermatophyta	Magnoliophyta	Mesangiospermae	Eudicotyledons	Pentapetalae	Asterids	Ericales	Diospyros malabarica
825	LRTN	Monotropa uniflora	2.30255	ERS1829557	32379	0.04806	91.1	Viridiplantae	Streptophyta	Embryophyta	Tracheophyta	Euphyllophyta	Spermatophyta	Magnoliophyta	Mesangiospermae	Eudicotyledons	Pentapetalae	Asterids	Ericales	Monotropa uniflora
826	NGRR	Ternstroemia gymnanthera	2.13439	ERS1829563	34169	0.07299	93.4	Viridiplantae	Streptophyta	Embryophyta	Tracheophyta	Euphyllophyta	Spermatophyta	Magnoliophyta	Mesangiospermae	Eudicotyledons	Pentapetalae	Asterids	Ericales	Ternstroemia gymnanthera
827	ODDO	Ardisia humilis	3.17496	ERS1829562	39396	0.12863	97	Viridiplantae	Streptophyta	Embryophyta	Tracheophyta	Euphyllophyta	Spermatophyta	Magnoliophyta	Mesangiospermae	Eudicotyledons	Pentapetalae	Asterids	Ericales	Ardisia humilis
828	OXYP	Sideroxylon reclinatum	2.69955	ERS1829569	43749	0.0918	91	Viridiplantae	Streptophyta	Embryophyta	Tracheophyta	Euphyllophyta	Spermatophyta	Magnoliophyta	Mesangiospermae	Eudicotyledons	Pentapetalae	Asterids	Ericales	Sideroxylon reclinatum
829	PPPZ	Rhododendron scopulorum	2.92039	ERS1829555	32130	0.02764	86.2	Viridiplantae	Streptophyta	Embryophyta	Tracheophyta	Euphyllophyta	Spermatophyta	Magnoliophyta	Mesangiospermae	Eudicotyledons	Pentapetalae	Asterids	Ericales	Rhododendron scopulorum
830	PTFA	Jacquinia sp.	2.48534	ERS3670326	35739	0.08133	94.4	Viridiplantae	Streptophyta	Embryophyta	Tracheophyta	Euphyllophyta	Spermatophyta	Magnoliophyta	Mesangiospermae	Eudicotyledons	Pentapetalae	Asterids	Ericales	Jacquinia sp.
831	QAUE	Actinidia chinensis	3.07862	ERS1829549	40679	0.04476	92.1	Viridiplantae	Streptophyta	Embryophyta	Tracheophyta	Euphyllophyta	Spermatophyta	Magnoliophyta	Mesangiospermae	Eudicotyledons	Pentapetalae	Asterids	Ericales	Actinidia chinensis
832	SERM	Sarcodes sanguinea	1.87855	ERS1829556	25098	0.13315	90.8	Viridiplantae	Streptophyta	Embryophyta	Tracheophyta	Euphyllophyta	Spermatophyta	Magnoliophyta	Mesangiospermae	Eudicotyledons	Pentapetalae	Asterids	Ericales	Sarcodes sanguinea
833	UFHF	Galax urceolata	1.74736	ERS1829552	29977	0.09648	93.5	Viridiplantae	Streptophyta	Embryophyta	Tracheophyta	Euphyllophyta	Spermatophyta	Magnoliophyta	Mesangiospermae	Eudicotyledons	Pentapetalae	Asterids	Ericales	Galax urceolata
834	VKJD	Maesa lanceolata	5.16267	ERS1829559,ERS1829565	42779	0.0928	96.1	Viridiplantae	Streptophyta	Embryophyta	Tracheophyta	Euphyllophyta	Spermatophyta	Magnoliophyta	Mesangiospermae	Eudicotyledons	Pentapetalae	Asterids	Ericales	Maesa lanceolata
835	WRPP	Synsepalum dulcificum	2.26547	ERS1829567	50665	0.14337	96.8	Viridiplantae	Streptophyta	Embryophyta	Tracheophyta	Euphyllophyta	Spermatophyta	Magnoliophyta	Mesangiospermae	Eudicotyledons	Pentapetalae	Asterids	Ericales	Synsepalum dulcificum
836	WVMY	Phlox drummondii	1.60698	ERS1829564	33599	0.07911	73.9	Viridiplantae	Streptophyta	Embryophyta	Tracheophyta	Euphyllophyta	Spermatophyta	Magnoliophyta	Mesangiospermae	Eudicotyledons	Pentapetalae	Asterids	Ericales	Phlox drummondii
837	WXVX	Rhododendron groenlandicum	1.74468	ERS1829553	32081	0.07401	92.4	Viridiplantae	Streptophyta	Embryophyta	Tracheophyta	Euphyllophyta	Spermatophyta	Magnoliophyta	Mesangiospermae	Eudicotyledons	Pentapetalae	Asterids	Ericales	Rhododendron groenlandicum
838	YSRZ	Fouquieria macdougalii	3.18342	ERS1829558	40435	0.14311	93.1	Viridiplantae	Streptophyta	Embryophyta	Tracheophyta	Euphyllophyta	Spermatophyta	Magnoliophyta	Mesangiospermae	Eudicotyledons	Pentapetalae	Asterids	Ericales	Fouquieria macdougalii
839	CLMX	Escallonia rubra	1.66148	ERS1829698	23416	0.16634	86.2	Viridiplantae	Streptophyta	Embryophyta	Tracheophyta	Euphyllophyta	Spermatophyta	Magnoliophyta	Mesangiospermae	Eudicotyledons	Pentapetalae	Asterids	Escalloniales	Escallonia rubra
840	CLNU	Escallonia sp. cv. Newport	1.78701	ERS3670335	27889	0.09581	93.1	Viridiplantae	Streptophyta	Embryophyta	Tracheophyta	Euphyllophyta	Spermatophyta	Magnoliophyta	Mesangiospermae	Eudicotyledons	Pentapetalae	Asterids	Escalloniales	Escallonia sp. cv. Newport
841	GIPR	Aucuba japonica	2.35156	ERS1829594	24014	0.0826	80.2	Viridiplantae	Streptophyta	Embryophyta	Tracheophyta	Euphyllophyta	Spermatophyta	Magnoliophyta	Mesangiospermae	Eudicotyledons	Pentapetalae	Asterids	Garryales	Aucuba japonica
842	SZUO	Eucommia ulmoides	2.0577	ERS1829593	24533	0.10341	83.5	Viridiplantae	Streptophyta	Embryophyta	Tracheophyta	Euphyllophyta	Spermatophyta	Magnoliophyta	Mesangiospermae	Eudicotyledons	Pentapetalae	Asterids	Garryales	Eucommia ulmoides
843	DSUV	Asclepias curassavica	2.2518	ERS1829600	25858	0.12296	93.8	Viridiplantae	Streptophyta	Embryophyta	Tracheophyta	Euphyllophyta	Spermatophyta	Magnoliophyta	Mesangiospermae	Eudicotyledons	Pentapetalae	Asterids	Gentianales	Asclepias curassavica
844	ECTD	Gentiana acaulis	2.43127	ERS1829605	42973	0.06416	91.5	Viridiplantae	Streptophyta	Embryophyta	Tracheophyta	Euphyllophyta	Spermatophyta	Magnoliophyta	Mesangiospermae	Eudicotyledons	Pentapetalae	Asterids	Gentianales	Gentiana acaulis
845	EDEQ	Wrightia natalensis	2.96293	ERS1829601	34698	0.17432	93.4	Viridiplantae	Streptophyta	Embryophyta	Tracheophyta	Euphyllophyta	Spermatophyta	Magnoliophyta	Mesangiospermae	Eudicotyledons	Pentapetalae	Asterids	Gentianales	Wrightia natalensis
846	GGJD	Strychnos spinosa	2.8037	ERS1829606	47450	0.0892	93.1	Viridiplantae	Streptophyta	Embryophyta	Tracheophyta	Euphyllophyta	Spermatophyta	Magnoliophyta	Mesangiospermae	Eudicotyledons	Pentapetalae	Asterids	Gentianales	Strychnos spinosa
847	HGSM	Gelsemium sempervirens	2.85705	ERS1829603	27988	0.07736	86.2	Viridiplantae	Streptophyta	Embryophyta	Tracheophyta	Euphyllophyta	Spermatophyta	Magnoliophyta	Mesangiospermae	Eudicotyledons	Pentapetalae	Asterids	Gentianales	Gelsemium sempervirens
848	JCLQ	Apocynum androsaemifolium	2.26554	ERS1829596	24388	0.16616	94	Viridiplantae	Streptophyta	Embryophyta	Tracheophyta	Euphyllophyta	Spermatophyta	Magnoliophyta	Mesangiospermae	Eudicotyledons	Pentapetalae	Asterids	Gentianales	Apocynum androsaemifolium
849	JGYZ	Holarrhena pubescens	2.15167	ERS1829602	23132	0.13665	93.8	Viridiplantae	Streptophyta	Embryophyta	Tracheophyta	Euphyllophyta	Spermatophyta	Magnoliophyta	Mesangiospermae	Eudicotyledons	Pentapetalae	Asterids	Gentianales	Holarrhena pubescens
850	KPUM	Exacum affine	2.18594	ERS1829604	44505	0.08708	90.1	Viridiplantae	Streptophyta	Embryophyta	Tracheophyta	Euphyllophyta	Spermatophyta	Magnoliophyta	Mesangiospermae	Eudicotyledons	Pentapetalae	Asterids	Gentianales	Exacum affine
851	KTWL	unknown	2.11459	ERS1829686	32479	0.04791	90.7	Viridiplantae	Streptophyta	Embryophyta	Tracheophyta	Euphyllophyta	Spermatophyta	Magnoliophyta	Mesangiospermae	Eudicotyledons	Pentapetalae	Asterids	Gentianales	unknown
852	MGVU	Allamanda cathartica	1.02383	ERS368257	19260	0.11627	90.5	Viridiplantae	Streptophyta	Embryophyta	Tracheophyta	Euphyllophyta	Spermatophyta	Magnoliophyta	Mesangiospermae	Eudicotyledons	Pentapetalae	Asterids	Gentianales	Allamanda cathartica
853	PCNH	Psychotria marginata	2.13861	ERS1829611	32512	0.11235	94.7	Viridiplantae	Streptophyta	Embryophyta	Tracheophyta	Euphyllophyta	Spermatophyta	Magnoliophyta	Mesangiospermae	Eudicotyledons	Pentapetalae	Asterids	Gentianales	Psychotria marginata
854	QEHE	Rauvolfia tetraphylla	2.40907	ERS1829598	34109	0.05253	94.4	Viridiplantae	Streptophyta	Embryophyta	Tracheophyta	Euphyllophyta	Spermatophyta	Magnoliophyta	Mesangiospermae	Eudicotyledons	Pentapetalae	Asterids	Gentianales	Rauvolfia tetraphylla
855	UOYN	Catharanthus roseus	1.51049	ERS368258	21629	0.12859	94.4	Viridiplantae	Streptophyta	Embryophyta	Tracheophyta	Euphyllophyta	Spermatophyta	Magnoliophyta	Mesangiospermae	Eudicotyledons	Pentapetalae	Asterids	Gentianales	Catharanthus roseus
856	WQRD	Galium boreale	1.75085	ERS1829610	24576	0.06602	93.4	Viridiplantae	Streptophyta	Embryophyta	Tracheophyta	Euphyllophyta	Spermatophyta	Magnoliophyta	Mesangiospermae	Eudicotyledons	Pentapetalae	Asterids	Gentianales	Galium boreale
857	YADI	Asclepias syriaca	3.22505	ERS1829599	29934	0.17789	94.1	Viridiplantae	Streptophyta	Embryophyta	Tracheophyta	Euphyllophyta	Spermatophyta	Magnoliophyta	Mesangiospermae	Eudicotyledons	Pentapetalae	Asterids	Gentianales	Asclepias syriaca
858	YFQX	Apocynum androsaemifolium	4.5605	ERS1829596,ERS1829597	32647	0.12716	95	Viridiplantae	Streptophyta	Embryophyta	Tracheophyta	Euphyllophyta	Spermatophyta	Magnoliophyta	Mesangiospermae	Eudicotyledons	Pentapetalae	Asterids	Gentianales	Apocynum androsaemifolium
859	ZSGF	Psychotria ipecacuanha	4.57122	ERS1829607,ERS1829608	32246	0.07548	97	Viridiplantae	Streptophyta	Embryophyta	Tracheophyta	Euphyllophyta	Spermatophyta	Magnoliophyta	Mesangiospermae	Eudicotyledons	Pentapetalae	Asterids	Gentianales	Psychotria ipecacuanha
860	QZZU	Pyrenacantha malvifolia	2.49029	ERS1829592	30649	0.12816	96.7	Viridiplantae	Streptophyta	Embryophyta	Tracheophyta	Euphyllophyta	Spermatophyta	Magnoliophyta	Mesangiospermae	Eudicotyledons	Pentapetalae	Asterids	Icacinales	Pyrenacantha malvifolia
861	Mimgu_v2.0	Mimulus guttatus						Viridiplantae	Streptophyta	Embryophyta	Tracheophyta	Euphyllophyta	Spermatophyta	Magnoliophyta	Mesangiospermae	Eudicotyledons	Pentapetalae	Asterids	Lamiales	Mimulus guttatus
862	ATYL	Scutellaria montana	2.93329	ERS1829624	46792	0.0601	89.4	Viridiplantae	Streptophyta	Embryophyta	Tracheophyta	Euphyllophyta	Spermatophyta	Magnoliophyta	Mesangiospermae	Eudicotyledons	Pentapetalae	Asterids	Lamiales	Scutellaria montana
863	AYIY	Ruellia brittoniana	2.75089	ERS1829613	35700	0.07316	94.1	Viridiplantae	Streptophyta	Embryophyta	Tracheophyta	Euphyllophyta	Spermatophyta	Magnoliophyta	Mesangiospermae	Eudicotyledons	Pentapetalae	Asterids	Lamiales	Ruellia brittoniana
864	BAHE	Solenostemon scutellarioides	1.97048	ERS1829628	45355	0.03379	88.5	Viridiplantae	Streptophyta	Embryophyta	Tracheophyta	Euphyllophyta	Spermatophyta	Magnoliophyta	Mesangiospermae	Eudicotyledons	Pentapetalae	Asterids	Lamiales	Solenostemon scutellarioides
865	CLRW	Bacopa caroliniana	2.50576	ERS1829664	49332	0.02237	83.2	Viridiplantae	Streptophyta	Embryophyta	Tracheophyta	Euphyllophyta	Spermatophyta	Magnoliophyta	Mesangiospermae	Eudicotyledons	Pentapetalae	Asterids	Lamiales	Bacopa caroliniana
866	COBX	Polypremum procumbens	2.96067	ERS1829671	32180	0.13716	93.1	Viridiplantae	Streptophyta	Embryophyta	Tracheophyta	Euphyllophyta	Spermatophyta	Magnoliophyta	Mesangiospermae	Eudicotyledons	Pentapetalae	Asterids	Lamiales	Polypremum procumbens
867	DCCI	Calceolaria pinifolia	2.79884	ERS1829620	36820	0.10062	94.8	Viridiplantae	Streptophyta	Embryophyta	Tracheophyta	Euphyllophyta	Spermatophyta	Magnoliophyta	Mesangiospermae	Eudicotyledons	Pentapetalae	Asterids	Lamiales	Calceolaria pinifolia
868	DMLT	Vitex agnus-castus	2.89701	ERS1829629	39543	0.06593	95.3	Viridiplantae	Streptophyta	Embryophyta	Tracheophyta	Euphyllophyta	Spermatophyta	Magnoliophyta	Mesangiospermae	Eudicotyledons	Pentapetalae	Asterids	Lamiales	Vitex agnus-castus
869	DTNC	Sinningia tuberosa	2.357	ERS1829621	26843	0.11904	96.1	Viridiplantae	Streptophyta	Embryophyta	Tracheophyta	Euphyllophyta	Spermatophyta	Magnoliophyta	Mesangiospermae	Eudicotyledons	Pentapetalae	Asterids	Lamiales	Sinningia tuberosa
870	EAAA	Marrubium vulgare	2.66528	ERS1829635	30350	0.14752	91.7	Viridiplantae	Streptophyta	Embryophyta	Tracheophyta	Euphyllophyta	Spermatophyta	Magnoliophyta	Mesangiospermae	Eudicotyledons	Pentapetalae	Asterids	Lamiales	Marrubium vulgare
871	EDXZ	Schlegelia violacea	2.18319	ERS1829665	39519	0.08408	93.8	Viridiplantae	Streptophyta	Embryophyta	Tracheophyta	Euphyllophyta	Spermatophyta	Magnoliophyta	Mesangiospermae	Eudicotyledons	Pentapetalae	Asterids	Lamiales	Schlegelia violacea
872	EJBY	Anticharis glandulosa	1.93516	ERS1829669	23589	0.15928	89.5	Viridiplantae	Streptophyta	Embryophyta	Tracheophyta	Euphyllophyta	Spermatophyta	Magnoliophyta	Mesangiospermae	Eudicotyledons	Pentapetalae	Asterids	Lamiales	Anticharis glandulosa
873	EJCM	Lindenbergia philippensis	4.12429	ERS1829648,ERS1829649	33816	0.09364	94.7	Viridiplantae	Streptophyta	Embryophyta	Tracheophyta	Euphyllophyta	Spermatophyta	Magnoliophyta	Mesangiospermae	Eudicotyledons	Pentapetalae	Asterids	Lamiales	Lindenbergia philippensis
874	EQDA	Salvia spp.	1.87863	ERS3670329	28717	0.1325	92.4	Viridiplantae	Streptophyta	Embryophyta	Tracheophyta	Euphyllophyta	Spermatophyta	Magnoliophyta	Mesangiospermae	Eudicotyledons	Pentapetalae	Asterids	Lamiales	Salvia spp.
875	FAMO	Conopholis americana	2.24532	ERS1829647	36361	0.06065	94.4	Viridiplantae	Streptophyta	Embryophyta	Tracheophyta	Euphyllophyta	Spermatophyta	Magnoliophyta	Mesangiospermae	Eudicotyledons	Pentapetalae	Asterids	Lamiales	Conopholis americana
876	FDMM	Rosmarinus officinalis	1.37173	ERS368259	33388	0.0421	89	Viridiplantae	Streptophyta	Embryophyta	Tracheophyta	Euphyllophyta	Spermatophyta	Magnoliophyta	Mesangiospermae	Eudicotyledons	Pentapetalae	Asterids	Lamiales	Rosmarinus officinalis
877	FROP	Epifagus virginiana	4.15086	ERS1829653,ERS1829652	33510	0.09505	94.3	Viridiplantae	Streptophyta	Embryophyta	Tracheophyta	Euphyllophyta	Spermatophyta	Magnoliophyta	Mesangiospermae	Eudicotyledons	Pentapetalae	Asterids	Lamiales	Epifagus virginiana
878	FUMQ	Nepeta cataria	2.25297	ERS1829633	32004	0.06696	90.5	Viridiplantae	Streptophyta	Embryophyta	Tracheophyta	Euphyllophyta	Spermatophyta	Magnoliophyta	Mesangiospermae	Eudicotyledons	Pentapetalae	Asterids	Lamiales	Nepeta cataria
879	FYUH	Lavandula angustifolia	1.54774	ERS1829627	38284	0.03992	85.5	Viridiplantae	Streptophyta	Embryophyta	Tracheophyta	Euphyllophyta	Spermatophyta	Magnoliophyta	Mesangiospermae	Eudicotyledons	Pentapetalae	Asterids	Lamiales	Lavandula angustifolia
880	GCFE	Verbena hastata	2.22513	ERS1829673	30132	0.14152	94.4	Viridiplantae	Streptophyta	Embryophyta	Tracheophyta	Euphyllophyta	Spermatophyta	Magnoliophyta	Mesangiospermae	Eudicotyledons	Pentapetalae	Asterids	Lamiales	Verbena hastata
881	GDZS	Byblis gigantea	2.84972	ERS1829619	49694	0.10699	94.3	Viridiplantae	Streptophyta	Embryophyta	Tracheophyta	Euphyllophyta	Spermatophyta	Magnoliophyta	Mesangiospermae	Eudicotyledons	Pentapetalae	Asterids	Lamiales	Byblis gigantea
882	GETL	Pogostemon sp.	2.38581	ERS3670330	35680	0.06503	95	Viridiplantae	Streptophyta	Embryophyta	Tracheophyta	Euphyllophyta	Spermatophyta	Magnoliophyta	Mesangiospermae	Eudicotyledons	Pentapetalae	Asterids	Lamiales	Pogostemon sp.
883	GNPX	Oxera neriifolia	2.63534	ERS1829640	42895	0.20744	92.7	Viridiplantae	Streptophyta	Embryophyta	Tracheophyta	Euphyllophyta	Spermatophyta	Magnoliophyta	Mesangiospermae	Eudicotyledons	Pentapetalae	Asterids	Lamiales	Oxera neriifolia
884	GNRI	Digitalis purpurea	2.79386	ERS1829657	51884	0.06771	93.7	Viridiplantae	Streptophyta	Embryophyta	Tracheophyta	Euphyllophyta	Spermatophyta	Magnoliophyta	Mesangiospermae	Eudicotyledons	Pentapetalae	Asterids	Lamiales	Digitalis purpurea
885	GRFT	Buddleja sp.	2.12074	ERS3670333	31263	0.08387	93.1	Viridiplantae	Streptophyta	Embryophyta	Tracheophyta	Euphyllophyta	Spermatophyta	Magnoliophyta	Mesangiospermae	Eudicotyledons	Pentapetalae	Asterids	Lamiales	Buddleja sp.
886	HRUR	Utricularia sp.	2.34638	ERS3670331	41507	0.07384	87.8	Viridiplantae	Streptophyta	Embryophyta	Tracheophyta	Euphyllophyta	Spermatophyta	Magnoliophyta	Mesangiospermae	Eudicotyledons	Pentapetalae	Asterids	Lamiales	Utricularia sp.
887	IYDF	Thymus vulgaris	3.04751	ERS1829630	29525	0.08784	93.7	Viridiplantae	Streptophyta	Embryophyta	Tracheophyta	Euphyllophyta	Spermatophyta	Magnoliophyta	Mesangiospermae	Eudicotyledons	Pentapetalae	Asterids	Lamiales	Thymus vulgaris
888	JCMU	Pinguicula caudata	2.44681	ERS1829642	42873	0.04313	92.4	Viridiplantae	Streptophyta	Embryophyta	Tracheophyta	Euphyllophyta	Spermatophyta	Magnoliophyta	Mesangiospermae	Eudicotyledons	Pentapetalae	Asterids	Lamiales	Pinguicula caudata
889	KTAR	Chionanthus retusus	3.49138	ERS1829644	52679	0.06352	93.7	Viridiplantae	Streptophyta	Embryophyta	Tracheophyta	Euphyllophyta	Spermatophyta	Magnoliophyta	Mesangiospermae	Eudicotyledons	Pentapetalae	Asterids	Lamiales	Chionanthus retusus
890	LRRR	Teucrium chamaedrys	2.70603	ERS1829631	37274	0.03786	93.4	Viridiplantae	Streptophyta	Embryophyta	Tracheophyta	Euphyllophyta	Spermatophyta	Magnoliophyta	Mesangiospermae	Eudicotyledons	Pentapetalae	Asterids	Lamiales	Teucrium chamaedrys
891	MQIV	Phyla dulcis	2.62186	ERS1829674	30130	0.18762	97.1	Viridiplantae	Streptophyta	Embryophyta	Tracheophyta	Euphyllophyta	Spermatophyta	Magnoliophyta	Mesangiospermae	Eudicotyledons	Pentapetalae	Asterids	Lamiales	Phyla dulcis
892	MXFG	Pinguicula agnata	2.13292	ERS1829641	32423	0.05345	86.5	Viridiplantae	Streptophyta	Embryophyta	Tracheophyta	Euphyllophyta	Spermatophyta	Magnoliophyta	Mesangiospermae	Eudicotyledons	Pentapetalae	Asterids	Lamiales	Pinguicula agnata
893	MZLD	Ligustrum sinense	2.95037	ERS1829645	49573	0.10671	93.2	Viridiplantae	Streptophyta	Embryophyta	Tracheophyta	Euphyllophyta	Spermatophyta	Magnoliophyta	Mesangiospermae	Eudicotyledons	Pentapetalae	Asterids	Lamiales	Ligustrum sinense
894	NBMW	Sanchezia sp.	2.43457	ERS3670328	53606	0.04802	94.7	Viridiplantae	Streptophyta	Embryophyta	Tracheophyta	Euphyllophyta	Spermatophyta	Magnoliophyta	Mesangiospermae	Eudicotyledons	Pentapetalae	Asterids	Lamiales	Sanchezia sp.
895	OWAS	Rehmannia glutinosa	1.87996	ERS1829656	29588	0.11889	92.4	Viridiplantae	Streptophyta	Embryophyta	Tracheophyta	Euphyllophyta	Spermatophyta	Magnoliophyta	Mesangiospermae	Eudicotyledons	Pentapetalae	Asterids	Lamiales	Rehmannia glutinosa
896	PCGJ	Anisacanthus quadrifidus	2.77615	ERS1829614	33408	0.1396	96.4	Viridiplantae	Streptophyta	Embryophyta	Tracheophyta	Euphyllophyta	Spermatophyta	Magnoliophyta	Mesangiospermae	Eudicotyledons	Pentapetalae	Asterids	Lamiales	Anisacanthus quadrifidus
897	PHCE	Prunella vulgaris	1.95042	ERS1829637	33048	0.07905	86.7	Viridiplantae	Streptophyta	Embryophyta	Tracheophyta	Euphyllophyta	Spermatophyta	Magnoliophyta	Mesangiospermae	Eudicotyledons	Pentapetalae	Asterids	Lamiales	Prunella vulgaris
898	PSHB	Lantana camara	1.60017	ERS1829672	29380	0.11651	86.4	Viridiplantae	Streptophyta	Embryophyta	Tracheophyta	Euphyllophyta	Spermatophyta	Magnoliophyta	Mesangiospermae	Eudicotyledons	Pentapetalae	Asterids	Lamiales	Lantana camara
899	PTBJ	Plantago virginica	2.67801	ERS1829660	34807	0.07732	92.1	Viridiplantae	Streptophyta	Embryophyta	Tracheophyta	Euphyllophyta	Spermatophyta	Magnoliophyta	Mesangiospermae	Eudicotyledons	Pentapetalae	Asterids	Lamiales	Plantago virginica
900	PUCW	Agastache rugosa	2.40826	ERS1829623	27823	0.19152	95.4	Viridiplantae	Streptophyta	Embryophyta	Tracheophyta	Euphyllophyta	Spermatophyta	Magnoliophyta	Mesangiospermae	Eudicotyledons	Pentapetalae	Asterids	Lamiales	Agastache rugosa
901	RTNA	Oxera pulchella	2.4	ERS1829638	40544	0.09709	93.4	Viridiplantae	Streptophyta	Embryophyta	Tracheophyta	Euphyllophyta	Spermatophyta	Magnoliophyta	Mesangiospermae	Eudicotyledons	Pentapetalae	Asterids	Lamiales	Oxera pulchella
902	RWKR	Saintpaulia ionantha	1.63494	ERS1829622	38286	0.06695	84.9	Viridiplantae	Streptophyta	Embryophyta	Tracheophyta	Euphyllophyta	Spermatophyta	Magnoliophyta	Mesangiospermae	Eudicotyledons	Pentapetalae	Asterids	Lamiales	Saintpaulia ionantha
903	SIBR	Celsia arcturus	2.15983	ERS1829668	32286	0.10764	89.5	Viridiplantae	Streptophyta	Embryophyta	Tracheophyta	Euphyllophyta	Spermatophyta	Magnoliophyta	Mesangiospermae	Eudicotyledons	Pentapetalae	Asterids	Lamiales	Celsia arcturus
904	SNNC	Leonurus japonicus	2.15735	ERS1829625	26604	0.16653	94.5	Viridiplantae	Streptophyta	Embryophyta	Tracheophyta	Euphyllophyta	Spermatophyta	Magnoliophyta	Mesangiospermae	Eudicotyledons	Pentapetalae	Asterids	Lamiales	Leonurus japonicus
905	TAGM	Melissa officinalis	2.51794	ERS1829636	23322	0.13665	88.1	Viridiplantae	Streptophyta	Embryophyta	Tracheophyta	Euphyllophyta	Spermatophyta	Magnoliophyta	Mesangiospermae	Eudicotyledons	Pentapetalae	Asterids	Lamiales	Melissa officinalis
906	TKEK	Mansoa alliacea	2.8143	ERS1829616	32912	0.0952	93.7	Viridiplantae	Streptophyta	Embryophyta	Tracheophyta	Euphyllophyta	Spermatophyta	Magnoliophyta	Mesangiospermae	Eudicotyledons	Pentapetalae	Asterids	Lamiales	Mansoa alliacea
907	TORX	Olea europaea	2.07811	ERS1829643	41175	0.06034	93	Viridiplantae	Streptophyta	Embryophyta	Tracheophyta	Euphyllophyta	Spermatophyta	Magnoliophyta	Mesangiospermae	Eudicotyledons	Pentapetalae	Asterids	Lamiales	Olea europaea
908	UCNM	Ajuga reptans	2.63465	ERS1829634	28879	0.13175	95.7	Viridiplantae	Streptophyta	Embryophyta	Tracheophyta	Euphyllophyta	Spermatophyta	Magnoliophyta	Mesangiospermae	Eudicotyledons	Pentapetalae	Asterids	Lamiales	Ajuga reptans
909	UMUL	Paulownia fargesii	2.07082	ERS1829654	39405	0.10615	89.8	Viridiplantae	Streptophyta	Embryophyta	Tracheophyta	Euphyllophyta	Spermatophyta	Magnoliophyta	Mesangiospermae	Eudicotyledons	Pentapetalae	Asterids	Lamiales	Paulownia fargesii
910	UTQR	Tabebuia umbellata	2.89864	ERS1829615	35157	0.14791	96.4	Viridiplantae	Streptophyta	Embryophyta	Tracheophyta	Euphyllophyta	Spermatophyta	Magnoliophyta	Mesangiospermae	Eudicotyledons	Pentapetalae	Asterids	Lamiales	Tabebuia umbellata
911	VYDM	Orobanche fasciculata	4.55146	ERS1829650,ERS1829651	49993	0.05536	90.8	Viridiplantae	Streptophyta	Embryophyta	Tracheophyta	Euphyllophyta	Spermatophyta	Magnoliophyta	Mesangiospermae	Eudicotyledons	Pentapetalae	Asterids	Lamiales	Orobanche fasciculata
912	WEAC	Strobilanthes dyeriana	3.06587	ERS1829612	33491	0.23645	95.4	Viridiplantae	Streptophyta	Embryophyta	Tracheophyta	Euphyllophyta	Spermatophyta	Magnoliophyta	Mesangiospermae	Eudicotyledons	Pentapetalae	Asterids	Lamiales	Strobilanthes dyeriana
913	WHNV	Micromeria fruticosa	2.97832	ERS1829632	25698	0.17332	95.4	Viridiplantae	Streptophyta	Embryophyta	Tracheophyta	Euphyllophyta	Spermatophyta	Magnoliophyta	Mesangiospermae	Eudicotyledons	Pentapetalae	Asterids	Lamiales	Micromeria fruticosa
914	WOHL	Schlegelia parasitica	4.98672	ERS1829667,ERS1829666	76549	0.13416	96	Viridiplantae	Streptophyta	Embryophyta	Tracheophyta	Euphyllophyta	Spermatophyta	Magnoliophyta	Mesangiospermae	Eudicotyledons	Pentapetalae	Asterids	Lamiales	Schlegelia parasitica
915	XAYK	Kigelia africana	4.79092	ERS1829618,ERS1829617	32190	0.09528	96.1	Viridiplantae	Streptophyta	Embryophyta	Tracheophyta	Euphyllophyta	Spermatophyta	Magnoliophyta	Mesangiospermae	Eudicotyledons	Pentapetalae	Asterids	Lamiales	Kigelia africana
916	XISJ	Antirrhinum majus	4.09657	ERS1829662,ERS1829661	30372	0.07862	82.6	Viridiplantae	Streptophyta	Embryophyta	Tracheophyta	Euphyllophyta	Spermatophyta	Magnoliophyta	Mesangiospermae	Eudicotyledons	Pentapetalae	Asterids	Lamiales	Antirrhinum majus
917	XMBA	Poliomintha bustamanta	1.3112	ERS1829639	21989	0.04702	66.4	Viridiplantae	Streptophyta	Embryophyta	Tracheophyta	Euphyllophyta	Spermatophyta	Magnoliophyta	Mesangiospermae	Eudicotyledons	Pentapetalae	Asterids	Lamiales	Poliomintha bustamanta
918	XRLM	Buddleja lindleyana	1.89191	ERS1829670	30675	0.08479	93.1	Viridiplantae	Streptophyta	Embryophyta	Tracheophyta	Euphyllophyta	Spermatophyta	Magnoliophyta	Mesangiospermae	Eudicotyledons	Pentapetalae	Asterids	Lamiales	Buddleja lindleyana
919	XXYA	Verbascum sp.	2.45325	ERS3670332	40146	0.10989	92	Viridiplantae	Streptophyta	Embryophyta	Tracheophyta	Euphyllophyta	Spermatophyta	Magnoliophyta	Mesangiospermae	Eudicotyledons	Pentapetalae	Asterids	Lamiales	Verbascum sp.
920	YKZB	Plantago maritima	2.87796	ERS1829659	39486	0.04416	91.5	Viridiplantae	Streptophyta	Embryophyta	Tracheophyta	Euphyllophyta	Spermatophyta	Magnoliophyta	Mesangiospermae	Eudicotyledons	Pentapetalae	Asterids	Lamiales	Plantago maritima
921	YRHD	Antirrhinum braun-blanquetii	2.77519	ERS1829663	28817	0.14997	94.8	Viridiplantae	Streptophyta	Embryophyta	Tracheophyta	Euphyllophyta	Spermatophyta	Magnoliophyta	Mesangiospermae	Eudicotyledons	Pentapetalae	Asterids	Lamiales	Antirrhinum braun-blanquetii
922	YZGX	unknown	2.17779	ERS1829550	46318	0.05572	65.4	Viridiplantae	Streptophyta	Embryophyta	Tracheophyta	Euphyllophyta	Spermatophyta	Magnoliophyta	Mesangiospermae	Eudicotyledons	Pentapetalae	Asterids	Lamiales	unknown
923	ZRIN	Uncarina grandidieri	2.25953	ERS1829655	29605	0.06906	86.8	Viridiplantae	Streptophyta	Embryophyta	Tracheophyta	Euphyllophyta	Spermatophyta	Magnoliophyta	Mesangiospermae	Eudicotyledons	Pentapetalae	Asterids	Lamiales	Uncarina grandidieri
924	Solly_iTAGv2.3	Solanum lycopersicum						Viridiplantae	Streptophyta	Embryophyta	Tracheophyta	Euphyllophyta	Spermatophyta	Magnoliophyta	Mesangiospermae	Eudicotyledons	Pentapetalae	Asterids	Solanales	Solanum lycopersicum
925	AHRN	Cuscuta pentagona	2.0106	ERS1829685	30381	0.04169	95.4	Viridiplantae	Streptophyta	Embryophyta	Tracheophyta	Euphyllophyta	Spermatophyta	Magnoliophyta	Mesangiospermae	Eudicotyledons	Pentapetalae	Asterids	Solanales	Cuscuta pentagona
926	AIOU	Brugmansia sanguinea	2.33961	ERS1829697	32272	0.10906	94.7	Viridiplantae	Streptophyta	Embryophyta	Tracheophyta	Euphyllophyta	Spermatophyta	Magnoliophyta	Mesangiospermae	Eudicotyledons	Pentapetalae	Asterids	Solanales	Brugmansia sanguinea
927	ALUC	Ipomoea quamoclit	2.26046	ERS1829680	25826	0.09677	89.7	Viridiplantae	Streptophyta	Embryophyta	Tracheophyta	Euphyllophyta	Spermatophyta	Magnoliophyta	Mesangiospermae	Eudicotyledons	Pentapetalae	Asterids	Solanales	Ipomoea quamoclit
928	BOLZ	Atropa belladonna	2.2462	ERS1829687	58518	0.0484	90.2	Viridiplantae	Streptophyta	Embryophyta	Tracheophyta	Euphyllophyta	Spermatophyta	Magnoliophyta	Mesangiospermae	Eudicotyledons	Pentapetalae	Asterids	Solanales	Atropa belladonna
929	CPOC	Convolvulus arvensis	1.90881	ERS1829675	37040	0.06388	87.8	Viridiplantae	Streptophyta	Embryophyta	Tracheophyta	Euphyllophyta	Spermatophyta	Magnoliophyta	Mesangiospermae	Eudicotyledons	Pentapetalae	Asterids	Solanales	Convolvulus arvensis
930	DLAI	Solanum lasiophyllum	1.91851	ERS1829695	33652	0.06031	83.2	Viridiplantae	Streptophyta	Embryophyta	Tracheophyta	Euphyllophyta	Spermatophyta	Magnoliophyta	Mesangiospermae	Eudicotyledons	Pentapetalae	Asterids	Solanales	Solanum lasiophyllum
931	DLJZ	Solanum ptychanthum	2.08835	ERS1829688	29315	0.18061	95.1	Viridiplantae	Streptophyta	Embryophyta	Tracheophyta	Euphyllophyta	Spermatophyta	Magnoliophyta	Mesangiospermae	Eudicotyledons	Pentapetalae	Asterids	Solanales	Solanum ptychanthum
932	EMBR	Ipomoea pubescens	2.62873	ERS1829681	27509	0.0984	91.5	Viridiplantae	Streptophyta	Embryophyta	Tracheophyta	Euphyllophyta	Spermatophyta	Magnoliophyta	Mesangiospermae	Eudicotyledons	Pentapetalae	Asterids	Solanales	Ipomoea pubescens
933	ERWT	Ipomoea coccinea	1.67313	ERS1829679	23439	0.14728	91.4	Viridiplantae	Streptophyta	Embryophyta	Tracheophyta	Euphyllophyta	Spermatophyta	Magnoliophyta	Mesangiospermae	Eudicotyledons	Pentapetalae	Asterids	Solanales	Ipomoea coccinea
934	GHLP	Solanum dulcamara	2.36872	ERS1829689	30360	0.17404	95.3	Viridiplantae	Streptophyta	Embryophyta	Tracheophyta	Euphyllophyta	Spermatophyta	Magnoliophyta	Mesangiospermae	Eudicotyledons	Pentapetalae	Asterids	Solanales	Solanum dulcamara
935	IZNU	Ipomoea lobata	1.41754	ERS1829684	21627	0.10053	86.1	Viridiplantae	Streptophyta	Embryophyta	Tracheophyta	Euphyllophyta	Spermatophyta	Magnoliophyta	Mesangiospermae	Eudicotyledons	Pentapetalae	Asterids	Solanales	Ipomoea lobata
936	JNVS	Datura metel	2.76116	ERS1829693	26327	0.17947	90.2	Viridiplantae	Streptophyta	Embryophyta	Tracheophyta	Euphyllophyta	Spermatophyta	Magnoliophyta	Mesangiospermae	Eudicotyledons	Pentapetalae	Asterids	Solanales	Datura metel
937	LQJY	Solanum xanthocarpum	2.62908	ERS1829690	38143	0.11364	96.1	Viridiplantae	Streptophyta	Embryophyta	Tracheophyta	Euphyllophyta	Spermatophyta	Magnoliophyta	Mesangiospermae	Eudicotyledons	Pentapetalae	Asterids	Solanales	Solanum xanthocarpum
938	LWCK	Lycium barbarum	2.03173	ERS1829691	34237	0.10531	95.7	Viridiplantae	Streptophyta	Embryophyta	Tracheophyta	Euphyllophyta	Spermatophyta	Magnoliophyta	Mesangiospermae	Eudicotyledons	Pentapetalae	Asterids	Solanales	Lycium barbarum
939	MKZR	Nicotiana sylvestris	1.91411	ERS1829696	38352	0.04431	84.5	Viridiplantae	Streptophyta	Embryophyta	Tracheophyta	Euphyllophyta	Spermatophyta	Magnoliophyta	Mesangiospermae	Eudicotyledons	Pentapetalae	Asterids	Solanales	Nicotiana sylvestris
940	NAUM	Ipomoea lindheimeri	1.85383	ERS1829682	25448	0.09494	89.1	Viridiplantae	Streptophyta	Embryophyta	Tracheophyta	Euphyllophyta	Spermatophyta	Magnoliophyta	Mesangiospermae	Eudicotyledons	Pentapetalae	Asterids	Solanales	Ipomoea lindheimeri
941	NHAG	Ipomoea nil	1.74231	ERS1829678	24306	0.1191	87.9	Viridiplantae	Streptophyta	Embryophyta	Tracheophyta	Euphyllophyta	Spermatophyta	Magnoliophyta	Mesangiospermae	Eudicotyledons	Pentapetalae	Asterids	Solanales	Ipomoea nil
942	NMDZ	Solanum sisymbriifolium	3.14963	ERS1829694	31586	0.05583	89.4	Viridiplantae	Streptophyta	Embryophyta	Tracheophyta	Euphyllophyta	Spermatophyta	Magnoliophyta	Mesangiospermae	Eudicotyledons	Pentapetalae	Asterids	Solanales	Solanum sisymbriifolium
943	OQBM	Ipomoea indica	1.96085	ERS1829683	27228	0.09847	87.9	Viridiplantae	Streptophyta	Embryophyta	Tracheophyta	Euphyllophyta	Spermatophyta	Magnoliophyta	Mesangiospermae	Eudicotyledons	Pentapetalae	Asterids	Solanales	Ipomoea indica
944	OSMU	Lycium sp.	2.00211	ERS3670334	36786	0.11624	93	Viridiplantae	Streptophyta	Embryophyta	Tracheophyta	Euphyllophyta	Spermatophyta	Magnoliophyta	Mesangiospermae	Eudicotyledons	Pentapetalae	Asterids	Solanales	Lycium sp.
945	QSLH	Ipomoea hederacea	2.13861	ERS1829677	26575	0.10618	91.7	Viridiplantae	Streptophyta	Embryophyta	Tracheophyta	Euphyllophyta	Spermatophyta	Magnoliophyta	Mesangiospermae	Eudicotyledons	Pentapetalae	Asterids	Solanales	Ipomoea hederacea
946	UGJI	Lycopersicon cheesmanii	1.94553	ERS1829692	34422	0.03073	79.9	Viridiplantae	Streptophyta	Embryophyta	Tracheophyta	Euphyllophyta	Spermatophyta	Magnoliophyta	Mesangiospermae	Eudicotyledons	Pentapetalae	Asterids	Solanales	Lycopersicon cheesmanii
947	VXKB	Ipomoea purpurea	1.92386	ERS368260	29660	0.11118	93.1	Viridiplantae	Streptophyta	Embryophyta	Tracheophyta	Euphyllophyta	Spermatophyta	Magnoliophyta	Mesangiospermae	Eudicotyledons	Pentapetalae	Asterids	Solanales	Ipomoea purpurea
948	XQRV	Ipomoea purpurea	3.94565	ERS1829676,ERS368260	36451	0.08361	93.8	Viridiplantae	Streptophyta	Embryophyta	Tracheophyta	Euphyllophyta	Spermatophyta	Magnoliophyta	Mesangiospermae	Eudicotyledons	Pentapetalae	Asterids	Solanales	Ipomoea purpurea
949	CIAC	Bergenia sp.	2.15422	ERS3670313	37278	0.04269	83.5	Viridiplantae	Streptophyta	Embryophyta	Tracheophyta	Euphyllophyta	Spermatophyta	Magnoliophyta	Mesangiospermae	Eudicotyledons	Pentapetalae	Saxifragales	Bergenia sp.
950	CKKR	Astilbe chinensis	2.43671	ERS1829362	25916	0.111	87.8	Viridiplantae	Streptophyta	Embryophyta	Tracheophyta	Euphyllophyta	Spermatophyta	Magnoliophyta	Mesangiospermae	Eudicotyledons	Pentapetalae	Saxifragales	Astilbe chinensis
951	CTSS	Tellima breviflora	1.48089	ERS1829365	18565	0.11776	67.7	Viridiplantae	Streptophyta	Embryophyta	Tracheophyta	Euphyllophyta	Spermatophyta	Magnoliophyta	Mesangiospermae	Eudicotyledons	Pentapetalae	Saxifragales	Tellima breviflora
952	DAYQ	Mitella pentandra	2.4	ERS1829360	27482	0.10735	94.1	Viridiplantae	Streptophyta	Embryophyta	Tracheophyta	Euphyllophyta	Spermatophyta	Magnoliophyta	Mesangiospermae	Eudicotyledons	Pentapetalae	Saxifragales	Mitella pentandra
953	DRIL	Kalanchoe crenato-diagremontiana	2.40106	ERS3670311	35835	0.05429	92.8	Viridiplantae	Streptophyta	Embryophyta	Tracheophyta	Euphyllophyta	Spermatophyta	Magnoliophyta	Mesangiospermae	Eudicotyledons	Pentapetalae	Saxifragales	Kalanchoe crenato-diagremontiana
954	ERIA	Heuchera sanguinea	1.84029	ERS1829358	24403	0.05875	83.1	Viridiplantae	Streptophyta	Embryophyta	Tracheophyta	Euphyllophyta	Spermatophyta	Magnoliophyta	Mesangiospermae	Eudicotyledons	Pentapetalae	Saxifragales	Heuchera sanguinea
955	FCBJ	Saxifraga stolonifera	1.51537	ERS1829357	28344	0.07347	89.1	Viridiplantae	Streptophyta	Embryophyta	Tracheophyta	Euphyllophyta	Spermatophyta	Magnoliophyta	Mesangiospermae	Eudicotyledons	Pentapetalae	Saxifragales	Saxifraga stolonifera
956	FYTP	Daphniphyllum macropodum	1.763	ERS1829352	22995	0.17	90	Viridiplantae	Streptophyta	Embryophyta	Tracheophyta	Euphyllophyta	Spermatophyta	Magnoliophyta	Mesangiospermae	Eudicotyledons	Pentapetalae	Saxifragales	Daphniphyllum macropodum
957	HQRJ	Loropetalum chinense	3.90578	ERS1829345	49395	0.09534	97.6	Viridiplantae	Streptophyta	Embryophyta	Tracheophyta	Euphyllophyta	Spermatophyta	Magnoliophyta	Mesangiospermae	Eudicotyledons	Pentapetalae	Saxifragales	Loropetalum chinense
958	HTIP	Paeonia lactiflora	1.86348	ERS1829356	24906	0.11162	90.4	Viridiplantae	Streptophyta	Embryophyta	Tracheophyta	Euphyllophyta	Spermatophyta	Magnoliophyta	Mesangiospermae	Eudicotyledons	Pentapetalae	Saxifragales	Paeonia lactiflora
959	IUSR	Myriophyllum aquaticum	1.47989	ERS1829353	31135	0.04966	84.5	Viridiplantae	Streptophyta	Embryophyta	Tracheophyta	Euphyllophyta	Spermatophyta	Magnoliophyta	Mesangiospermae	Eudicotyledons	Pentapetalae	Saxifragales	Myriophyllum aquaticum
960	KWGC	Crassula perforata	2.48352	ERS1829351	28073	0.10213	92.1	Viridiplantae	Streptophyta	Embryophyta	Tracheophyta	Euphyllophyta	Spermatophyta	Magnoliophyta	Mesangiospermae	Eudicotyledons	Pentapetalae	Saxifragales	Crassula perforata
961	NUZN	Cercidiphyllum japonicum	1.76568	ERS1829349	26012	0.1135	85.2	Viridiplantae	Streptophyta	Embryophyta	Tracheophyta	Euphyllophyta	Spermatophyta	Magnoliophyta	Mesangiospermae	Eudicotyledons	Pentapetalae	Saxifragales	Cercidiphyllum japonicum
962	OMDH	Loropetalum chinense	1.90168	ERS1829346	26890	0.07942	87.8	Viridiplantae	Streptophyta	Embryophyta	Tracheophyta	Euphyllophyta	Spermatophyta	Magnoliophyta	Mesangiospermae	Eudicotyledons	Pentapetalae	Saxifragales	Loropetalum chinense
963	OOVX	Boykinia jamesii	2.6285	ERS1829361	21204	0.17582	87.2	Viridiplantae	Streptophyta	Embryophyta	Tracheophyta	Euphyllophyta	Spermatophyta	Magnoliophyta	Mesangiospermae	Eudicotyledons	Pentapetalae	Saxifragales	Boykinia jamesii
964	SLOI	Tiarella polyphylla	1.80385	ERS1829363	16071	0.14951	60.7	Viridiplantae	Streptophyta	Embryophyta	Tracheophyta	Euphyllophyta	Spermatophyta	Magnoliophyta	Mesangiospermae	Eudicotyledons	Pentapetalae	Saxifragales	Tiarella polyphylla
965	SYHW	Ribes aff. giraldii	1.90029	ERS3670312	20680	0.06632	80.2	Viridiplantae	Streptophyta	Embryophyta	Tracheophyta	Euphyllophyta	Spermatophyta	Magnoliophyta	Mesangiospermae	Eudicotyledons	Pentapetalae	Saxifragales	Ribes aff. giraldii
966	TOKV	Aphanopetalum resinosum	2.01287	ERS1829354	26647	0.09501	92.1	Viridiplantae	Streptophyta	Embryophyta	Tracheophyta	Euphyllophyta	Spermatophyta	Magnoliophyta	Mesangiospermae	Eudicotyledons	Pentapetalae	Saxifragales	Aphanopetalum resinosum
967	UHBY	Oresitrophe rupifraga	2.67491	ERS1829359	49374	0.12478	89.5	Viridiplantae	Streptophyta	Embryophyta	Tracheophyta	Euphyllophyta	Spermatophyta	Magnoliophyta	Mesangiospermae	Eudicotyledons	Pentapetalae	Saxifragales	Oresitrophe rupifraga
968	UWFU	Itea virginica	2.14562	ERS1829355	19187	0.11599	89.1	Viridiplantae	Streptophyta	Embryophyta	Tracheophyta	Euphyllophyta	Spermatophyta	Magnoliophyta	Mesangiospermae	Eudicotyledons	Pentapetalae	Saxifragales	Itea virginica
969	YKFU	Peltoboykinia watanabei	2.02843	ERS1829364	30883	0.10793	86.1	Viridiplantae	Streptophyta	Embryophyta	Tracheophyta	Euphyllophyta	Spermatophyta	Magnoliophyta	Mesangiospermae	Eudicotyledons	Pentapetalae	Saxifragales	Peltoboykinia watanabei
970	YKQR	Hamamelis virginiana	3.37821	ERS1829343,ERS1829344	25198	0.05651	89.7	Viridiplantae	Streptophyta	Embryophyta	Tracheophyta	Euphyllophyta	Spermatophyta	Magnoliophyta	Mesangiospermae	Eudicotyledons	Pentapetalae	Saxifragales	Hamamelis virginiana
971	ZJUL	Rhodiola rosea	1.70485	ERS1829350	30745	0.11716	90.1	Viridiplantae	Streptophyta	Embryophyta	Tracheophyta	Euphyllophyta	Spermatophyta	Magnoliophyta	Mesangiospermae	Eudicotyledons	Pentapetalae	Saxifragales	Rhodiola rosea
972	Carpa_ASGPBv0.4	Carica papaya						Viridiplantae	Streptophyta	Embryophyta	Tracheophyta	Euphyllophyta	Spermatophyta	Magnoliophyta	Mesangiospermae	Eudicotyledons	Pentapetalae	Rosids	Brassicales	Carica papaya
973	Arath_TAIR10	Arabidopsis thaliana						Viridiplantae	Streptophyta	Embryophyta	Tracheophyta	Euphyllophyta	Spermatophyta	Magnoliophyta	Mesangiospermae	Eudicotyledons	Pentapetalae	Rosids	Brassicales	Arabidopsis thaliana
974	BXBF	Draba sachalinensis	2.74206	ERS1829503	27850	0.02472	76.3	Viridiplantae	Streptophyta	Embryophyta	Tracheophyta	Euphyllophyta	Spermatophyta	Magnoliophyta	Mesangiospermae	Eudicotyledons	Pentapetalae	Rosids	Brassicales	Draba sachalinensis
975	CRNC	Limnanthes douglasii	1.95851	ERS1829514	21758	0.16281	89.4	Viridiplantae	Streptophyta	Embryophyta	Tracheophyta	Euphyllophyta	Spermatophyta	Magnoliophyta	Mesangiospermae	Eudicotyledons	Pentapetalae	Rosids	Brassicales	Limnanthes douglasii
976	CSUV	Cochlearia officinalis	1.81501	ERS1829499	27921	0.06221	88.5	Viridiplantae	Streptophyta	Embryophyta	Tracheophyta	Euphyllophyta	Spermatophyta	Magnoliophyta	Mesangiospermae	Eudicotyledons	Pentapetalae	Rosids	Brassicales	Cochlearia officinalis
977	CZPV	Moringa oleifera	2.16692	ERS1829515	23934	0.11258	97	Viridiplantae	Streptophyta	Embryophyta	Tracheophyta	Euphyllophyta	Spermatophyta	Magnoliophyta	Mesangiospermae	Eudicotyledons	Pentapetalae	Rosids	Brassicales	Moringa oleifera
978	DZTK	Batis maritima	1.51905	ERS1829496	23286	0.25384	91.8	Viridiplantae	Streptophyta	Embryophyta	Tracheophyta	Euphyllophyta	Spermatophyta	Magnoliophyta	Mesangiospermae	Eudicotyledons	Pentapetalae	Rosids	Brassicales	Batis maritima
979	GTSV	Draba hispida	1.82672	ERS1829504	17255	0.05649	62.1	Viridiplantae	Streptophyta	Embryophyta	Tracheophyta	Euphyllophyta	Spermatophyta	Magnoliophyta	Mesangiospermae	Eudicotyledons	Pentapetalae	Rosids	Brassicales	Draba hispida
980	HABV	Draba aizoides	1.73614	ERS1829501	16482	0.08255	53.2	Viridiplantae	Streptophyta	Embryophyta	Tracheophyta	Euphyllophyta	Spermatophyta	Magnoliophyta	Mesangiospermae	Eudicotyledons	Pentapetalae	Rosids	Brassicales	Draba aizoides
981	HYZL	Akania lucens	2.61188	ERS1829495	50511	0.05589	91.1	Viridiplantae	Streptophyta	Embryophyta	Tracheophyta	Euphyllophyta	Spermatophyta	Magnoliophyta	Mesangiospermae	Eudicotyledons	Pentapetalae	Rosids	Brassicales	Akania lucens
982	IPWB	Brassica nigra	2.20951	ERS1829497	29103	0.03511	81.2	Viridiplantae	Streptophyta	Embryophyta	Tracheophyta	Euphyllophyta	Spermatophyta	Magnoliophyta	Mesangiospermae	Eudicotyledons	Pentapetalae	Rosids	Brassicales	Brassica nigra
983	JOIS	Koeberlinia spinosa	1.96083	ERS1829513	10858	0.09188	51.6	Viridiplantae	Streptophyta	Embryophyta	Tracheophyta	Euphyllophyta	Spermatophyta	Magnoliophyta	Mesangiospermae	Eudicotyledons	Pentapetalae	Rosids	Brassicales	Koeberlinia spinosa
984	LAPO	Draba oligosperma	2.37445	ERS1829505	32183	0.0189	82.5	Viridiplantae	Streptophyta	Embryophyta	Tracheophyta	Euphyllophyta	Spermatophyta	Magnoliophyta	Mesangiospermae	Eudicotyledons	Pentapetalae	Rosids	Brassicales	Draba oligosperma
985	LJQF	Draba ossetica	1.66873	ERS1829506	18126	0.05511	51.6	Viridiplantae	Streptophyta	Embryophyta	Tracheophyta	Euphyllophyta	Spermatophyta	Magnoliophyta	Mesangiospermae	Eudicotyledons	Pentapetalae	Rosids	Brassicales	Draba ossetica
986	LVUS	Cleome violacea	2.94851	ERS1829508,ERS1829507	25001	0.13879	91.5	Viridiplantae	Streptophyta	Embryophyta	Tracheophyta	Euphyllophyta	Spermatophyta	Magnoliophyta	Mesangiospermae	Eudicotyledons	Pentapetalae	Rosids	Brassicales	Cleome violacea
987	MYZV	Tropaeolum peregrinum	1.69935	ERS1829517	28667	0.13844	94	Viridiplantae	Streptophyta	Embryophyta	Tracheophyta	Euphyllophyta	Spermatophyta	Magnoliophyta	Mesangiospermae	Eudicotyledons	Pentapetalae	Rosids	Brassicales	Tropaeolum peregrinum
988	QSKP	Polanisia trachysperma	2.16277	ERS3670321	23562	0.14332	92.1	Viridiplantae	Streptophyta	Embryophyta	Tracheophyta	Euphyllophyta	Spermatophyta	Magnoliophyta	Mesangiospermae	Eudicotyledons	Pentapetalae	Rosids	Brassicales	Polanisia trachysperma
989	RTTY	Salvadora sp.	3.43072	ERS3671793	32753	0.10312	93.5	Viridiplantae	Streptophyta	Embryophyta	Tracheophyta	Euphyllophyta	Spermatophyta	Magnoliophyta	Mesangiospermae	Eudicotyledons	Pentapetalae	Rosids	Brassicales	Salvadora sp.
990	SWPE	Reseda odorata	1.75507	ERS1829516	31884	0.13533	92.7	Viridiplantae	Streptophyta	Embryophyta	Tracheophyta	Euphyllophyta	Spermatophyta	Magnoliophyta	Mesangiospermae	Eudicotyledons	Pentapetalae	Rosids	Brassicales	Reseda odorata
991	TZWR	Arabis alpina	1.95866	ERS1829500	25661	0.15699	93	Viridiplantae	Streptophyta	Embryophyta	Tracheophyta	Euphyllophyta	Spermatophyta	Magnoliophyta	Mesangiospermae	Eudicotyledons	Pentapetalae	Rosids	Brassicales	Arabis alpina
992	UAXP	Gyrostemon ramulosus	3.04492	ERS1829512	36453	0.09209	96.7	Viridiplantae	Streptophyta	Embryophyta	Tracheophyta	Euphyllophyta	Spermatophyta	Magnoliophyta	Mesangiospermae	Eudicotyledons	Pentapetalae	Rosids	Brassicales	Gyrostemon ramulosus
993	UPZX	Cleome viscosa	2.04163	ERS1829511	22979	0.14111	88.5	Viridiplantae	Streptophyta	Embryophyta	Tracheophyta	Euphyllophyta	Spermatophyta	Magnoliophyta	Mesangiospermae	Eudicotyledons	Pentapetalae	Rosids	Brassicales	Cleome viscosa
994	UVQL	Draba magellanica	2.04042	ERS1829502	18834	0.01714	50.2	Viridiplantae	Streptophyta	Embryophyta	Tracheophyta	Euphyllophyta	Spermatophyta	Magnoliophyta	Mesangiospermae	Eudicotyledons	Pentapetalae	Rosids	Brassicales	Draba magellanica
995	VDKG	Cleome gynandra	4.31674	ERS1829510,ERS1829509	35815	0.06139	92.4	Viridiplantae	Streptophyta	Embryophyta	Tracheophyta	Euphyllophyta	Spermatophyta	Magnoliophyta	Mesangiospermae	Eudicotyledons	Pentapetalae	Rosids	Brassicales	Cleome gynandra
996	VMNH	Sinapis alba	2.9522	ERS1829498	32230	0.03674	84.8	Viridiplantae	Streptophyta	Embryophyta	Tracheophyta	Euphyllophyta	Spermatophyta	Magnoliophyta	Mesangiospermae	Eudicotyledons	Pentapetalae	Rosids	Brassicales	Sinapis alba
997	IHCQ	Crossopetalum rhacoma	2.10832	ERS1829390	28026	0.03064	74.9	Viridiplantae	Streptophyta	Embryophyta	Tracheophyta	Euphyllophyta	Spermatophyta	Magnoliophyta	Mesangiospermae	Eudicotyledons	Pentapetalae	Rosids	Celastrales	Crossopetalum rhacoma
998	MFEA	Stackhousia spathulata	2.03299	ERS3670315	24964	0.03183	44.3	Viridiplantae	Streptophyta	Embryophyta	Tracheophyta	Euphyllophyta	Spermatophyta	Magnoliophyta	Mesangiospermae	Eudicotyledons	Pentapetalae	Rosids	Celastrales	Stackhousia spathulata
999	PTLU	Staphylea trifolia	2.57497	ERS1829370	38830	0.06961	93	Viridiplantae	Streptophyta	Embryophyta	Tracheophyta	Euphyllophyta	Spermatophyta	Magnoliophyta	Mesangiospermae	Eudicotyledons	Pentapetalae	Rosids	Crossosomatales	Staphylea trifolia
1000	VYGG	Stachyurus praecox	2.4	ERS1829369	19070	0.06989	68.9	Viridiplantae	Streptophyta	Embryophyta	Tracheophyta	Euphyllophyta	Spermatophyta	Magnoliophyta	Mesangiospermae	Eudicotyledons	Pentapetalae	Rosids	Crossosomatales	Stachyurus praecox
1001	AXAF	Thladiantha villosula	2.41356	ERS1829391	20299	0.05347	57.1	Viridiplantae	Streptophyta	Embryophyta	Tracheophyta	Euphyllophyta	Spermatophyta	Magnoliophyta	Mesangiospermae	Eudicotyledons	Pentapetalae	Rosids	Cucurbitales	Thladiantha villosula
1002	NNGU	Coriaria nepalensis	1.92191	ERS1829392	37680	0.06056	90	Viridiplantae	Streptophyta	Embryophyta	Tracheophyta	Euphyllophyta	Spermatophyta	Magnoliophyta	Mesangiospermae	Eudicotyledons	Pentapetalae	Rosids	Cucurbitales	Coriaria nepalensis
1003	OCTM	Begonia sp.	2.31033	ERS3670316	32008	0.0362	90.5	Viridiplantae	Streptophyta	Embryophyta	Tracheophyta	Euphyllophyta	Spermatophyta	Magnoliophyta	Mesangiospermae	Eudicotyledons	Pentapetalae	Rosids	Cucurbitales	Begonia sp.
1004	CMFF	Lupinus polyphyllus	1.74543	ERS631113	24036	0.06136	68.4	Viridiplantae	Streptophyta	Embryophyta	Tracheophyta	Euphyllophyta	Spermatophyta	Magnoliophyta	Mesangiospermae	Eudicotyledons	Pentapetalae	Rosids	Fabales	Lupinus polyphyllus
1005	GEHT	Gleditsia triacanthos	1.76252	ERS631106	27592	0.12575	88.8	Viridiplantae	Streptophyta	Embryophyta	Tracheophyta	Euphyllophyta	Spermatophyta	Magnoliophyta	Mesangiospermae	Eudicotyledons	Pentapetalae	Rosids	Fabales	Gleditsia triacanthos
1006	HJMP	Astragalus membranaceus	2.48529	ERS631115	33902	0.11576	95.1	Viridiplantae	Streptophyta	Embryophyta	Tracheophyta	Euphyllophyta	Spermatophyta	Magnoliophyta	Mesangiospermae	Eudicotyledons	Pentapetalae	Rosids	Fabales	Astragalus membranaceus
1007	JETM	Bauhinia tomentosa	2.60179	ERS631116	43315	0.10942	92.8	Viridiplantae	Streptophyta	Embryophyta	Tracheophyta	Euphyllophyta	Spermatophyta	Magnoliophyta	Mesangiospermae	Eudicotyledons	Pentapetalae	Rosids	Fabales	Bauhinia tomentosa
1008	JTQQ	Glycyrrhiza lepidota	2.43315	ERS1829395	35179	0.1807	95.1	Viridiplantae	Streptophyta	Embryophyta	Tracheophyta	Euphyllophyta	Spermatophyta	Magnoliophyta	Mesangiospermae	Eudicotyledons	Pentapetalae	Rosids	Fabales	Glycyrrhiza lepidota
1009	KEGA	Glycine soja	17.3057	ERS1829403,ERS1829404,ERS1829405,ERS1829399,ERS1829398,ERS1829401,ERS1829400,ERS1829402,ERS1829397	123598	0.04039	97	Viridiplantae	Streptophyta	Embryophyta	Tracheophyta	Euphyllophyta	Spermatophyta	Magnoliophyta	Mesangiospermae	Eudicotyledons	Pentapetalae	Rosids	Fabales	Glycine soja
1010	KNMB	Lathyrus sativus	1.88595	ERS631112	30730	0.12366	94.8	Viridiplantae	Streptophyta	Embryophyta	Tracheophyta	Euphyllophyta	Spermatophyta	Magnoliophyta	Mesangiospermae	Eudicotyledons	Pentapetalae	Rosids	Fabales	Lathyrus sativus
1011	KZED	Senna hebecarpa	1.67049	ERS631108	22306	0.09283	80.9	Viridiplantae	Streptophyta	Embryophyta	Tracheophyta	Euphyllophyta	Spermatophyta	Magnoliophyta	Mesangiospermae	Eudicotyledons	Pentapetalae	Rosids	Fabales	Senna hebecarpa
1012	MYMP	Astragalus propinquus	2.59269	ERS1829408	29486	0.1438	93.1	Viridiplantae	Streptophyta	Embryophyta	Tracheophyta	Euphyllophyta	Spermatophyta	Magnoliophyta	Mesangiospermae	Eudicotyledons	Pentapetalae	Rosids	Fabales	Astragalus propinquus
1013	NXOH	Apios americana	1.3831	ERS631110	24791	0.10784	87.5	Viridiplantae	Streptophyta	Embryophyta	Tracheophyta	Euphyllophyta	Spermatophyta	Magnoliophyta	Mesangiospermae	Eudicotyledons	Pentapetalae	Rosids	Fabales	Apios americana
1014	OHAE	Polygala lutea	2.4	ERS631118	51799	0.0742	88.1	Viridiplantae	Streptophyta	Embryophyta	Tracheophyta	Euphyllophyta	Spermatophyta	Magnoliophyta	Mesangiospermae	Eudicotyledons	Pentapetalae	Rosids	Fabales	Polygala lutea
1015	OQHZ	Quillaja saponaria	2.24751	ERS631119	33970	0.09936	86.8	Viridiplantae	Streptophyta	Embryophyta	Tracheophyta	Euphyllophyta	Spermatophyta	Magnoliophyta	Mesangiospermae	Eudicotyledons	Pentapetalae	Rosids	Fabales	Quillaja saponaria
1016	PEZP	Glycyrrhiza glabra	2.30856	ERS631104	33900	0.16405	94.1	Viridiplantae	Streptophyta	Embryophyta	Tracheophyta	Euphyllophyta	Spermatophyta	Magnoliophyta	Mesangiospermae	Eudicotyledons	Pentapetalae	Rosids	Fabales	Glycyrrhiza glabra
1017	PJSX	Acacia pycnantha	5.26592	ERS1829406,ERS1829407	40266	0.17205	96	Viridiplantae	Streptophyta	Embryophyta	Tracheophyta	Euphyllophyta	Spermatophyta	Magnoliophyta	Mesangiospermae	Eudicotyledons	Pentapetalae	Rosids	Fabales	Acacia pycnantha
1018	QZXQ	Gymnocladus dioicus	1.60767	ERS631107	33728	0.08919	85.2	Viridiplantae	Streptophyta	Embryophyta	Tracheophyta	Euphyllophyta	Spermatophyta	Magnoliophyta	Mesangiospermae	Eudicotyledons	Pentapetalae	Rosids	Fabales	Gymnocladus dioicus
1019	RKFX	Cercis canadensis	1.41447	ERS631105	24655	0.20674	91.1	Viridiplantae	Streptophyta	Embryophyta	Tracheophyta	Euphyllophyta	Spermatophyta	Magnoliophyta	Mesangiospermae	Eudicotyledons	Pentapetalae	Rosids	Fabales	Cercis canadensis
1020	RKLL	Copaifera officinalis	1.8966	ERS631103	29370	0.08455	93.4	Viridiplantae	Streptophyta	Embryophyta	Tracheophyta	Euphyllophyta	Spermatophyta	Magnoliophyta	Mesangiospermae	Eudicotyledons	Pentapetalae	Rosids	Fabales	Copaifera officinalis
1021	RMWJ	Wisteria floribunda	2.45012	ERS1829393	14452	0.02589	41.3	Viridiplantae	Streptophyta	Embryophyta	Tracheophyta	Euphyllophyta	Spermatophyta	Magnoliophyta	Mesangiospermae	Eudicotyledons	Pentapetalae	Rosids	Fabales	Wisteria floribunda
1022	SLYR	Cladrastis lutea	1.84588	ERS631111	38099	0.08828	93.4	Viridiplantae	Streptophyta	Embryophyta	Tracheophyta	Euphyllophyta	Spermatophyta	Magnoliophyta	Mesangiospermae	Eudicotyledons	Pentapetalae	Rosids	Fabales	Cladrastis lutea
1023	SUAK	Codariocalyx motorius	2.05504	ERS631102	22883	0.1168	95.7	Viridiplantae	Streptophyta	Embryophyta	Tracheophyta	Euphyllophyta	Spermatophyta	Magnoliophyta	Mesangiospermae	Eudicotyledons	Pentapetalae	Rosids	Fabales	Codariocalyx motorius
1024	TTRG	Lupinus angustifolius	2.95738	ERS631114	40274	0.06258	90.1	Viridiplantae	Streptophyta	Embryophyta	Tracheophyta	Euphyllophyta	Spermatophyta	Magnoliophyta	Mesangiospermae	Eudicotyledons	Pentapetalae	Rosids	Fabales	Lupinus angustifolius
1025	TVSH	Bituminaria bituminosa	2.69536	ERS1829394	33689	0.11903	95.4	Viridiplantae	Streptophyta	Embryophyta	Tracheophyta	Euphyllophyta	Spermatophyta	Magnoliophyta	Mesangiospermae	Eudicotyledons	Pentapetalae	Rosids	Fabales	Bituminaria bituminosa
1026	VHZV	Gleditsia sinensis	2.8397	ERS1829409	39704	0.10569	93.4	Viridiplantae	Streptophyta	Embryophyta	Tracheophyta	Euphyllophyta	Spermatophyta	Magnoliophyta	Mesangiospermae	Eudicotyledons	Pentapetalae	Rosids	Fabales	Gleditsia sinensis
1027	VLNB	Gompholobium polymorphum	2.56794	ERS1829396	33148	0.07644	96	Viridiplantae	Streptophyta	Embryophyta	Tracheophyta	Euphyllophyta	Spermatophyta	Magnoliophyta	Mesangiospermae	Eudicotyledons	Pentapetalae	Rosids	Fabales	Gompholobium polymorphum
1028	XOOE	Desmanthus illinoensis	1.08726	ERS631109	12281	0.22281	59.1	Viridiplantae	Streptophyta	Embryophyta	Tracheophyta	Euphyllophyta	Spermatophyta	Magnoliophyta	Mesangiospermae	Eudicotyledons	Pentapetalae	Rosids	Fabales	Desmanthus illinoensis
1029	ZCDJ	Acacia argyrophylla	2.54837	ERS1829410	34381	0.19955	95.8	Viridiplantae	Streptophyta	Embryophyta	Tracheophyta	Euphyllophyta	Spermatophyta	Magnoliophyta	Mesangiospermae	Eudicotyledons	Pentapetalae	Rosids	Fabales	Acacia argyrophylla
1030	ZSSR	Xanthocercis zambesiaca	2.61663	ERS631117	49684	0.13586	94.4	Viridiplantae	Streptophyta	Embryophyta	Tracheophyta	Euphyllophyta	Spermatophyta	Magnoliophyta	Mesangiospermae	Eudicotyledons	Pentapetalae	Rosids	Fabales	Xanthocercis zambesiaca
1031	Phavu_v1.0	Phaseolus vulgaris						Viridiplantae	Streptophyta	Embryophyta	Tracheophyta	Euphyllophyta	Spermatophyta	Magnoliophyta	Mesangiospermae	Eudicotyledons	Pentapetalae	Rosids	Fabales	Phaseolus vulgaris
1032	CWZU	Betula pendula	1.83813	ERS1829411	22196	0.12109	88.4	Viridiplantae	Streptophyta	Embryophyta	Tracheophyta	Euphyllophyta	Spermatophyta	Magnoliophyta	Mesangiospermae	Eudicotyledons	Pentapetalae	Rosids	Fagales	Betula pendula
1033	DXQW	Juglans nigra	0.929102	ERS1829417	30518	0.12592	92.5	Viridiplantae	Streptophyta	Embryophyta	Tracheophyta	Euphyllophyta	Spermatophyta	Magnoliophyta	Mesangiospermae	Eudicotyledons	Pentapetalae	Rosids	Fagales	Juglans nigra
1034	HENI	Quercus shumardii	3.07796	ERS1829414	25755	0.14059	94.4	Viridiplantae	Streptophyta	Embryophyta	Tracheophyta	Euphyllophyta	Spermatophyta	Magnoliophyta	Mesangiospermae	Eudicotyledons	Pentapetalae	Rosids	Fagales	Quercus shumardii
1035	INSP	Myrica cerifera	1.99461	ERS1829419	21176	0.07775	90	Viridiplantae	Streptophyta	Embryophyta	Tracheophyta	Euphyllophyta	Spermatophyta	Magnoliophyta	Mesangiospermae	Eudicotyledons	Pentapetalae	Rosids	Fagales	Myrica cerifera
1036	LNER	Casuarina equisetifolia	2.01138	ERS1829412	25131	0.12797	91.4	Viridiplantae	Streptophyta	Embryophyta	Tracheophyta	Euphyllophyta	Spermatophyta	Magnoliophyta	Mesangiospermae	Eudicotyledons	Pentapetalae	Rosids	Fagales	Casuarina equisetifolia
1037	LWDA	Alnus serrulata	2.57529	ERS631120	34598	0.11288	95.8	Viridiplantae	Streptophyta	Embryophyta	Tracheophyta	Euphyllophyta	Spermatophyta	Magnoliophyta	Mesangiospermae	Eudicotyledons	Pentapetalae	Rosids	Fagales	Alnus serrulata
1038	NHUA	Castanea crenata	2.13116	ERS1829416	31994	0.10893	93.8	Viridiplantae	Streptophyta	Embryophyta	Tracheophyta	Euphyllophyta	Spermatophyta	Magnoliophyta	Mesangiospermae	Eudicotyledons	Pentapetalae	Rosids	Fagales	Castanea crenata
1039	SVVG	Fagus sylvatica	2.57317	ERS1829413	30587	0.12749	94	Viridiplantae	Streptophyta	Embryophyta	Tracheophyta	Euphyllophyta	Spermatophyta	Magnoliophyta	Mesangiospermae	Eudicotyledons	Pentapetalae	Rosids	Fagales	Fagus sylvatica
1040	TJLC	Nothofagus obliqua	2.4	ERS1829420	26589	0.10176	94.4	Viridiplantae	Streptophyta	Embryophyta	Tracheophyta	Euphyllophyta	Spermatophyta	Magnoliophyta	Mesangiospermae	Eudicotyledons	Pentapetalae	Rosids	Fagales	Nothofagus obliqua
1041	UZWG	Castanea pumila	2.81105	ERS1829415	32401	0.23085	96.1	Viridiplantae	Streptophyta	Embryophyta	Tracheophyta	Euphyllophyta	Spermatophyta	Magnoliophyta	Mesangiospermae	Eudicotyledons	Pentapetalae	Rosids	Fagales	Castanea pumila
1042	HDWF	Francoa appendiculata	2.31139	ERS1829373	32407	0.05855	93.7	Viridiplantae	Streptophyta	Embryophyta	Tracheophyta	Euphyllophyta	Spermatophyta	Magnoliophyta	Mesangiospermae	Eudicotyledons	Pentapetalae	Rosids	Geraniales	Francoa appendiculata
1043	YGCX	Geranium maculatum	2.87375	ERS1829372	41535	0.02928	83.2	Viridiplantae	Streptophyta	Embryophyta	Tracheophyta	Euphyllophyta	Spermatophyta	Magnoliophyta	Mesangiospermae	Eudicotyledons	Pentapetalae	Rosids	Geraniales	Geranium maculatum
1044	WWKL	Tapiscia sinensis	1.85059	ERS1829494	31046	0.10082	82.2	Viridiplantae	Streptophyta	Embryophyta	Tracheophyta	Euphyllophyta	Spermatophyta	Magnoliophyta	Mesangiospermae	Eudicotyledons	Pentapetalae	Rosids	Huerteales	Tapiscia sinensis
1045	AEPI	Linum leonii	2.498	ERS1829439	27955	0.15886	95.1	Viridiplantae	Streptophyta	Embryophyta	Tracheophyta	Euphyllophyta	Spermatophyta	Magnoliophyta	Mesangiospermae	Eudicotyledons	Pentapetalae	Rosids	Malpighiales	Linum leonii
1046	AXPJ	Linum flavum	2.17799	ERS1829440	16989	0.14929	64.7	Viridiplantae	Streptophyta	Embryophyta	Tracheophyta	Euphyllophyta	Spermatophyta	Magnoliophyta	Mesangiospermae	Eudicotyledons	Pentapetalae	Rosids	Malpighiales	Linum flavum
1047	BHYC	Linum lewisii	2.62759	ERS1829438	28937	0.15647	94.8	Viridiplantae	Streptophyta	Embryophyta	Tracheophyta	Euphyllophyta	Spermatophyta	Magnoliophyta	Mesangiospermae	Eudicotyledons	Pentapetalae	Rosids	Malpighiales	Linum lewisii
1048	BNDE	Hypericum perforatum	2.46155	ERS1829432	35108	0.05472	92.1	Viridiplantae	Streptophyta	Embryophyta	Tracheophyta	Euphyllophyta	Spermatophyta	Magnoliophyta	Mesangiospermae	Eudicotyledons	Pentapetalae	Rosids	Malpighiales	Hypericum perforatum
1049	BVOF	Linum perenne	5.05811	ERS1829443,ERS1829442	31397	0.08888	95.7	Viridiplantae	Streptophyta	Embryophyta	Tracheophyta	Euphyllophyta	Spermatophyta	Magnoliophyta	Mesangiospermae	Eudicotyledons	Pentapetalae	Rosids	Malpighiales	Linum perenne
1050	CKDK	Ochna serrulata	2.28146	ERS1829450	36432	0.05682	93.7	Viridiplantae	Streptophyta	Embryophyta	Tracheophyta	Euphyllophyta	Spermatophyta	Magnoliophyta	Mesangiospermae	Eudicotyledons	Pentapetalae	Rosids	Malpighiales	Ochna serrulata
1051	COAQ	Malesherbia fasciculata	1.58002	ERS1829448	28378	0.185	95.7	Viridiplantae	Streptophyta	Embryophyta	Tracheophyta	Euphyllophyta	Spermatophyta	Magnoliophyta	Mesangiospermae	Eudicotyledons	Pentapetalae	Rosids	Malpighiales	Malesherbia fasciculata
1052	EZZT	Passiflora edulis	1.73555	ERS1829451	28394	0.11694	92.1	Viridiplantae	Streptophyta	Embryophyta	Tracheophyta	Euphyllophyta	Spermatophyta	Magnoliophyta	Mesangiospermae	Eudicotyledons	Pentapetalae	Rosids	Malpighiales	Passiflora edulis
1053	FWCQ	Garcinia oblongifolia	1.68815	ERS1829424	23174	0.10617	85.8	Viridiplantae	Streptophyta	Embryophyta	Tracheophyta	Euphyllophyta	Spermatophyta	Magnoliophyta	Mesangiospermae	Eudicotyledons	Pentapetalae	Rosids	Malpighiales	Garcinia oblongifolia
1054	GLVK	Salix eriocephala	1.85126	ERS1829459	37685	0.08527	93.4	Viridiplantae	Streptophyta	Embryophyta	Tracheophyta	Euphyllophyta	Spermatophyta	Magnoliophyta	Mesangiospermae	Eudicotyledons	Pentapetalae	Rosids	Malpighiales	Salix eriocephala
1055	HBUQ	Licania michauxii	1.67045	ERS1829423	20608	0.1818	87.5	Viridiplantae	Streptophyta	Embryophyta	Tracheophyta	Euphyllophyta	Spermatophyta	Magnoliophyta	Mesangiospermae	Eudicotyledons	Pentapetalae	Rosids	Malpighiales	Licania michauxii
1056	HNCF	Linum hirsutum	2.66855	ERS1829437	31999	0.13947	94.6	Viridiplantae	Streptophyta	Embryophyta	Tracheophyta	Euphyllophyta	Spermatophyta	Magnoliophyta	Mesangiospermae	Eudicotyledons	Pentapetalae	Rosids	Malpighiales	Linum hirsutum
1057	IEPQ	Salix dasyclados	1.87305	ERS1829458	35897	0.04515	92	Viridiplantae	Streptophyta	Embryophyta	Tracheophyta	Euphyllophyta	Spermatophyta	Magnoliophyta	Mesangiospermae	Eudicotyledons	Pentapetalae	Rosids	Malpighiales	Salix dasyclados
1058	INQX	Salix acutifolia	1.82005	ERS1829457	36359	0.02456	89.8	Viridiplantae	Streptophyta	Embryophyta	Tracheophyta	Euphyllophyta	Spermatophyta	Magnoliophyta	Mesangiospermae	Eudicotyledons	Pentapetalae	Rosids	Malpighiales	Salix acutifolia
1059	KCPT	Linum macraei	2.39758	ERS1829441	37926	0.05961	90.7	Viridiplantae	Streptophyta	Embryophyta	Tracheophyta	Euphyllophyta	Spermatophyta	Magnoliophyta	Mesangiospermae	Eudicotyledons	Pentapetalae	Rosids	Malpighiales	Linum macraei
1060	KKDQ	Salix viminalis	2.09522	ERS1829462	37929	0.08217	92.7	Viridiplantae	Streptophyta	Embryophyta	Tracheophyta	Euphyllophyta	Spermatophyta	Magnoliophyta	Mesangiospermae	Eudicotyledons	Pentapetalae	Rosids	Malpighiales	Salix viminalis
1061	LFOG	Salix purpurea	1.53326	ERS1829460	34310	0.0943	92.4	Viridiplantae	Streptophyta	Embryophyta	Tracheophyta	Euphyllophyta	Spermatophyta	Magnoliophyta	Mesangiospermae	Eudicotyledons	Pentapetalae	Rosids	Malpighiales	Salix purpurea
1062	LPGY	Viola tricolor	2.46207	ERS1829464	41490	0.03772	87.1	Viridiplantae	Streptophyta	Embryophyta	Tracheophyta	Euphyllophyta	Spermatophyta	Magnoliophyta	Mesangiospermae	Eudicotyledons	Pentapetalae	Rosids	Malpighiales	Viola tricolor
1063	MYVH	Linum grandiflorum	1.70288	ERS1829433	28539	0.09221	94.4	Viridiplantae	Streptophyta	Embryophyta	Tracheophyta	Euphyllophyta	Spermatophyta	Magnoliophyta	Mesangiospermae	Eudicotyledons	Pentapetalae	Rosids	Malpighiales	Linum grandiflorum
1064	NFXV	Mammea americana	1.86895	ERS1829421	31142	0.09557	78.9	Viridiplantae	Streptophyta	Embryophyta	Tracheophyta	Euphyllophyta	Spermatophyta	Magnoliophyta	Mesangiospermae	Eudicotyledons	Pentapetalae	Rosids	Malpighiales	Mammea americana
1065	NJLF	Viola canadensis	2.38918	ERS1829465	24567	0.11246	90.5	Viridiplantae	Streptophyta	Embryophyta	Tracheophyta	Euphyllophyta	Spermatophyta	Magnoliophyta	Mesangiospermae	Eudicotyledons	Pentapetalae	Rosids	Malpighiales	Viola canadensis
1066	OODC	Linum bienne	2.0485	ERS1829444	29536	0.03555	75.2	Viridiplantae	Streptophyta	Embryophyta	Tracheophyta	Euphyllophyta	Spermatophyta	Magnoliophyta	Mesangiospermae	Eudicotyledons	Pentapetalae	Rosids	Malpighiales	Linum bienne
1067	OSIP	Garcinia livingstonei	2.67042	ERS1829425	26250	0.02445	82.5	Viridiplantae	Streptophyta	Embryophyta	Tracheophyta	Euphyllophyta	Spermatophyta	Magnoliophyta	Mesangiospermae	Eudicotyledons	Pentapetalae	Rosids	Malpighiales	Garcinia livingstonei
1068	PAZJ	Ricinus communis	1.98739	ERS1829426	25250	0.08142	87.2	Viridiplantae	Streptophyta	Embryophyta	Tracheophyta	Euphyllophyta	Spermatophyta	Magnoliophyta	Mesangiospermae	Eudicotyledons	Pentapetalae	Rosids	Malpighiales	Ricinus communis
1069	POZS	Linum usitatissimum	7.47833	ERS1829434,ERS1829436,ERS1829435	49314	0.03525	88.1	Viridiplantae	Streptophyta	Embryophyta	Tracheophyta	Euphyllophyta	Spermatophyta	Magnoliophyta	Mesangiospermae	Eudicotyledons	Pentapetalae	Rosids	Malpighiales	Linum usitatissimum
1070	PXYR	Euphorbia pekinensis	2.12749	ERS1829429	32608	0.04265	91.8	Viridiplantae	Streptophyta	Embryophyta	Tracheophyta	Euphyllophyta	Spermatophyta	Magnoliophyta	Mesangiospermae	Eudicotyledons	Pentapetalae	Rosids	Malpighiales	Euphorbia pekinensis
1071	RHAU	Euphorbia mesembryanthemifolia	3.89136	ERS1829431,ERS1829430	33353	0.14446	95.3	Viridiplantae	Streptophyta	Embryophyta	Tracheophyta	Euphyllophyta	Spermatophyta	Magnoliophyta	Mesangiospermae	Eudicotyledons	Pentapetalae	Rosids	Malpighiales	Euphorbia mesembryanthemifolia
1072	RPPC	Erythroxylum coca	2.61655	ERS1829456	34330	0.16421	93.4	Viridiplantae	Streptophyta	Embryophyta	Tracheophyta	Euphyllophyta	Spermatophyta	Magnoliophyta	Mesangiospermae	Eudicotyledons	Pentapetalae	Rosids	Malpighiales	Erythroxylum coca
1073	RVGH	Drypetes deplanchei	2.4	ERS1829454	32655	0.12194	94.8	Viridiplantae	Streptophyta	Embryophyta	Tracheophyta	Euphyllophyta	Spermatophyta	Magnoliophyta	Mesangiospermae	Eudicotyledons	Pentapetalae	Rosids	Malpighiales	Drypetes deplanchei
1074	RZTJ	Salix fargesii	2.40151	ERS1829463	38396	0.11596	87.2	Viridiplantae	Streptophyta	Embryophyta	Tracheophyta	Euphyllophyta	Spermatophyta	Magnoliophyta	Mesangiospermae	Eudicotyledons	Pentapetalae	Rosids	Malpighiales	Salix fargesii
1075	SIZE	Passiflora caerulea	2.30434	ERS1829452	30534	0.12328	93.7	Viridiplantae	Streptophyta	Embryophyta	Tracheophyta	Euphyllophyta	Spermatophyta	Magnoliophyta	Mesangiospermae	Eudicotyledons	Pentapetalae	Rosids	Malpighiales	Passiflora caerulea
1076	TDTF	Salix sachalinensis	1.53639	ERS1829461	34650	0.06964	92.4	Viridiplantae	Streptophyta	Embryophyta	Tracheophyta	Euphyllophyta	Spermatophyta	Magnoliophyta	Mesangiospermae	Eudicotyledons	Pentapetalae	Rosids	Malpighiales	Salix sachalinensis
1077	TVCU	Ochna mossambicensis	1.20609	ERS1829449	20697	0.07959	77.9	Viridiplantae	Streptophyta	Embryophyta	Tracheophyta	Euphyllophyta	Spermatophyta	Magnoliophyta	Mesangiospermae	Eudicotyledons	Pentapetalae	Rosids	Malpighiales	Ochna mossambicensis
1078	TXMP	Linum strictum	2.48102	ERS1829446	23688	0.17041	95.1	Viridiplantae	Streptophyta	Embryophyta	Tracheophyta	Euphyllophyta	Spermatophyta	Magnoliophyta	Mesangiospermae	Eudicotyledons	Pentapetalae	Rosids	Malpighiales	Linum strictum
1079	VNMY	Bischofia javanica	2.09466	ERS1829453	32475	0.17489	93.4	Viridiplantae	Streptophyta	Embryophyta	Tracheophyta	Euphyllophyta	Spermatophyta	Magnoliophyta	Mesangiospermae	Eudicotyledons	Pentapetalae	Rosids	Malpighiales	Bischofia javanica
1080	VVPY	Croton tiglium	2.26514	ERS1829428	29728	0.16639	94	Viridiplantae	Streptophyta	Embryophyta	Tracheophyta	Euphyllophyta	Spermatophyta	Magnoliophyta	Mesangiospermae	Eudicotyledons	Pentapetalae	Rosids	Malpighiales	Croton tiglium
1081	VXOD	Linum tenuifolium	2.5146	ERS1829445	26325	0.16675	94.1	Viridiplantae	Streptophyta	Embryophyta	Tracheophyta	Euphyllophyta	Spermatophyta	Magnoliophyta	Mesangiospermae	Eudicotyledons	Pentapetalae	Rosids	Malpighiales	Linum tenuifolium
1082	XNLP	Manihot grahamii	2.53933	ERS1829427	39125	0.09401	94.4	Viridiplantae	Streptophyta	Embryophyta	Tracheophyta	Euphyllophyta	Spermatophyta	Magnoliophyta	Mesangiospermae	Eudicotyledons	Pentapetalae	Rosids	Malpighiales	Manihot grahamii
1083	XPBC	Galphimia gracilis	2.49613	ERS1829447	54296	0.04986	91.8	Viridiplantae	Streptophyta	Embryophyta	Tracheophyta	Euphyllophyta	Spermatophyta	Magnoliophyta	Mesangiospermae	Eudicotyledons	Pentapetalae	Rosids	Malpighiales	Galphimia gracilis
1084	YGAT	Phyllanthus sp.	2.28832	ERS3670317	20659	0.15388	71	Viridiplantae	Streptophyta	Embryophyta	Tracheophyta	Euphyllophyta	Spermatophyta	Magnoliophyta	Mesangiospermae	Eudicotyledons	Pentapetalae	Rosids	Malpighiales	Phyllanthus sp.
1085	ZBVT	Chrysobalanus icaco	2.42771	ERS1829422	30004	0.20775	94.8	Viridiplantae	Streptophyta	Embryophyta	Tracheophyta	Euphyllophyta	Spermatophyta	Magnoliophyta	Mesangiospermae	Eudicotyledons	Pentapetalae	Rosids	Malpighiales	Chrysobalanus icaco
1086	ZIWB	Passiflora	1.96426	ERS3670400	21166	0.10124	64.7	Viridiplantae	Streptophyta	Embryophyta	Tracheophyta	Euphyllophyta	Spermatophyta	Magnoliophyta	Mesangiospermae	Eudicotyledons	Pentapetalae	Rosids	Malpighiales	Passiflora
1087	ZTLR	Rhizophora mangle	1.35599	ERS1829455	25328	0.18516	91.5	Viridiplantae	Streptophyta	Embryophyta	Tracheophyta	Euphyllophyta	Spermatophyta	Magnoliophyta	Mesangiospermae	Eudicotyledons	Pentapetalae	Rosids	Malpighiales	Rhizophora mangle
1088	Manes_v4.1	Manihot esculenta						Viridiplantae	Streptophyta	Embryophyta	Tracheophyta	Euphyllophyta	Spermatophyta	Magnoliophyta	Mesangiospermae	Eudicotyledons	Pentapetalae	Rosids	Malpighiales	Manihot esculenta
1089	Poptr_v3.0	Populus trichocarpa						Viridiplantae	Streptophyta	Embryophyta	Tracheophyta	Euphyllophyta	Spermatophyta	Magnoliophyta	Mesangiospermae	Eudicotyledons	Pentapetalae	Rosids	Malpighiales	Populus trichocarpa
1090	ATFX	Muntingia calabura	1.88999	ERS1829521	23987	0.25573	94.8	Viridiplantae	Streptophyta	Embryophyta	Tracheophyta	Euphyllophyta	Spermatophyta	Magnoliophyta	Mesangiospermae	Eudicotyledons	Pentapetalae	Rosids	Malvales	Muntingia calabura
1091	AWJM	Edgeworthia papyrifera	2.18258	ERS1829524	29327	0.0866	90.4	Viridiplantae	Streptophyta	Embryophyta	Tracheophyta	Euphyllophyta	Spermatophyta	Magnoliophyta	Mesangiospermae	Eudicotyledons	Pentapetalae	Rosids	Malvales	Edgeworthia papyrifera
1092	KPTE	Bixa orellana	2.81157	ERS1829518	29300	0.25886	97.1	Viridiplantae	Streptophyta	Embryophyta	Tracheophyta	Euphyllophyta	Spermatophyta	Magnoliophyta	Mesangiospermae	Eudicotyledons	Pentapetalae	Rosids	Malvales	Bixa orellana
1093	OLXF	Hibiscus cannabinus	1.82425	ERS368256	36380	0.03728	87.8	Viridiplantae	Streptophyta	Embryophyta	Tracheophyta	Euphyllophyta	Spermatophyta	Magnoliophyta	Mesangiospermae	Eudicotyledons	Pentapetalae	Rosids	Malvales	Hibiscus cannabinus
1094	PKMO	Cistus inflatus	3.09453	ERS3670322	35987	0.02616	77.3	Viridiplantae	Streptophyta	Embryophyta	Tracheophyta	Euphyllophyta	Spermatophyta	Magnoliophyta	Mesangiospermae	Eudicotyledons	Pentapetalae	Rosids	Malvales	Cistus inflatus
1095	PUDI	Daphne giraldii	2.17815	ERS1829523	29168	0.2153	93.4	Viridiplantae	Streptophyta	Embryophyta	Tracheophyta	Euphyllophyta	Spermatophyta	Magnoliophyta	Mesangiospermae	Eudicotyledons	Pentapetalae	Rosids	Malvales	Daphne giraldii
1096	WMUK	Schizolaena sp.	2.3379	ERS3670323	42372	0.11283	95.8	Viridiplantae	Streptophyta	Embryophyta	Tracheophyta	Euphyllophyta	Spermatophyta	Magnoliophyta	Mesangiospermae	Eudicotyledons	Pentapetalae	Rosids	Malvales	Schizolaena sp.
1097	WYIG	Dombeya burgessiae	2.55209	ERS1829519	48855	0.02396	86.4	Viridiplantae	Streptophyta	Embryophyta	Tracheophyta	Euphyllophyta	Spermatophyta	Magnoliophyta	Mesangiospermae	Eudicotyledons	Pentapetalae	Rosids	Malvales	Dombeya burgessiae
1098	ZSAB	Hoheria angustifolia	2.45413	ERS1829520	52216	0.04387	87.8	Viridiplantae	Streptophyta	Embryophyta	Tracheophyta	Euphyllophyta	Spermatophyta	Magnoliophyta	Mesangiospermae	Eudicotyledons	Pentapetalae	Rosids	Malvales	Hoheria angustifolia
1099	Theca_v1.1	Theobroma cacao						Viridiplantae	Streptophyta	Embryophyta	Tracheophyta	Euphyllophyta	Spermatophyta	Magnoliophyta	Mesangiospermae	Eudicotyledons	Pentapetalae	Rosids	Malvales	Theobroma cacao
1100	AJJE	Terminalia neotaliala	1.77046	ERS1829375	26062	0.04753	80.6	Viridiplantae	Streptophyta	Embryophyta	Tracheophyta	Euphyllophyta	Spermatophyta	Magnoliophyta	Mesangiospermae	Eudicotyledons	Pentapetalae	Rosids	Myrtales	Terminalia neotaliala
1101	ARYD	Oenothera laciniata	11.252	ERS631152,ERS631154,ERS631142,ERS631160,ERS631161	33682	0.03499	95.1	Viridiplantae	Streptophyta	Embryophyta	Tracheophyta	Euphyllophyta	Spermatophyta	Magnoliophyta	Mesangiospermae	Eudicotyledons	Pentapetalae	Rosids	Myrtales	Oenothera laciniata
1102	AXNH	Oenothera filiformis	7.002	ERS631130,ERS631131,ERS631129	27230	0.06794	94.4	Viridiplantae	Streptophyta	Embryophyta	Tracheophyta	Euphyllophyta	Spermatophyta	Magnoliophyta	Mesangiospermae	Eudicotyledons	Pentapetalae	Rosids	Myrtales	Oenothera filiformis
1103	AYMT	Eucalyptus leucoxylon	2.52676	ERS1829386	28458	0.12455	85.1	Viridiplantae	Streptophyta	Embryophyta	Tracheophyta	Euphyllophyta	Spermatophyta	Magnoliophyta	Mesangiospermae	Eudicotyledons	Pentapetalae	Rosids	Myrtales	Eucalyptus leucoxylon
1104	BZDF	Oenothera biennis	9.9386	ERS631122,ERS631126,ERS631123,ERS631124,ERS631125	33987	0.06628	96.7	Viridiplantae	Streptophyta	Embryophyta	Tracheophyta	Euphyllophyta	Spermatophyta	Magnoliophyta	Mesangiospermae	Eudicotyledons	Pentapetalae	Rosids	Myrtales	Oenothera biennis
1105	CJGZ	Oenothera nana	2.0736	ERS631144	24918	0.08775	89.9	Viridiplantae	Streptophyta	Embryophyta	Tracheophyta	Euphyllophyta	Spermatophyta	Magnoliophyta	Mesangiospermae	Eudicotyledons	Pentapetalae	Rosids	Myrtales	Oenothera nana
1106	DZLN	Oenothera picensis	1.83417	ERS631145	24851	0.12516	85.5	Viridiplantae	Streptophyta	Embryophyta	Tracheophyta	Euphyllophyta	Spermatophyta	Magnoliophyta	Mesangiospermae	Eudicotyledons	Pentapetalae	Rosids	Myrtales	Oenothera picensis
1107	EQYT	Oenothera berlandieri	2.43666	ERS631155	26293	0.07982	91.1	Viridiplantae	Streptophyta	Embryophyta	Tracheophyta	Euphyllophyta	Spermatophyta	Magnoliophyta	Mesangiospermae	Eudicotyledons	Pentapetalae	Rosids	Myrtales	Oenothera berlandieri
1108	FEDW	Epilobium sp.	2.25989	ERS1829388	30771	0.04142	79.6	Viridiplantae	Streptophyta	Embryophyta	Tracheophyta	Euphyllophyta	Spermatophyta	Magnoliophyta	Mesangiospermae	Eudicotyledons	Pentapetalae	Rosids	Myrtales	Epilobium sp.
1109	FGDU	Syzygium paniculatum	1.54734	ERS1829384	27498	0.10705	94	Viridiplantae	Streptophyta	Embryophyta	Tracheophyta	Euphyllophyta	Spermatophyta	Magnoliophyta	Mesangiospermae	Eudicotyledons	Pentapetalae	Rosids	Myrtales	Syzygium paniculatum
1110	GVCB	Oenothera affinis	2.04409	ERS631121	25727	0.1563	94.7	Viridiplantae	Streptophyta	Embryophyta	Tracheophyta	Euphyllophyta	Spermatophyta	Magnoliophyta	Mesangiospermae	Eudicotyledons	Pentapetalae	Rosids	Myrtales	Oenothera affinis
1111	HKMQ	Oenothera villaricae	1.92177	ERS631150	23014	0.07734	84.2	Viridiplantae	Streptophyta	Embryophyta	Tracheophyta	Euphyllophyta	Spermatophyta	Magnoliophyta	Mesangiospermae	Eudicotyledons	Pentapetalae	Rosids	Myrtales	Oenothera villaricae
1112	IDAU	Oenothera elata	2.54237	ERS631128	25581	0.14914	94.4	Viridiplantae	Streptophyta	Embryophyta	Tracheophyta	Euphyllophyta	Spermatophyta	Magnoliophyta	Mesangiospermae	Eudicotyledons	Pentapetalae	Rosids	Myrtales	Oenothera elata
1113	IMZV	Oenothera grandis	10.6721	ERS631153,ERS631156,ERS631141,ERS631165,ERS631167	32124	0.04678	95.4	Viridiplantae	Streptophyta	Embryophyta	Tracheophyta	Euphyllophyta	Spermatophyta	Magnoliophyta	Mesangiospermae	Eudicotyledons	Pentapetalae	Rosids	Myrtales	Oenothera grandis
1114	JKNQ	Oenothera suffulta suffulta	2.76625	ERS631149	24552	0.1071	90.7	Viridiplantae	Streptophyta	Embryophyta	Tracheophyta	Euphyllophyta	Spermatophyta	Magnoliophyta	Mesangiospermae	Eudicotyledons	Pentapetalae	Rosids	Myrtales	Oenothera suffulta suffulta
1115	KBRW	Oenothera clelandii	1.26986	ERS631127	21509	0.12142	87.1	Viridiplantae	Streptophyta	Embryophyta	Tracheophyta	Euphyllophyta	Spermatophyta	Magnoliophyta	Mesangiospermae	Eudicotyledons	Pentapetalae	Rosids	Myrtales	Oenothera clelandii
1116	NEBM	Syzygium micranthum	2.4	ERS1829385	34003	0.0847	95.7	Viridiplantae	Streptophyta	Embryophyta	Tracheophyta	Euphyllophyta	Spermatophyta	Magnoliophyta	Mesangiospermae	Eudicotyledons	Pentapetalae	Rosids	Myrtales	Syzygium micranthum
1117	PMTB	Oenothera gaura	10.0937	ERS631135,ERS631158,ERS631133,ERS631134,ERS631132	32637	0.06088	97.1	Viridiplantae	Streptophyta	Embryophyta	Tracheophyta	Euphyllophyta	Spermatophyta	Magnoliophyta	Mesangiospermae	Eudicotyledons	Pentapetalae	Rosids	Myrtales	Oenothera gaura
1118	RJNQ	Lagerstroemia indica	3.46726	ERS1829377	36958	0.2882	83.5	Viridiplantae	Streptophyta	Embryophyta	Tracheophyta	Euphyllophyta	Spermatophyta	Magnoliophyta	Mesangiospermae	Eudicotyledons	Pentapetalae	Rosids	Myrtales	Lagerstroemia indica
1119	ROLB	Oenothera elata	2.66009	ERS631163	34309	0.292	94.7	Viridiplantae	Streptophyta	Embryophyta	Tracheophyta	Euphyllophyta	Spermatophyta	Magnoliophyta	Mesangiospermae	Eudicotyledons	Pentapetalae	Rosids	Myrtales	Oenothera elata
1120	SJAN	Oenothera serrulata	1.76932	ERS631164	23957	0.07367	87.5	Viridiplantae	Streptophyta	Embryophyta	Tracheophyta	Euphyllophyta	Spermatophyta	Magnoliophyta	Mesangiospermae	Eudicotyledons	Pentapetalae	Rosids	Myrtales	Oenothera serrulata
1121	SWGX	Tetrazygia bicolor	1.80215	ERS1829382	26003	0.05836	91.4	Viridiplantae	Streptophyta	Embryophyta	Tracheophyta	Euphyllophyta	Spermatophyta	Magnoliophyta	Mesangiospermae	Eudicotyledons	Pentapetalae	Rosids	Myrtales	Tetrazygia bicolor
1122	TLCA	Oenothera speciosa	8.8762	ERS631157,ERS631162,ERS631166,ERS631168,ERS631169	34553	0.02619	92.1	Viridiplantae	Streptophyta	Embryophyta	Tracheophyta	Euphyllophyta	Spermatophyta	Magnoliophyta	Mesangiospermae	Eudicotyledons	Pentapetalae	Rosids	Myrtales	Oenothera speciosa
1123	UJGI	Oenothera rosea	9.84591	ERS631147,ERS631159,ERS631148,ERS631170	34255	0.04539	94.7	Viridiplantae	Streptophyta	Embryophyta	Tracheophyta	Euphyllophyta	Spermatophyta	Magnoliophyta	Mesangiospermae	Eudicotyledons	Pentapetalae	Rosids	Myrtales	Oenothera rosea
1124	WWQZ	Medinilla magnifica	2.35072	ERS1829383	43235	0.04753	93.5	Viridiplantae	Streptophyta	Embryophyta	Tracheophyta	Euphyllophyta	Spermatophyta	Magnoliophyta	Mesangiospermae	Eudicotyledons	Pentapetalae	Rosids	Myrtales	Medinilla magnifica
1125	YHLF	Oenothera rhombipetala	1.93167	ERS631146	21938	0.08498	87.5	Viridiplantae	Streptophyta	Embryophyta	Tracheophyta	Euphyllophyta	Spermatophyta	Magnoliophyta	Mesangiospermae	Eudicotyledons	Pentapetalae	Rosids	Myrtales	Oenothera rhombipetala
1126	YNUE	Punica granatum	8.43112	ERS1829378,ERS1829379,ERS1829381,ERS1829380	42342	0.10698	94.7	Viridiplantae	Streptophyta	Embryophyta	Tracheophyta	Euphyllophyta	Spermatophyta	Magnoliophyta	Mesangiospermae	Eudicotyledons	Pentapetalae	Rosids	Myrtales	Punica granatum
1127	ZINQ	Oenothera grandiflora	9.35786	ERS631139,ERS631138,ERS631140,ERS631137,ERS631136	32954	0.07884	95.7	Viridiplantae	Streptophyta	Embryophyta	Tracheophyta	Euphyllophyta	Spermatophyta	Magnoliophyta	Mesangiospermae	Eudicotyledons	Pentapetalae	Rosids	Myrtales	Oenothera grandiflora
1128	Eucgr_v1.1	Eucalyptus grandis						Viridiplantae	Streptophyta	Embryophyta	Tracheophyta	Euphyllophyta	Spermatophyta	Magnoliophyta	Mesangiospermae	Eudicotyledons	Pentapetalae	Rosids	Myrtales	Eucalyptus grandis
1129	JHCN	Oxalis sp.	2.28905	ERS3670318	29849	0.03369	88.4	Viridiplantae	Streptophyta	Embryophyta	Tracheophyta	Euphyllophyta	Spermatophyta	Magnoliophyta	Mesangiospermae	Eudicotyledons	Pentapetalae	Rosids	Oxalidales	Oxalis sp.
1130	THHD	Elaeocarpus sylvestris	2.56127	ERS1829468	28002	0.14781	96.7	Viridiplantae	Streptophyta	Embryophyta	Tracheophyta	Euphyllophyta	Spermatophyta	Magnoliophyta	Mesangiospermae	Eudicotyledons	Pentapetalae	Rosids	Oxalidales	Elaeocarpus sylvestris
1131	TIUZ	Cunonia capensis	2.34986	ERS1829467	22640	0.08036	95.4	Viridiplantae	Streptophyta	Embryophyta	Tracheophyta	Euphyllophyta	Spermatophyta	Magnoliophyta	Mesangiospermae	Eudicotyledons	Pentapetalae	Rosids	Oxalidales	Cunonia capensis
1132	YZVJ	Cephalotus follicularis	2.08664	ERS1829466	17358	0.04749	84.2	Viridiplantae	Streptophyta	Embryophyta	Tracheophyta	Euphyllophyta	Spermatophyta	Magnoliophyta	Mesangiospermae	Eudicotyledons	Pentapetalae	Rosids	Oxalidales	Cephalotus follicularis
1133	ACFP	Boehmeria nivea	0.82452	ERS368255	15513	0.152	74.3	Viridiplantae	Streptophyta	Embryophyta	Tracheophyta	Euphyllophyta	Spermatophyta	Magnoliophyta	Mesangiospermae	Eudicotyledons	Pentapetalae	Rosids	Rosales	Boehmeria nivea
1134	AQGE	Humulus lupulus	2.02817	ERS1829473	25681	0.13242	94.1	Viridiplantae	Streptophyta	Embryophyta	Tracheophyta	Euphyllophyta	Spermatophyta	Magnoliophyta	Mesangiospermae	Eudicotyledons	Pentapetalae	Rosids	Rosales	Humulus lupulus
1135	BJSW	Cannabis sativa	10.1624	ERS1829471,ERS1829469,ERS1829470,ERS1829472	29863	0.08931	96.7	Viridiplantae	Streptophyta	Embryophyta	Tracheophyta	Euphyllophyta	Spermatophyta	Magnoliophyta	Mesangiospermae	Eudicotyledons	Pentapetalae	Rosids	Rosales	Cannabis sativa
1136	BLVL	Sorbus koehneana	1.51553	ERS1829486	17325	0.08272	55.5	Viridiplantae	Streptophyta	Embryophyta	Tracheophyta	Euphyllophyta	Spermatophyta	Magnoliophyta	Mesangiospermae	Eudicotyledons	Pentapetalae	Rosids	Rosales	Sorbus koehneana
1137	CQMG	Ulmus alata	1.59481	ERS3670320	20246	0.14897	86.7	Viridiplantae	Streptophyta	Embryophyta	Tracheophyta	Euphyllophyta	Spermatophyta	Magnoliophyta	Mesangiospermae	Eudicotyledons	Pentapetalae	Rosids	Rosales	Ulmus alata
1138	DHAW	Geum quellyon	1.8892	ERS1829483	23430	0.04325	73.6	Viridiplantae	Streptophyta	Embryophyta	Tracheophyta	Euphyllophyta	Spermatophyta	Magnoliophyta	Mesangiospermae	Eudicotyledons	Pentapetalae	Rosids	Rosales	Geum quellyon
1139	EAVM	Amelanchier canadensis	2.46128	ERS1829487	29662	0.07264	82.2	Viridiplantae	Streptophyta	Embryophyta	Tracheophyta	Euphyllophyta	Spermatophyta	Magnoliophyta	Mesangiospermae	Eudicotyledons	Pentapetalae	Rosids	Rosales	Amelanchier canadensis
1140	EDHN	Ficus religiosa	2.76082	ERS1829477	25322	0.11492	97.3	Viridiplantae	Streptophyta	Embryophyta	Tracheophyta	Euphyllophyta	Spermatophyta	Magnoliophyta	Mesangiospermae	Eudicotyledons	Pentapetalae	Rosids	Rosales	Ficus religiosa
1141	EILE	Rhamnus japonica	2.44745	ERS1829478	23096	0.1472	96.7	Viridiplantae	Streptophyta	Embryophyta	Tracheophyta	Euphyllophyta	Spermatophyta	Magnoliophyta	Mesangiospermae	Eudicotyledons	Pentapetalae	Rosids	Rosales	Rhamnus japonica
1142	IANR	Rosa palustris	2.64599	ERS1829481	30380	0.22185	95.3	Viridiplantae	Streptophyta	Embryophyta	Tracheophyta	Euphyllophyta	Spermatophyta	Magnoliophyta	Mesangiospermae	Eudicotyledons	Pentapetalae	Rosids	Rosales	Rosa palustris
1143	KYAD	Celtis occidentalis	2.51928	ERS1829474	25848	0.18207	96.4	Viridiplantae	Streptophyta	Embryophyta	Tracheophyta	Euphyllophyta	Spermatophyta	Magnoliophyta	Mesangiospermae	Eudicotyledons	Pentapetalae	Rosids	Rosales	Celtis occidentalis
1144	NCVK	Prunus prostrata	2.09153	ERS1829484	18470	0.09453	70	Viridiplantae	Streptophyta	Embryophyta	Tracheophyta	Euphyllophyta	Spermatophyta	Magnoliophyta	Mesangiospermae	Eudicotyledons	Pentapetalae	Rosids	Rosales	Prunus prostrata
1145	QIEH	Cotoneaster transcaucasicus	1.67091	ERS1829488	25192	0.07413	73.9	Viridiplantae	Streptophyta	Embryophyta	Tracheophyta	Euphyllophyta	Spermatophyta	Magnoliophyta	Mesangiospermae	Eudicotyledons	Pentapetalae	Rosids	Rosales	Cotoneaster transcaucasicus
1146	QNOC	Sanguisorba minor	1.89223	ERS1829482	18431	0.05931	72.9	Viridiplantae	Streptophyta	Embryophyta	Tracheophyta	Euphyllophyta	Spermatophyta	Magnoliophyta	Mesangiospermae	Eudicotyledons	Pentapetalae	Rosids	Rosales	Sanguisorba minor
1147	RBYC	Elaeagnus pungens	1.11174	ERS1829475	35216	0.10097	92.5	Viridiplantae	Streptophyta	Embryophyta	Tracheophyta	Euphyllophyta	Spermatophyta	Magnoliophyta	Mesangiospermae	Eudicotyledons	Pentapetalae	Rosids	Rosales	Elaeagnus pungens
1148	SQCF	Dryas octopetala	2.50695	ERS1829491	22488	0.118	88.4	Viridiplantae	Streptophyta	Embryophyta	Tracheophyta	Euphyllophyta	Spermatophyta	Magnoliophyta	Mesangiospermae	Eudicotyledons	Pentapetalae	Rosids	Rosales	Dryas octopetala
1149	SXCE	Physocarpus opulifolius	2.26689	ERS1829489	21322	0.1722	84.2	Viridiplantae	Streptophyta	Embryophyta	Tracheophyta	Euphyllophyta	Spermatophyta	Magnoliophyta	Mesangiospermae	Eudicotyledons	Pentapetalae	Rosids	Rosales	Physocarpus opulifolius
1150	TJQY	Kerria japonica	2.0968	ERS1829485	26733	0.16538	91.5	Viridiplantae	Streptophyta	Embryophyta	Tracheophyta	Euphyllophyta	Spermatophyta	Magnoliophyta	Mesangiospermae	Eudicotyledons	Pentapetalae	Rosids	Rosales	Kerria japonica
1151	VCIN	Malus baccata	1.91019	ERS3670319	28416	0.05167	75.5	Viridiplantae	Streptophyta	Embryophyta	Tracheophyta	Euphyllophyta	Spermatophyta	Magnoliophyta	Mesangiospermae	Eudicotyledons	Pentapetalae	Rosids	Rosales	Malus baccata
1152	WKCY	Urtica dioica	2.74548	ERS1829493	22416	0.08758	96.4	Viridiplantae	Streptophyta	Embryophyta	Tracheophyta	Euphyllophyta	Spermatophyta	Magnoliophyta	Mesangiospermae	Eudicotyledons	Pentapetalae	Rosids	Rosales	Urtica dioica
1153	WVEF	Rhamnus caroliniana	2.50661	ERS1829479	28580	0.12162	93.7	Viridiplantae	Streptophyta	Embryophyta	Tracheophyta	Euphyllophyta	Spermatophyta	Magnoliophyta	Mesangiospermae	Eudicotyledons	Pentapetalae	Rosids	Rosales	Rhamnus caroliniana
1154	XFFT	Cercocarpus ledifolius	1.73781	ERS1829492	23432	0.12303	84.8	Viridiplantae	Streptophyta	Embryophyta	Tracheophyta	Euphyllophyta	Spermatophyta	Magnoliophyta	Mesangiospermae	Eudicotyledons	Pentapetalae	Rosids	Rosales	Cercocarpus ledifolius
1155	XVJB	Morus nigra	1.89464	ERS1829476	25567	0.09779	95.6	Viridiplantae	Streptophyta	Embryophyta	Tracheophyta	Euphyllophyta	Spermatophyta	Magnoliophyta	Mesangiospermae	Eudicotyledons	Pentapetalae	Rosids	Rosales	Morus nigra
1156	ZHEE	Ziziphus jujuba	1.77635	ERS1829480	20620	0.15093	77.5	Viridiplantae	Streptophyta	Embryophyta	Tracheophyta	Euphyllophyta	Spermatophyta	Magnoliophyta	Mesangiospermae	Eudicotyledons	Pentapetalae	Rosids	Rosales	Ziziphus jujuba
1157	ZPKK	Aruncus dioicus	1.92846	ERS1829490	15779	0.17129	63.7	Viridiplantae	Streptophyta	Embryophyta	Tracheophyta	Euphyllophyta	Spermatophyta	Magnoliophyta	Mesangiospermae	Eudicotyledons	Pentapetalae	Rosids	Rosales	Aruncus dioicus
1158	Prupe_v1.0	Prunus persica						Viridiplantae	Streptophyta	Embryophyta	Tracheophyta	Euphyllophyta	Spermatophyta	Magnoliophyta	Mesangiospermae	Eudicotyledons	Pentapetalae	Rosids	Rosales	Prunus persica
1159	BCAA	Kirkia wilmsii	3.58338	ERS1829529	25800	0.39283	93.7	Viridiplantae	Streptophyta	Embryophyta	Tracheophyta	Euphyllophyta	Spermatophyta	Magnoliophyta	Mesangiospermae	Eudicotyledons	Pentapetalae	Rosids	Sapindales	Kirkia wilmsii
1160	FCCA	Boswellia sacra	2.24755	ERS1829528	27287	0.11772	95.1	Viridiplantae	Streptophyta	Embryophyta	Tracheophyta	Euphyllophyta	Spermatophyta	Magnoliophyta	Mesangiospermae	Eudicotyledons	Pentapetalae	Rosids	Sapindales	Boswellia sacra
1161	HBHB	Aesculus pavia	2.93604	ERS1829536	64824	0.03045	86.2	Viridiplantae	Streptophyta	Embryophyta	Tracheophyta	Euphyllophyta	Spermatophyta	Magnoliophyta	Mesangiospermae	Eudicotyledons	Pentapetalae	Rosids	Sapindales	Aesculus pavia
1162	IKFD	Quassia amara	2.58338	ERS1829538	26448	0.13307	96.1	Viridiplantae	Streptophyta	Embryophyta	Tracheophyta	Euphyllophyta	Spermatophyta	Magnoliophyta	Mesangiospermae	Eudicotyledons	Pentapetalae	Rosids	Sapindales	Quassia amara
1163	JSZD	Bursera simaruba	1.85176	ERS1829527	21152	0.07513	79.2	Viridiplantae	Streptophyta	Embryophyta	Tracheophyta	Euphyllophyta	Spermatophyta	Magnoliophyta	Mesangiospermae	Eudicotyledons	Pentapetalae	Rosids	Sapindales	Bursera simaruba
1164	OBTI	Peganum harmala	2.25516	ERS1829533	23756	0.14385	96	Viridiplantae	Streptophyta	Embryophyta	Tracheophyta	Euphyllophyta	Spermatophyta	Magnoliophyta	Mesangiospermae	Eudicotyledons	Pentapetalae	Rosids	Sapindales	Peganum harmala
1165	QICX	Ailanthus altissima	3.12978	ERS1829539	55250	0.05322	92.1	Viridiplantae	Streptophyta	Embryophyta	Tracheophyta	Euphyllophyta	Spermatophyta	Magnoliophyta	Mesangiospermae	Eudicotyledons	Pentapetalae	Rosids	Sapindales	Ailanthus altissima
1166	RJIM	Melia azedarach	4.60331	ERS1829531,ERS1829532	27624	0.13693	94.7	Viridiplantae	Streptophyta	Embryophyta	Tracheophyta	Euphyllophyta	Spermatophyta	Magnoliophyta	Mesangiospermae	Eudicotyledons	Pentapetalae	Rosids	Sapindales	Melia azedarach
1167	UHJR	Citrus x paradisi	2.01314	ERS1829534	24160	0.07792	66.7	Viridiplantae	Streptophyta	Embryophyta	Tracheophyta	Euphyllophyta	Spermatophyta	Magnoliophyta	Mesangiospermae	Eudicotyledons	Pentapetalae	Rosids	Sapindales	Citrus x paradisi
1168	UVDC	Azadirachta indica	2.69332	ERS1829530	22808	0.18694	87.5	Viridiplantae	Streptophyta	Embryophyta	Tracheophyta	Euphyllophyta	Spermatophyta	Magnoliophyta	Mesangiospermae	Eudicotyledons	Pentapetalae	Rosids	Sapindales	Azadirachta indica
1169	VFFP	Acer negundo	2.88064	ERS1829537	24418	0.16535	96.4	Viridiplantae	Streptophyta	Embryophyta	Tracheophyta	Euphyllophyta	Spermatophyta	Magnoliophyta	Mesangiospermae	Eudicotyledons	Pentapetalae	Rosids	Sapindales	Acer negundo
1170	WAXR	Litchi chinensis	1.71588	ERS1829526	21228	0.11784	90.2	Viridiplantae	Streptophyta	Embryophyta	Tracheophyta	Euphyllophyta	Spermatophyta	Magnoliophyta	Mesangiospermae	Eudicotyledons	Pentapetalae	Rosids	Sapindales	Litchi chinensis
1171	YUOM	Rhus radicans	1.96565	ERS1829525	20352	0.1194	94.4	Viridiplantae	Streptophyta	Embryophyta	Tracheophyta	Euphyllophyta	Spermatophyta	Magnoliophyta	Mesangiospermae	Eudicotyledons	Pentapetalae	Rosids	Sapindales	Rhus radicans
1172	BBBA	Tetrastigma obtectum	1.80155	ERS1829368	26864	0.05128	72.6	Viridiplantae	Streptophyta	Embryophyta	Tracheophyta	Euphyllophyta	Spermatophyta	Magnoliophyta	Mesangiospermae	Eudicotyledons	Pentapetalae	Rosids	Vitales	Tetrastigma obtectum
1173	BGZG	Cissus quadrangularis	2.03164	ERS1829366	24648	0.07191	86.4	Viridiplantae	Streptophyta	Embryophyta	Tracheophyta	Euphyllophyta	Spermatophyta	Magnoliophyta	Mesangiospermae	Eudicotyledons	Pentapetalae	Rosids	Vitales	Cissus quadrangularis
1174	SZPD	Tetrastigma voinierianum	1.9632	ERS1829367	27435	0.09154	94	Viridiplantae	Streptophyta	Embryophyta	Tracheophyta	Euphyllophyta	Spermatophyta	Magnoliophyta	Mesangiospermae	Eudicotyledons	Pentapetalae	Rosids	Vitales	Tetrastigma voinierianum
1175	Vitvi_Genoscope.12X	Vitis vinifera						Viridiplantae	Streptophyta	Embryophyta	Tracheophyta	Euphyllophyta	Spermatophyta	Magnoliophyta	Mesangiospermae	Eudicotyledons	Pentapetalae	Rosids	Vitales	Vitis vinifera
1176	KVAY	Tribulus eichlerianus	1.83445	ERS3670314	23195	0.0518	88.8	Viridiplantae	Streptophyta	Embryophyta	Tracheophyta	Euphyllophyta	Spermatophyta	Magnoliophyta	Mesangiospermae	Eudicotyledons	Pentapetalae	Rosids	Zygophyllales	Tribulus eichlerianus
1177	UDUT	Larrea tridentata	1.18845	ERS368254	21662	0.14278	85.5	Viridiplantae	Streptophyta	Embryophyta	Tracheophyta	Euphyllophyta	Spermatophyta	Magnoliophyta	Mesangiospermae	Eudicotyledons	Pentapetalae	Rosids	Zygophyllales	Larrea tridentata
1178	ZHMB	Krameria lanceolata	2.20773	ERS1829389	32031	0.08218	94.7	Viridiplantae	Streptophyta	Embryophyta	Tracheophyta	Euphyllophyta	Spermatophyta	Magnoliophyta	Mesangiospermae	Eudicotyledons	Pentapetalae	Rosids	Zygophyllales	Krameria lanceolata
