# Supplementary material for: One thousand plant transcriptomes and the phylogenomics of green plants
Source: Nature. 2019 Oct 23;574(7780):679–85. doi: 10.1038/s41586-019-1693-2 (PMC6872490; doi:10.1038/s41586-019-1693-2)
Supplement: Supplementary file 4 — Supplementary Table 2 Summary of 244 inferred ancient WGDs from the 1KP analyses. WGD ID codes are organized in alphabetical order. The phylogenetic placement of each inferred ancient WGD is provided in Extended Data Fig. 4. An * indicates presence and absence of WGDs from cited syntenic analyses of whole genome data. [file 41586_2019_1693_MOESM4_ESM.xlsx]

## Sheet: Sheet1
Index #	WGD ID	SI_Mixture_model Index	SI_Orthopipe_Index	SI_MAPS_Index	Prior Publication
1	ACAMα	498	1		Cui et al. 2006 Genome Res.
2	ACCHα	951	2		Shi et al. 2010 Ann. Bot.; Huang et al. 2013 Nature Communications*
3	ACCHβ	945-959	2017-03-05		Wei et al. 2018 PNAS*
4	ADIAα	375	6		New
5	AESCα	896	7		New
6	AGAFα	578	8		New
7	ALCOα	576-577	2017-09-10		New
8	ALINα	740-744	2017-11-12	E39	Yang et al. 2015 MBE
9	ALINβ	734-744	13-16	E38	Yang et al. 2015 MBE
10	ALVEα	583	17		New
11	AMBOα	486	18, 274	E1, E2	Jiao et al. 2011 Nature; Amborella Genome Project 2013 Science*
12	AMREα	702-703	19-20		Yang et al. 2015 MBE
13	AMREβ	704, 706-710	21-22	E35	Yang et al. 2015 MBE
14	ANGRα	988-989	23-24		Iorizzo et al. 2016 Nature Genetics*
15	ANMAα	1096-1104, 1106-1153	25-26		Wang et al. 2014 Genome Biology*
16	APREα	670	27		New
17	ARMEα	629	28		New
18	ARTHα	928-937	29	E33	Bowers et al. 2003 Nature*; Barker et al. 2009 GBE
19	ARTHβ	918-927, 937	30-31	E32	Barker et al. 2009 GBE; Cheng et al. 2013 Plant Cell*
20	ARTHγ	644-646, 650-657, 659-692, 694-714, 716-811, 813-877, 879-919, 922, 938-973, 977-1064, 1066-1115, 1119-1136, 1138-1145, 1147-1149, 1151-1153	32-41	E21	Jalion et al. 2007 Nature*
21	ASCAα	615-616	42-43		Ren et al. 2018 Molecular Plant
22	ASNIα	367-368	44-45		New
23	AUJAα	1030	46-47		New
24	AUSCα	483	48		New
25	AZOLα	390	49		Li et al. 2018 Nature Plants*
26	BAALα	715	50		Yang et al. 2015 MBE
27	BAALβ	715-727	51-52		Yang et al. 2015 MBE
28	BACAα	1101	53		New
29	BATOα	808-809	54		Cannon et al. 2016 MBE
30	BEGOα	750	55-56		New
31	BIJAα	869	57-58		Cai et al. 2018 New Phyto.
32	BRNIα	929-930	59		Liu et al. 2014 Nature Communications*
33	BRSIα	569	60		New
34	BTERα	214	61		New
35	BUAPα	265	62-63		New
36	BUSEα	647	38-40		New
37	BYGIα	1111	64		New
38	CANEα	596	133		New
39	CASAα	756-757	65-66		New
40	CASYα	608	390		New
41	CELTα	758	67-68		New
42	CERAα	382	69-70		New
43	CHMOα	137-137	71-72	A1	New
44	CHPOα	562-566	73-75	E15	McKain et al. 2012 AJB
45	CHROα	157-159	76-77	A2	New
46	CHTEα	529	78		McKain et al. 2016 GBE
47	CIINα	910	401-402		New
48	CLGYα	924	79		Barker et al. 2009 GBE; Cheng et al. 2013 Plant Cell*
49	COFLα	938-944	80-85	E40	Yu et al. 2017 Plos one
50	COOFα	928	86		Kagale et al. 2014 Plant Cell
51	COPOα	810	87		Cannon et al. 2016 MBE
52	COSUα	10	88-89		New
53	COTIα	15	90		New
54	CRAPα	666-667	91-93	E22	Yang et al. 2017 Nature Communications*
55	CYATα	389	94		New
56	CYATβ	386-388	95-96	C9	New
57	CYATγ	339-358, 360-361, 363-367, 369, 373, 376	97-100	C8, C9	Li et al. 2018 Nature Plants*
58	CYBRα	34	101		New
59	CYPAα	531	209		McKain et al. 2016 GBE
60	DAGIα	906-907	102-103		New
61	DIASα	974	104		Ren et al. 2018 Molecular Plant
62	DIASβ	972-977	105-108	E41	Ren et al. 2018 Molecular Plant
63	DIOSα	960-967	109-119		Shi et al. 2010 Ann. Bot.; Akagi et al. 2019 BioRxiv*
64	DISCα	253-261	120-125	B5	New
65	DIVIα	492	126		New
66	DLECα	728	129-131		New
67	DRDEα	846	132		Cai et al. 2018 New Phyto.
68	DRWIα	597	133		New
69	ELPUα	763	134		New
70	ENSTα	263	135		New
71	EQUIα	326-327	136-137	C4	Vanneste et al. 2015 Plant Cell
72	ERCOα	848	138		Cai et al. 2018 New Phyto.
73	ERISα	208	139		New
74	ESCAα	632	140		Cui et al. 2006 Genome Res.
75	EUMEα	850	141		New
76	EXAFα	1081-1082	142-143		New
77	EXCUα	652-656	144-150		New
78	FRAPα	746	153-154		New
79	FRMUα	487	151		New
80	FRMUβ	487-489	126-128	E6	New
81	FRULα	283	377-378		New
82	GABOα	1079	152		New
83	GAGRα	876	221		Cai et al. 2018 New Phyto.
84	GEMAα	745	153-154		New
85	GINKα	399-471, 475-479	320, 324-325	D1, D2	Jiao et al. 2011 Nature
86	GLSOα	792	155		Schmutz et al. 2010 Nature*; Cannon et al. 2016 MBE
87	GLSOβ	786-800	156-157	E25	Cannon et al. 2006 PNAS*; Cannon et al. 2016 MBE
88	GLSUα	544-546	158-159		New
89	GOKEα	611-612	160-161		New
90	GRLIα	874-875	162		Cai et al. 2018 New Phyto.
91	GYDIα	801-807	163-164	E24	Cannon et al. 2016 MBE
92	GYRAα	921	374		Edger et al. 2015 PNAS
93	HAKEα	637-639	165-167	E20	New
94	HEBUα	549-550	168-169		New
95	HEHEα	981-989	170-173	E42	Iorizzo et al. 2016 Nature Genetics*
96	HEJAα	1031	174		New
97	HICAα	912-914	175-177	E31	Paterson et al. 2012 Nature*
98	HICAβ	914	178		Kim et al. 2017 DNA research*
99	HUSQα	311-314	179-183	C2	New
100	HUSQβ	311-315	184		New
101	HYMEα	394-398	185-193		New
102	HYPEα	873	194-195		Ren et al. 2018 Molecular Plant
103	ILFLα	481-482	196		Ren et al. 2018 Molecular Plant
104	ILPAα	1032-1034	197	E45	New
105	IMPAα	969	415		New
106	IPQUα	1036-1047	198-200	E46	Hoshino et al. 2016 Nature Communications*
107	ISTEα	324-325	201-202		New
108	ISTEβ	324-325	201-202		New
109	JUINα	533	203		McKain et al. 2016 GBE
110	JUNIα	779	204-205		Luo et al. 2015 BMC Genomics; Martinez-Garcia et al. 2016 The Plant Journal*
111	KOSPα	919	206		Edger et al. 2015 PNAS
112	LAINα	833-834	207-208		Qin et al. 2017 The Plant Journal*
113	LATRα	842	436-437		New
114	LAVAα	1153	411-412		New
115	LEGIα	530	209		New
116	LEIAα	304	210-212		New
117	LEIAβ	296-303	213-216		New
118	LINDα	383-384	217-218		New
119	LISBα	684-685	219		Yang et al. 2015 MBE
120	LIUSα	877, 879-887	220-224		Sveinsson et al. 2013 Ann. Bot.
121	LOLOα	560-561	225-226		New
122	LONCα	385	218		New
123	LUPOα	797-798	227-228		Hane et al. 2016 Plant Biotechnology Journal*; Cannon et al. 2016 MBE
124	LYAPα	309-310	229, 232		New
125	LYBAα	1048-1059	230	E47	Tomato Genome Consortium 2012 Nature*; Bombarely et al. 2016 Nature Plants*
126	LYCOα	305-308	231-232	C1	New
127	LYCOβ	305-315	233-234		New
128	LYGOα	392-393	235-239		New
129	MAAMα	872	194-195		Cai et al. 2018 New Phyto.
130	MADOα	764-767	240-241	E23	Daccord et al. 2017 Nature Genetics*
131	MAESα	853	242		Wang et al. 2014 Nature Communications*
132	MALEα	502-508	243-247	E8	D'Hont et al. 2012 Nature*
133	MARAα	333-335	248-249	C6	New
134	MEBRα	37	250		New
135	MELIα	642	251		New
136	MEMAα	838-839	252-253		New
137	MEPAα	1060	254		New
138	MEPAβ	1060-1074	255	E48	Ren et al. 2018 Molecular Plant
139	METAα	399-434	256-258		Li et al. 2015 Science Advances
140	MIFIα	13	425		New
141	MIKUα	210	259		New
142	MOPEα	712, 714	260-261	E36	Yang et al. 2015 MBE
143	MOUNα	948-949	262		New
144	MUACα	502-504	263-264	E8	D'Hont et al. 2012 Nature*
145	NAVIα	575	265		New
146	NAVIβ	570-575	266-268		New
147	NENUα	641	269-271		Ming et al. 2013 Genome Biology*
148	NEPNα	683	272		Yang et al. 2015 MBE
149	NUADα	484-485	273-276	E2	Cui et al. 2006 Genome Res.
150	NUEIα	23	277		New
151	NYFRα	499-501	278-279	E7	Singh et al. 2013 Nature*
152	OCMOα	870-871	280-281		Cai et al. 2018 New Phyto.
153	OEGRα	813-832	282-283	E27	New
154	OLEUα	1092-1095	284-289		Sollars et al. 2016 Nature*; Unver et al. 2017 PNAS*
155	OLEUβ	1092-1095	284-289		Sollars et al. 2016 Nature*; Unver et al. 2017 PNAS*
156	OPHIα	330-332	290-293		New
157	ORFAα	1130	294		New
158	ORRPα	677-679	295-301		New
159	ORSAα	509-527	302-304	E10	Jiao et al. 2014 Plant Cell*
160	ORSAβ	509-536	305-307	E9	Jiao et al. 2014 Plant Cell*; Ming et al. 2015 Nature Genetics*
161	ORSAγ	499-501, 508, 538, 540, 544-548, 551-569, 576-577, 582-584, 586-589	308-312	E5, E6	Jiao et al. 2014 Plant Cell*
162	OSMNα	336-338	313-316	C7	New
163	OSMNβ	326-338	317-325	C3, C5	New
164	OXALα	889	326		Ren et al. 2018 Molecular Plant
165	OXPUα	1138-1139	327-328		New
166	PAEDα	857-858	329-330	E28	Cai et al. 2018 New Phyto.
167	PASOα	625-628	331-333	E19	Guo et al. 2018 Science*
168	PASOβ	617-631, 633-636	334-342	E18	Cui et al. 2006 Genome Res.; Aköz and Magnus Nordborg, 2019 bioRxiv*
169	PEBOα	610	343-344		New
170	PEPRα	590-593	345-348		New
171	PHFOα	233-252	349		New
172	PHLUα	992	350		New
173	PHMAα	688	351		Yang et al. 2015 MBE
174	PHPAα	262	135	B3	Rensing et al. 2008 Science; Lang et al. 2018 The Plant Journal*
175	PHTEα	579-582	352-353	E13	New
176	PHYDα	315	182-184		New
177	PHYLα	868	58		New
178	PICAα	1116-1117	354		New
179	PINEα	458-471	355	D2	Li et al. 2015 Science Advances
180	PLCRα	993	356		New
181	PLOCα	640	357		New
182	POCNα	686	358		Yang et al. 2015 MBE; Zhang et al. 2017 Molecular Plant
183	PODOα	435-453	359-362	D3	New
184	POLUα	812	363		Cannon et al. 2016 MBE
185	POLUβ	812	363		Cannon et al. 2016 MBE
186	POPRα	1105	364-365		New
187	PRVUα	1146	366		New
188	PSILα	328-329	367-368	C5	New
189	PSILβ	328-329	367-368	C5	New
190	PTANα	141	369		New
191	PTERα	339-382	370-371	C10	New
192	PYMAα	1035	372-373		New
193	QUSAα	811	363		Cannon et al. 2016 MBE
194	REODα	922	374		Edger et al. 2015 PNAS
195	RHMAα	847	375		Xu et al. 2017 National Science Review*
196	RHRAα	898	376		New
197	RLINβ	274-288	379-380	B1	New
198	SAACα	859-865	381-382	E29	Tuskan et al. 2006 Science*
199	SAHEα	595	383		Cui et al. 2006 Genome Res.
200	SAJAα	49-56	384-385		New
201	SALAα	495-497	386-387	E3	Olsen et al. 2016 Nature*
202	SASSα	604-607	388-391	E17	Cui et al. 2006 Genome Res.; Chen et al. 2018 Nature Plants*
203	SASSβ	598-614	392-395		Cui et al. 2006 Genome Res.; Chaw et al. 2019 Nature Plants*
204	SASTα	680	396-397		New
205	SASTβ	680	396-397		New
206	SATRα	558	398-399		New
207	SCEPα	331-332	400		New
208	SCHIα	909	401-402		New
209	SCHLα	279	403		New
210	SCMEα	693	404		Yang et al. 2015 MBE
211	SCMEβ	692-695	405-406	E34	Yang et al. 2015 MBE
212	SEKRα	322	407		New
213	SIANα	585	408-409		New
214	SIMHα	687	410		Yang et al. 2015 MBE
215	SLSCα	1152	411-412		New
216	SMBOα	547	413		New
217	SOURα	968	414-416		New
218	SPPAα	270-272	417-418	B2	Devos et al. 2016 New Phyto.
219	SPPOα	493-494	421-422	E4	Wang et al., 2014 Nature Communications*
220	STADα	995	423		New
221	STOMα	14	424-425		New
222	STOMβ	14	424-425		New
223	STRSα	1083	426		New
224	STSPα	844	427		New
225	STTRα	748	428		New
226	STTUα	489	429		New
227	SYMIα	835-837	430-431		Myburg et al. 2013 Nature*
228	TAELα	490-491	432-433		New
229	TECOα	220	434		New
230	TENEα	840	435		New
231	TRARα	648	37-38		New
232	TREIα	841	436-437		New
233	TRPRα	916	438		New
234	TYPHα	535-536	439-440		New
235	URDIα	755	441		New
236	UTRIα	1118	442		Ibarra-Laclette et al. 2013 Nature*
237	VAPLα	537-543	443-444	E12	Zhang et al. 2017 Nature; Yuan et al. 2018 Nature Communications*
238	VERBα	1106-1107	445-447		New
239	VILIα	377	448		New
240	VITRα	855	449		Cai et al. 2018 New Phyto.
241	WELMα	473	450		Cui. et al. 2006 Genome Res.; Li et al. 2015 Science Advances
242	XASTα	1017-1028	451-452	E44	Barker et al. 2016 AJB; Badouin et al 2017 Nature*
243	XASTβ	998-1028	453-454	E43	Barker et al. 2016 AJB; Badouin et al 2017 Nature*
244	ZINGα	505-506	455-456		Ren et al. 2018 Molecular Plant
