# Supplementary material for: One thousand plant transcriptomes and the phylogenomics of green plants
Source: Nature. 2019 Oct 23;574(7780):679–85. doi: 10.1038/s41586-019-1693-2 (PMC6872490; doi:10.1038/s41586-019-1693-2)
Supplement: Supplementary file 5 — Supplementary Table 3 Summary of Ks distributions of duplicate gene pairs for each species. Species name and median Ks for each histogram of the age distribution of gene duplications (Ks plots available at https://bitbucket.org/barkerlab/1kp), and p-values of the two-sided K-S goodness of fit test is provided for each taxon. The median Ks value, the number of WGD peak inferred from Ks plots range from Ks 0 to 2 and 0 to 5 using mixture models from mixtools R package are reported. The sample size used to estimate the median Ks value, n=number of gene duplications, was calculated from the total number of gene duplications for each species multiplied by the percent contribution of a particular peak by mixtools. The number of inferred WGD in the ancestry of each species is also reported. [file 41586_2019_1693_MOESM5_ESM.xlsx]

## Sheet: Sheet1
#	1KP Code	Species	K-S Test p-value	Median Ks 1	#Gene Duplications	WGD 1	Median Ks 2	#Gene Duplications	WGD 2	Median Ks 3	#Gene Duplications	WGD 3	#peaks in Ks 2	#peaks in Ks 5	#WGDs in history
1	DFDS	Desmidium aptogonum	0	NA									0	0	0
2	QWFV	Bambusina borreri	0	NA									0	0	0
3	GGWH	Onychonema laeve	0	NA									0	0	0
4	ISHC	Staurastrum sebaldi	0	NA									0	0	0
5	MNNM	Cosmarium granatum	0.005	NA									0	0	0
6	GYRP	Euastrum affine	0	NA									0	0	0
7	WCQU	Staurodesmus convergens	0	NA									0	0	0
8	HJVM	Cosmarium ochthodes	0	NA									0	0	0
9	STKJ	Cosmarium ochthodes	0	NA									0	0	0
10	WDGV	Cosmarium subtumidum	0	0.682	672	COSUα							1	1	1
11	GBGT	Xanthidium antilopaeum	0	NA									0	0	0
12	MOYY	Pleurotaenium trabecula	0	NA									0	0	0
13	MCHJ	Micrasterias fimbriata	0	1.1805	505	MIFIα							1	1	1
14	RPRU	Staurodesmus omearii	0	0.55	1116	STOMβ	1.5236	273	STOMα				1	2	2
15	BHBK	Cosmarium tinctum	0	0.6686	278	COTIα							1	1	1
16	RQFE	Cosmocladium cf. constrictum	0	NA									0	0	0
17	HIDG	Cosmarium broomei	0	NA									0	0	0
18	RPQV	Phymatodocis nordstedtiana	0.02	NA									0	0	0
19	YSQT	Penium exiguum	0.038	NA									0	0	0
20	AEKF	Penium margaritaceum	0	NA									0	0	0
21	DRFX	Closterium lunula	0	NA									0	0	0
22	KEYW	Gonatozygon kinahanii	0	NA									0	0	0
23	KMNX	Nucleotaenium eifelense	0	2.0829	240	NUEIα							1	1	1
24	SNOX	Planotaenium ohtanii	0.008	NA									0	0	0
25	XRTZ	Roya obtusa	0	NA									0	0	0
26	FFGR	Netrium digitus	0	NA									0	0	0
27	HAOX	Spirogyra sp.	0.023	NA									0	0	0
28	MFZO	Zygnemopsis sp.	0	NA									0	0	0
29	NBYP	Mesotaenium kramstae	0	NA									0	0	0
30	JOJQ	Cylindrocystis cushleckae	0	NA									0	0	0
31	HKZW	Mesotaenium caldariorum	0	NA									0	0	0
32	ZRMT	Mougeotia sp.	0	NA									0	0	0
33	RPGL	Cylindrocystis brebissonii	0	NA									0	0	0
34	VAZE	Cylindrocystis sp.	0	0.4833	336	CYBRα							1	1	1
35	YOXI	Cylindrocystis brebissonii	0	NA									0	0	0
36	WDCW	Mesotaenium endlicherianum	0	NA									0	0	0
37	WSJO	Mesotaenium braunii	0	1.7835	672	MEBRα							1	1	1
38	TPHT	Spirotaenia sp.	0	NA									0	0	0
39	QPDY	Coleochaete irregularis	0.024	NA									0	0	0
40	VQBJ	Coleochaete scutata	0	NA									0	0	0
41	DRGY	Chaetosphaeridium globosum	0.094	NA									0	0	0
42	MWXT	Chara vulgaris	0	NA									0	0	0
43	FQLP	Klebsormidium subtile	0.052	NA									0	0	0
44	FPCO	Interfilum paradoxum	0	NA									0	0	0
45	BFIK	Entransia fimbriata	0.126	NA									0	0	0
46	AZZW	Chlorokybus atmophyticus	0.017	NA									0	0	0
47	NNHQ	Spirotaenia minuta	0.108	NA									0	0	0
48	KYIO	Mesostigma viride	0.008	NA									0	0	0
49	ULXR	Scytosiphon dotyi	0	0.9326	215	SAJAα							1	1	1
50	VRGZ	Petalonia fascia	0	1.0106	308	SAJAα							1	1	1
51	JCXF	Scytosiphon lomentaria	0	1.1576	137	SAJAα							1	1	1
52	QLMZ	Colpomenia sinuosa	0	0.6495?	105	SAJAα							1	1	1
53	ASZK	Punctaria latifolia	0	0.7596?	205	SAJAα							1	1	1
54	RAPY	Saccharina sculpera	0	0.7118	186	SAJAα							1	1	1
55	SRSQ	Saccharina japonica	0	0.7917?	72	SAJAα							1	1	1
56	FIDQ	Undaria pinnatifida	0	0.9839	100	SAJAα							1	1	1
57	FSQE	Desmarestia viridis	0.232	NA									0	0	0
58	JGGD	Sargassum muticum	0	0.543?	84								0	0	0
59	VYER	Sargassum hemiphyllum	0	NA									0	0	0
60	YRMA	Sargassum thunbergii	0	0.45?	235								0	0	0
61	LDRY	Sargassum fusiforme	0	NA									0	0	0
62	RWXW	Sargassum horneri	0	0.6877?	77								0	0	0
63	FIKG	Sargassum henslowianum	0	NA									0	0	0
64	HFIK	Sargassum vachellianum	0	NA									0	0	0
65	FOMH	Sargassum integerrimum	0	NA									0	0	0
66	LIRF	Dictyopteris undulata	0	NA									0	0	0
67	APTP	Ishige okamurae	0	NA									0	0	0
68	DBYD	Synura petersenii	0	NA									0	0	0
69	VKVG	Synura sp.	0	NA									0	0	0
70	BOGT	Mallomonas sp.	0	NA									0	0	0
71	MJMQ	Hemiselmis virescens	0.818	NA									0	0	0
72	ROZZ	Chroomonas sp.	0.509	NA									0	0	0
73	BAKF	Cryptomonas curvata	0.001	NA									0	0	0
74	IAYV	Rhodomonas sp.	0	2.1536?	208								0	0	0
75	IRZA	Proteomonas sulcata	0.186	NA									0	0	0
76	LLEN	Pavlova lutheri	0.008	NA									0	0	0
77	VJED	Pavlova lutheri	0	NA									0	0	0
78	NMAK	Pavlova lutheri	0	NA									0	0	0
79	RFAD	Pavlova lutheri	0.009	NA									0	0	0
80	EBWI	Rebecca salina	0.077	NA									0	0	0
81	BAJW	Isochrysis sp.	0	NA									0	0	0
82	LXRN	Prymnesium parvum	0.13	NA									0	0	0
83	TZJQ	Prorocentrum micans	0	NA									0	0	0
84	LJPN	Gracilaria blodgettii	0.078	NA									0	0	0
85	VNAL	Gracilaria vermiculophylla	0	NA									0	0	0
86	FTRP	Gracilaria chouae	0	NA									0	0	0
87	PWKQ	Gracilaria sp.	0.005	NA									0	0	0
88	IKWM	Gracilaria lemaneiformis	0.015	NA									0	0	0
89	IKIZ	Grateloupia livida	0.034	NA									0	0	0
90	ZJOJ	Grateloupia filicina	0.001	NA									0	0	0
91	URSB	Grateloupia turuturu	0.03	NA									0	0	0
92	PYDB	Grateloupia catenata	0	NA									0	0	0
93	UGPM	Chondrus crispus	0.02	NA									0	0	0
94	WEJN	Mazzaella japonica	0.016	NA									0	0	0
95	SBLT	Gloiopeltis furcata	0.004	NA									0	0	0
96	CKXF	Ahnfeltiopsis flabelliformis	0	NA									0	0	0
97	IEHF	Dumontia simplex	0.001	NA									0	0	0
98	BWVJ	Betaphycus philippinensis	0	NA									0	0	0
99	IHJY	Kappaphycus alvarezii	0	NA									0	0	0
100	JEBK	Eucheuma denticulatum	0.089	NA									0	0	0
101	UYFR	Symphyocladia latiuscula	0.001	NA									0	0	0
102	XAXW	Neosiphonia japonica	0.183	NA									0	0	0
103	YSBD	Heterosiphonia pulchra	0.015	NA									0	0	0
104	VZWX	Ceramium kondoi	0.006	NA									0	0	0
105	ZULJ	Pyropia yezoensis	0	1.3674?	215								0	0	0
106	RSOF	Glaucosphaera vacuolata	0	NA									0	0	0
107	RTLC	Rhodella violacea	0.004	NA									0	0	0
108	LLXJ	Chroodactylon ornatum	0	NA									0	0	0
109	OBUY	Porphyridium cruentum	0.164	NA									0	0	0
110	PVGP	Porphyridium purpureum	0	NA									0	0	0
111	JJZR	Rhodochaete parvula	0	NA									0	0	0
112	POOW	Glaucocystis cf. nostochinearum	0.022	NA									0	0	0
113	PQED	Gloeochaete wittrockiana	0	0.7062?	143								0	0	0
114	JKHA	Cyanoptyche gloeocystis	0.003	NA									0	0	0
115	QFND	Cyanophora paradoxa	0.47	NA									0	0	0
116	YTYU	Cyanophora paradoxa	0.719	NA									0	0	0
117	UNBZ	Euglena sp.	0	NA									0	0	0
118	HYHN	Prasinoderma coloniale	0.37	NA									0	0	0
119	XJGM	coccoid-prasinophyte	0.269	NA									0	0	0
120	XMCL	Prasinococcus capsulatus	0.011	NA									0	0	0
121	TNAW	Pyramimonas parkeae	0	0.9055?	284								0	0	0
122	XIVI	Cymbomonas sp.	0	NA									0	0	0
123	EGNB	Scourfieldia sp.	0.212	NA									0	0	0
124	ZDIZ	Dunaliella tertiolecta	0	NA									0	0	0
125	WDWX	Dunaliella primolecta	0	0.6395?	146								0	0	0
126	RHVC	Dunaliella salina	0	0.6151?	101								0	0	0
127	UKUC	Dunaliella salina	0	NA									0	0	0
128	SYJM	Dunaliella salina	0	1.0147?	189								0	0	0
129	ZFXU	Asteromonas gracilis	0.023	NA									0	0	0
130	PRIQ	Pleurastrum insigne	0	0.6902?	227								0	0	0
131	QRTH	Chloromonas perforata	0	0.9121?	162								0	0	0
132	ZLQE	Stephanosphaera pluvialis	0	NA									0	0	0
133	GUBD	Brachiomonas submarina	0	NA									0	0	0
134	KFEB	Haematococcus pluvialis	0	NA									0	0	0
135	MULF	Chlamydomonas bilatus	0	1.3635	317	CHMOα							1	1	1
136	VALZ	Chlamydomonas noctigama	0	1.2937	931	CHMOα							1	1	1
137	JRGZ	Chlamydomonas moewusii	0.003	2.1049?	255	CHMOα							1	1	1
138	GFUR	Chloromonas subdivisa	0	NA									0	0	0
139	TSBQ	Chlamydomonas sp.	0	NA									0	0	0
140	ACRY	Pteromonas sp.	0.067	NA									0	0	0
141	LNIL	Pteromonas angulosa	0	2.1045	547	PTANα							1	1	1
142	ZIVZ	Phacotus lenticularis	0.003	NA									0	0	0
143	JWGT	Volvox aureus	0	NA									0	0	0
144	WRSL	Volvox aureus	0.006	NA									0	0	0
145	RNAT	Eudorina elegans	0	NA									0	0	0
146	RYJX	Pandorina morum	0	NA									0	0	0
147	ISPU	Volvox globator	0	NA									0	0	0
148	KUJU	Gonium pectorale	0	NA									0	0	0
149	IHOI	Chloromonas oogama	0.214	NA									0	0	0
150	BCYF	Chlamydomonas cribrum	0.017	0.2987?	64								0	0	0
151	JKKI	Lobomonas rostrata	0.003	NA									0	0	0
152	QWRA	Vitreochlamys sp.	0.001	NA									0	0	0
153	USIX	Neochlorosarcina sp.	0	NA									0	0	0
154	IRYH	Heterochlamydomonas inaequalis	0	NA									0	0	0
155	OFUE	Lobochlamys segnis	0	NA									0	0	0
156	XDLL	Oogamochlamys gigantea	0	2.1009?	454								0	0	0
157	AJUW	Chloromonas rosae v. psychrophila	0	2.2053	1319	CHROα							1	1	1
158	LBRP	Chloromonas reticulata	0	2.1709	779	CHROα							1	1	1
159	AOUJ	Chlamydomonas sp.	0	2.1479	966	CHROα							1	1	1
160	UTRE	Chloromonas tughillensis	0	1.4356?	918								0	0	0
161	RUIF	Carteria obtusa	0	NA									0	0	0
162	FXHG	Hafniomonas reticulata	0	NA									0	0	0
163	VIAU	Carteria crucifera	0.001	NA									0	0	0
164	XKWQ	Pediastrum duplex	0.014	2.1754?	74								0	0	0
165	XTON	Pediastrum duplex	0.031	2.5632?	90								0	0	0
166	VJDZ	Botryosphaerella sudetica	0.001	NA									0	0	0
167	MWAN	Neodesmus pupukensis	0.287	NA									0	0	0
168	PZIF	Acutodesmus dimorphus	0.002	NA									0	0	0
169	OTQG	Ankistrodesmus sp.	0	NA									0	0	0
170	DZPJ	Cylindrocapsa geminella	0.002	NA									0	0	0
171	ENAU	Spermatozopsis similis	0.559	NA									0	0	0
172	MXDS	Spermatozopsis exsultans	0.002	NA									0	0	0
173	FOYQ	Microspora cf. tumidula	0.005	NA									0	0	0
174	BZSH	Golenkinia longispicula	0	NA									0	0	0
175	ISGT	Uronema sp.	0.019	NA									0	0	0
176	RAWF	Uronema belkae	0	0.8945?	101								0	0	0
177	JMUI	Stigeoclonium helveticum	0	NA									0	0	0
178	VFIV	Fritschiella tuberosa	0	NA									0	0	0
179	IJMT	Aphanochaete repens	0	NA									0	0	0
180	DVYE	Oedogonium cardiacum	0.008	NA									0	0	0
181	SDPC	Oedogonium foveolatum	0	NA									0	0	0
182	BAZF	Chaetopeltis orbicularis	0.007	0.3112?	112								0	0	0
183	CQQP	Ochlochaete sp.	0	2.8518?	1064								0	0	0
184	OAEZ	Percursaria percursa	0	NA									0	0	0
185	OQON	Entocladia endozoica	0	NA									0	0	0
186	NQYP	Pirula salina	0.001	NA									0	0	0
187	LSHT	Bolbocoleon piliferum	0	NA									0	0	0
188	KSFK	Desmochloris halophila	0	NA									0	0	0
189	GJIY	Pseudoneochloris marina	0.003	NA									0	0	0
190	CBNG	Planophila laetevirens	0	NA									0	0	0
191	LETF	Planophila sp	0.001	NA									0	0	0
192	AJAU	Helicodictyon planctonicum	0	NA									0	0	0
193	JIWJ	Acrosiphonia sp.	0.004	NA									0	0	0
194	ALZF	Halochlorococcum marinum	0.029	NA									0	0	0
195	NSTT	Oltmannsiellopsis viridis	0.01	NA									0	0	0
196	KADG	Ignatius tetrasporus	0	NA									0	0	0
197	VHIJ	Blastophysa cf. rhizopus	0.002	NA									0	0	0
198	VBLH	Cladophora glomerata	0.121	NA									0	0	0
199	NATT	Trentepohlia annulata	0.48	NA									0	0	0
200	YDCQ	Cephaleuros virescens	0.543	NA									0	0	0
201	GYBH	Codium fragile	0	NA									0	0	0
202	JTIG	Bryopsis plumosa	0.003	0.3288?	67								0	0	0
203	EEJO	Ettlia(?) oleoabundans	0	NA									0	0	0
204	AKCR	Parachlorella kessleri	0.002	NA									0	0	0
205	BILC	Prototheca wickerhamii	0	NA									0	0	0
206	JQFK	Picochlorum atomus	0.008	NA									0	0	0
207	MFYC	Nannochloris atomus	0	NA									0	0	0
208	MNCB	Eremosphaera viridis	0	0.374	599	ERISα							1	1	1
209	PFUD	Geminella sp.	0.007	NA									0	0	0
210	EATP	Microthamnion kuetzingianum	0	0.7782	334	MIKUα							1	1	1
211	NKXU	Trebouxia arboricola	0	NA									0	0	0
212	ZNUM	Leptosira obovata	0.018	NA									0	0	0
213	ETGN	Botryococcus braunii	0.332	NA									0	0	0
214	QYXY	Botryococcus terribilis	0	0.8853	272	BTERα							1	1	1
215	GXBM	Coccomyxa pringsheimii	0.023	NA									0	0	0
216	WCLV	Prasiola crispa	0.054	NA									0	0	0
217	WXRI	Stichococcus bacillaris	0.018	NA									0	0	0
218	HHXJ	Tetraselmis striata	0	NA									0	0	0
219	HVNO	Tetraselmis chui	0	NA									0	0	0
220	DUMA	Tetraselmis cordiformis	0	0.9294	196	TECOα							1	1	1
221	FMVB	Scherffelia dubia	0.001	1.8316?	175								0	0	0
222	PUAN	Chlorochytridion tuberculata	0.068	NA									0	0	0
223	RRSV	Pedinomonas minor	0.183	NA									0	0	0
224	AYPS	Chlorophyta incertae sedis CCMP 1205	0	NA									0	0	0
225	TGNL	Picocystis salinarum	0	NA									0	0	0
226	ISIM	Nephroselmis pyriformis	0.124	NA									0	0	0
227	MMKU	Nephroselmis olivacea	0.03	NA									0	0	0
228	QXSZ	Mantoniella squamata	0	NA									0	0	0
229	BTFM	Monomastix opisthostigma	0.003	NA									0	0	0
230	XOAL	Dolichomastix tenuilepis	0	NA									0	0	0
231	JMTE	Pseudoscourfieldia marina	0.008	NA									0	0	0
232	MXEZ	Pycnococcus provasolii	0	NA									0	0	0
233	QMWB	Anomodon attenuatus	0	0.7394	1018	PHFOα	2.4426	903	B2(possible WGD)				1	3	3
234	TMAJ	Neckera douglasii	0	0.7334	1479	PHFOα	2.4586	1571	B2(possible WGD)				1	3	3
235	WSPM	Loeskeobryum brevirostre	0	0.7146	716	PHFOα	1.8708	668	B2(possible WGD)				1	3	3
236	JADL	Rhynchostegium serrulatum	0	0.725	1148	PHFOα	2.3985	947	B2(possible WGD)				1	3	3
237	VBMM	Claopodium rostratum	0	0.7707	1171	PHFOα	2.4126	924	B2(possible WGD)				1	3	3
238	MIRS	Climacium dendroides	0	0.7947	825	PHFOα	1.7092	806	B2(possible WGD)				1	3	3
239	TAVP	Calliergon cordifolium	0	0.7449	1122	PHFOα	1.7037	570	B2(possible WGD)				1	3	3
240	EEMJ	Thuidium delicatulum	0	0.7423	871	PHFOα	2.4075	778	B2(possible WGD)				1	3	3
241	LNSF	Stereodon subimponens	0	~0.77		PHFOα	2.296	997	B2(possible WGD)				1	3	3
242	IGUH	Leucodon julaceus	0	0.7977	1620	PHFOα	2.4654	1744	B2(possible WGD)				1	3	3
243	ZACW	Leucodon brachypus	0	0.7666	1476	PHFOα	2.4063	1114	B2(possible WGD)				1	3	3
244	QKQO	Pseudotaxiphyllum elegans	0	0.6727	1183	PHFOα	2.3084	1047	B2(possible WGD)				1	3	3
245	DHWX	Fontinalis antipyretica	0	0.7762	633	PHFOα	1.8717	542	B2(possible WGD)				1	3	3
246	WNGH	Aulacomnium heterostichum	0	0.5971	1746	PHFOα	2.2313	1746	B2(possible WGD)				1	3	3
247	CMEQ	Orthotrichum lyellii	0	0.8201	1139	PHFOα	1.6677	256	B2(possible WGD)				1	3	3
248	JMXW	Bryum argenteum	0	1.0851	1077	PHFOα	2.9164	593	B2(possible WGD)				1	3	3
249	XWHK	Rosulabryum cf. capillare	0	1.0888	1746	PHFOα	2.3965	1069	B2(possible WGD)				1	3	3
250	BGXB	Plagiomnium insigne	0	0.8945	1550	PHFOα	1.5492	868	B2(possible WGD)				1	3	3
251	ORKS	Philonotis fontana	0	0.5192	1797	PHFOα	1.3822	786	B2(possible WGD)				2	3	3
252	YWNF	Hedwigia ciliata	0	0.6058	1345	PHFOα	1.3946	421	B2(possible WGD)				2	3	3
253	FFPD	Ceratodon purpureus	0	0.7075	1764	DISCα	1.7192	847	B2(possible WGD)				1	2	2
254	GRKU	Syntrichia princeps	0	0.9336	1088	DISCα	2.6673	835	B2(possible WGD)				1	2	2
255	NGTD	Dicranum scoparium	0	0.5389	1821	DISCα	2.2786	1357	B2(possible WGD)				1	2	2
256	RGKI	Leucobryum glaucum	0	0.6676	1052	DISCα	1.5611	746	B2(possible WGD)				1	2	2
257	VMXJ	Leucobryum albidum	0	0.6436	399	DISCα	2.3503	1454	B2(possible WGD)				1	2	2
258	ABCD	Racomitrium elongatum	0	0.6537	1227	DISCα	1.7214	792	B2(possible WGD)				1	2	2
259	RDOO	Racomitrium varium	0	0.6431	1578	DISCα	1.6166	953	B2(possible WGD)				2	2	2
260	BPSG	Scouleria aquatica	0	0.4403	2413	DISCα	1.2164	1397	B2(possible WGD)				2	2	2
261	ZQRI	Timmia austriaca	0	0.4196	2400	DISCα	1.2665	920	B2(possible WGD)				2	2	2
262	YEPO	Physcomitrium sp.	0	0.6528	5882	PHPAα	1.6551	1356	B2(possible WGD)				2	2	2
263	KEFD	Encalypta streptocarpa	0	0.4157	2201	ENSTα	1.2342	510	B2(possible WGD)				2	2	2
264	AWOI	Diphyscium foliosum	0				1.2026	992	B2(possible WGD)				1	1	1
265	HRWG	Buxbaumia aphylla	0	0.5604	496	BUAPα	1.5646	274	B2(possible WGD)				2	2	2
266	SZYG	Polytrichum commune	0				1.0916	707	B2(possible WGD)				1	1	1
267	ZTHV	Atrichum angustatum	0				1.0701	1212	B2(possible WGD)				1	1	1
268	HVBQ	Tetraphis pellucida	0				1.0849	3883	B2(possible WGD)				1	1	1
269	WOGB	Andreaea rupestris	0				2.2074	1251	B2(possible WGD)				1	1	1
270	RCBT	Sphagnum palustre	0	0.4167	3697	SPPAα	1.1423	1938	B2(possible WGD)				2	2	2
271	GOWD	Sphagnum lescurii	0	0.4374	2680	SPPAα	1.0998	1192	B2(possible WGD)				2	2	2
272	UHLI	Sphagnum recurvum	0	0.3814	4850	SPPAα	1.1903	1757	B2(possible WGD)				2	2	2
273	SKQD	Takakia lepidozioides	0				0.7984	1951	B2(possible WGD)				1	1	1
274	IRBN	Scapania nemorosa	0				0.8031	901	RLINβ				1	1	1
275	OFTV	Barbilophozia barbata	0				0.9129	796	RLINβ				1	1	1
276	YBQN	Odontoschisma prostratum	0				0.4263	597	RLINβ				1	1	1
277	RTMU	Calypogeia fissa	0				1.1979	1091	RLINβ				1	1	1
278	WZYK	Bazzania trilobata	0				0.8702	940	RLINβ				1	1	1
279	LGOW	Schistochila sp.	0	0.3217	422	SCHLα	0.9511	438	RLINβ				2	2	2
280	KRUQ	Porella navicularis	0				0.6242	774	RLINβ				1	1	1
281	UUHD	Porella pinnata	0				0.6623	1167	RLINβ				1	1	1
282	BNCU	Radula lindenbergiana	0				1.3197	216	RLINβ				1	1	1
283	TGKW	Frullania sp.	0	0.3182	360	FRULα	1.5943	895	RLINβ				2	2	2
284	HPXA	Ptilidium pulcherrimum	0				0.5639	1166	RLINβ				1	1	1
285	NRWZ	Metzgeria crassipilis	0				1.0384	857	RLINβ				1	1	1
286	YFGP	Pallavicinia lyellii	0				0.8518	1276	RLINβ				1	1	1
287	JHFI	Pellia neesiana	0				0.7054	2033	RLINβ				1	1	1
288	PIUF	Pellia cf. epiphylla	0				0.7844	2079	RLINβ				1	1	1
289	HMHL	Marchantia paleacea	0	NA									0	0	0
290	JPYU	Marchantia polymorpha	0	NA									0	0	0
291	TFYI	Marchantia emarginata	0	NA									0	0	0
292	ILBQ	Conocephalum conicum	0	NA									0	0	0
293	WJLO	Ricciocarpos natans	0	NA									0	0	0
294	TXVB	Lunularia cruciata	0	NA									0	0	0
295	HERT	Sphaerocarpos texanus	0	NA									0	0	0
296	DXOU	Nothoceros aenigmaticus	0	1.1075	718	LEIAβ							1	1	1
297	TCBC	Nothoceros vincentianus	0	0.9499	1757	LEIAβ							1	1	1
298	AKXB	Phaeomegaceros coriaceus	0	0.8679	1570	LEIAβ							1	1	1
299	FAJB	Paraphymatoceros hallii	0	0.8937	2593	LEIAβ							1	1	1
300	WEEQ	Phaeoceros carolinianus	0	0.8619	2344	LEIAβ							1	1	1
301	BSNI	Anthoceros agrestis	0	0.9263	942	LEIAβ							1	1	1
302	TWUW	Anthoceros agrestis	0	0.7249	1407	LEIAβ							1	1	1
303	ZFRE	Phaeoceros carolinianus	0	1.3552	6445	LEIAβ							1	1	1
304	ANON	Leiosporoceros dussii	0	0.7922	307	LEIAα							1	1	1
305	ENQF	Lycopodium annotinum	0	0.408	1675	LYCOα	1.6706	1401	LYCOβ				2	2	2
306	WAFT	Diphasiastrum digitatum	0	0.4247	1799	LYCOα	1.6229	1003	LYCOβ				2	2	2
307	PQTO	Lycopodium deuterodensum	0	0.5369	2133	LYCOα	1.8056	1855	LYCOβ				2	2	2
308	XNXF	Dendrolycopodium obscurum	0	0.4334	1249	LYCOα	1.6956	1158	LYCOβ				2	2	2
309	ULKT	Lycopodiella appressa	0	0.4675	1749	LYAPα	1.3213	913	LYCOβ				2	2	2
310	UPMJ	Pseudolycopodiella caroliniana	0	0.642	657	LYAPα	1.4661	770	LYCOβ				2	2	2
311	GKAG	Huperzia lucidula	0	~0.3		HUSQα	0.6472	1728	HUSQβ	1.6685	449	LYCOβ	2	3	3
312	YHZW	Huperzia selago	0	0.2325	1822	HUSQα	~0.8		HUSQβ	2.1663	2229	LYCOβ	2	3	3
313	CBAE	Huperzia myrsinites	0	0.3227	2091	HUSQα	0.8155	1145	HUSQβ	2.4761	1164	LYCOβ	2	3	3
314	GAON	Huperzia squarrosa	0	0.3898	1783	HUSQα	0.8789	1000	HUSQβ	2.572	1125	LYCOβ	2	3	3
315	ZZEI	Phylloglossum drummondii	0	0.3521	1274	PHYDα	1.0428	1822	HUSQβ	2.5353	1955	LYCOβ	2	3	3
316	ZZOL	Selaginella moellendorffii	0	NA									0	0	0
317	ABIJ	Selaginella cf. pallescens	0	NA									0	0	0
318	LGDQ	Selaginella apoda	0	NA									0	0	0
319	KJYC	Selaginella willdenowii	0	NA									0	0	0
320	JKAA	Selaginella wallacei	0	NA									0	0	0
321	ZYCD	Selaginella acanthonota	0	NA									0	0	0
322	ZFGK	Selaginella kraussiana	0	1.9686	1296	SEKRα							1	1	1
323	KUXM	Selaginella selaginoides	0	NA									0	0	0
324	PKOX	Isoetes tegetiformans	0	~0.5		ISTEβ	~1.25		ISTEα				2	2	2
325	PYHZ	Isoetes sp.	0	~0.5		ISTEβ	~1.25		ISTEα				2	2	2
326	JVSZ	Equisetum hyemale	0	0.7213	2377	EQUIα	~2.5		OSMNβ				1	2	2
327	CAPN	Equisetum diffusum	0	0.8026	1562	EQUIα	3.2071	261	OSMNβ				1	2	2
328	ALVQ	Tmesipteris parva	0	0.2419	935	PSILα	0.7284	1446	PSILβ	2.6967	629	OSMNβ	2	3	3
329	QVMR	Psilotum nudum	0	0.359	1014	PSILα	1.0295	1426	PSILβ	2.6227	567	OSMNβ	2	3	3
330	DJSE	Ophioglossum petiolatum	0				0.9902	1977	OPHIα	2.5839	894	OSMNβ	1	2	2
331	EEAQ	Sceptridium dissectum	0	0.283	2343	SCEPα	0.9975	2422	OPHIα	2.6911	1149	OSMNβ	2	3	3
332	BEGM	Botrypus virginianus	0	0.2315	834	SCEPα	0.8883	1272	OPHIα				2	2	3
333	DFHO	Danaea nodosa	0	0.9452	2801	MARAα	2.3841	1041	OSMNβ				1	2	2
334	UXCS	Marattia sp.	0	0.7616	706	MARAα	2.0049	499	OSMNβ				1	2	2
335	UGNK	Marattia attenuata	0	0.6726	4211	MARAα	1.9495	987	OSMNβ				1	2	2
336	UOMY	Osmunda sp.	0	0.8648	2997	OSMNα	2.1107	1211	OSMNβ				1	2	2
337	VIBO	Osmunda javanica	0	0.8161	2691	OSMNα	2.4526	1242	OSMNβ				1	2	2
338	RFMZ	Osmundastrum cinnamomeum	0	0.7929	2176	OSMNα	2.1954	968	OSMNβ				1	2	2
339	FCHS	Deparia lobato-crenata	0	1.2166	1352	PTERα	2.5344	1019	CYATγ				2	2	4
340	HTFH	Onoclea sensibilis	0	1.4917	1229	PTERα	3.4883	331	CYATγ				2	2	4
341	MROH	Thelypteris acuminata	0	1.1448	1465	PTERα	3.0494	562	CYATγ				2	2	4
342	OCZL	Homalosorus pycnocarpos	0	1.2786	1879	PTERα	2.8461	918	CYATγ				2	2	4
343	AFPO	Athyrium sp.	0	1.2163	4133	PTERα	3.0318	1020	CYATγ				2	2	4
344	URCP	Athyrium filix-femina	0	1.1495	1909	PTERα	2.3847	1254	CYATγ				2	2	4
345	UFJN	Diplazium wichurae	0	1.1805	3210	PTERα	2.7517	1605	CYATγ				2	2	4
346	VITX	Blechnum spicant	0	1.1821	3523	PTERα	3.0759	1123	CYATγ				2	2	4
347	YJJY	Woodsia scopulina	0	1.2684	2377	PTERα	2.6918	1290	CYATγ				2	2	4
348	YQEC	Woodsia ilvensis	0	1.487	2318	PTERα	3.3595	823	CYATγ				2	2	4
349	XXHP	Cystopteris fragilis	0	1.2237	2974	PTERα	2.8767	1582	CYATγ				2	2	4
350	YOWV	Cystopteris protrusa	0	1.3669	2079	PTERα	2.8685	1204	CYATγ				2	2	4
351	LHLE	Cystopteris fragilis	0	1.3209	3531	PTERα	3.4071	853	CYATγ				2	2	4
352	RICC	Cystopteris reevesiana	0	1.4523	2090	PTERα	3.1656	854	CYATγ				2	2	4
353	HNDZ	Cystopteris utahensis	0	1.2225	2402	PTERα	2.5857	924	CYATγ				2	2	4
354	HEGQ	Gymnocarpium dryopteris	0	1.2009	2211	PTERα	2.276	1382	CYATγ				2	2	4
355	CJNT	Polypodium glycyrrhiza	0	1.3375	2590	PTERα	3.0142	1302	CYATγ				1	2	4
356	ZRAV	Polypodium hesperium	0	1.2104	2187	PTERα	2.4599	1815	CYATγ				2	2	4
357	YLJA	Polypodium amorphum	0	1.3498	2589	PTERα	3.0698	1218	CYATγ				1	2	4
358	ZQYU	Phlebodium pseudoaureum	0	1.5184	2168	PTERα	3.5508	681	CYATγ				1	2	4
359	UJWU	Pleopeltis polypodioides	0	2.0471	1582	PTERα							1	2	4
360	ORJE	Phymatosorus grossus	0	1.2754	1449	PTERα	2.7596	1029	CYATγ				2	2	4
361	OQWW	Davallia fejeensis	0	1.1192	2396	PTERα	2.6636	1889	CYATγ				2	2	4
362	NWWI	Nephrolepis exaltata	0	1.8836	2571	PTERα							1	2	4
363	FQGQ	Polystichum acrostichoides	0	1.3947	3009	PTERα	3.5245	679	CYATγ				1	2	4
364	JBLI	Bolbitis repanda	0	1.6118	1963	PTERα	3.7766	396	CYATγ				1	2	4
365	WGTU	Leucostegia immersa	0	1.368	3029	PTERα	3.0689	1231	CYATγ				1	2	4
366	RFRB	Didymochlaena truncatula	0	1.3948	1074	PTERα	2.941	324	CYATγ				1	2	4
367	BMIF	Asplenium cf. x lucrosum	0	0.3431	3101	ASNIα	1.4513	1427	PTERα	3.013	1283	CYATγ	2	3	5
368	PSKY	Asplenium nidus	0	0.4116	1549	ASNIα	2.3458	1028	PTERα				2	2	5
369	KJZG	Asplenium platyneuron	0	1.6945	2213	PTERα	3.6058	628	CYATγ				1	2	4
370	MTGC	Dennstaedtia davallioides	0	1.3277	1792	PTERα							1	1	4
371	ZXJO	Parahemionitis cordata	0	2.2364	2082	PTERα							1	1	4
372	YCKE	Notholaena montieliae	0	~1.9		PTERα							1	1	4
373	GSXD	Myriopteris rufa	0	1.6012	2418	PTERα	3.5507	856	CYATγ				1	2	4
374	XDDT	Argyrochosma nivea	0	1.8012	2860	PTERα							1	1	4
375	BMJR	Adiantum raddianum	0	0.5484	2650	ADIAα	1.8217	1629	PTERα				2	2	5
376	WCLG	Adiantum aleuticum	0	1.5717	2053	PTERα	3.5163	672	CYATγ				2	2	4
377	SKYV	Vittaria lineata	0	0.5627	1876	VILIα	2.1918	1088	PTERα				2	2	5
378	WQML	Cryptogramma acrostichoides	0	1.6238	3241	PTERα							1	1	4
379	FLTD	Pteris ensiformis	0	2.1841	2172	PTERα							1	1	4
380	POPJ	Pteris vittata	0	2.0878	3116	PTERα							1	1	4
381	UJTT	Pityrogramma trifoliata	0	2.144	2086	PTERα							1	1	4
382	PIVW	Ceratopteris thalictroides	0	1.0793	2729	CERAα	3.0713	1060	PTERα				2	2	5
383	NOKI	Lindsaea linearis	0	0.7538	2783	LINDα	2.018	2075	CYATγ				2	2	4
384	YIXP	Lindsaea microphylla	0	0.8	1791	LINDα	1.7164	1352	CYATγ				2	2	4
385	VVRN	Lonchitis hirsuta	0	0.4088	3006	LONCα	1.3234	2488	CYATγ				2	2	4
386	PNZO	Culcita macrocarpa	0	1.0192	3151	CYATβ							1	1	4
387	UWOD	Plagiogyria japonica	0	0.9811	2835	CYATβ							1	1	4
388	EWXK	Thyrsopteris elegans	0	0.937	2254	CYATβ							1	1	4
389	GANB	Alsophila pinulosa	0	0.2867	1661	CYATα	1.0407	1488	CYATβ				2	2	5
390	CVEG	Azolla cf. caroliniana	0	0.9755	1926	AZOLα	2.005	1525	CYATγ				2	2	4
391	KIIX	Pilularia globulifera	0	1.9545	2523	CYATγ							1	1	3
392	CQPW	Anemia tomentosa	0	1.2433	1923	LYGOα							1	1	3
393	PBUU	Lygodium japonicum	0	~1.6		LYGOα							1	1	3
394	MEKP	Dipteris conjugata	0	0.8265	3014	HYMEα	2.4868	1581	OSMNβ				1	2	2
395	XDVM	Sticherus lobatus	0	0.7788	226	HYMEα	2.4273	79	OSMNβ				1	2	2
396	QIAD	Hymenophyllum bivalve	0	0.6658	1065	HYMEα	2.1337	869	OSMNβ				1	2	2
397	TRPJ	Hymenophyllum cupressiforme	0	0.8097	202	HYMEα	2.4793	102	OSMNβ				1	2	2
398	TWFZ	Crepidomanes venosum	0	~1.17		HYMEα	~3.40		OSMNβ				1	2	2
399	BUWV	Platycladus orientalis	0	0.4553	1172	METAα	1.4659	2198	GINKα				2	2	2
400	XQSG	Microbiota decussata	0	0.495	1573	METAα	1.4614	1652	GINKα				2	2	2
401	CGDN	Tetraclinis sp.	0	0.4907	1875	METAα	1.5177	1409	GINKα				2	2	2
402	FRPM	Calocedrus decurrens	0	0.5205	1827	METAα	1.4791	2075	GINKα				2	2	2
403	QNGJ	Cupressus dupreziana	0	0.561	1710	METAα	1.508	1402	GINKα				2	2	2
404	XMGP	Juniperus scopulorum	0	0.4578	555	METAα	1.4422	1357	GINKα				2	2	2
405	AIGO	Chamaecyparis lawsoniana	0	0.4415	1687	METAα	1.4208	1711	GINKα				2	2	2
406	UEVI	Fokienia hodginsii	0	0.3245	1645	METAα	1.3651	1946	GINKα				2	2	2
407	NKIN	Thujopsis dolabrata	0	0.4355	1345	METAα	1.3823	1562	GINKα				2	2	2
408	VFYZ	Thuja plicata	0	0.3681	977	METAα	1.4004	1632	GINKα				2	2	2
409	IFLI	Callitris gracilis	0	0.3714	652	METAα	1.5732	1506	GINKα				2	2	2
410	RMMV	Callitris macleayana	0	0.6194	1404	METAα	1.5835	1134	GINKα				2	2	2
411	JDQB	Neocallitropsis pancheri	0	0.4808	1778	METAα	1.5377	1314	GINKα				2	2	2
412	AUDE	Widdringtonia cedarbergensis	0	0.55	1272	METAα	1.5372	1270	GINKα				2	2	2
413	GKCZ	Diselma archeri	0	0.4288	1134	METAα	1.5363	2152	GINKα				2	2	2
414	OVIJ	Papuacedrus papuana	0	0.5702	1185	METAα	1.5279	1079	GINKα				2	2	2
415	YYPE	Austrocedrus chilensis	0	0.5332	1647	METAα	1.5052	1545	GINKα				2	2	2
416	ETCJ	Pilgerodendron uviferum	0	0.5848	1546	METAα	1.567	2208	GINKα				2	2	2
417	FHST	Taxodium distichum	0	0.3915	1666	METAα	1.3771	1880	GINKα				2	2	2
418	OXGJ	Glyptostrobus pensilis	0	0.3768	1424	METAα	1.354	1837	GINKα				2	2	2
419	GMHZ	Cryptomeria japonica	0	0.355	2070	METAα	1.3521	2835	GINKα				2	2	2
420	HBGV	Sequoia sempervirens	0	~0.3		METAα	1.1673	817	GINKα				2	2	2
421	QFAE	Sequoiadendron giganteum	0	0.3171	502	METAα	1.3199	1192	GINKα				2	2	2
422	NRXL	Metasequoia glyptostroboides	0	0.3606	1830	METAα	1.3098	2277	GINKα				2	2	2
423	XIRK	Athrotaxis cupressoides	0	0.3155	1139	METAα	1.3683	2439	GINKα				2	2	2
424	QSNJ	Taiwania cryptomerioides	0	0.3526	1356	METAα	1.3132	2137	GINKα				2	2	2
425	ZQVF	Cunninghamia lanceolata	0	0.3289	1304	METAα	1.2983	2139	GINKα				2	2	2
426	WWSS	Taxus baccata	0	0.3559	630	METAα	1.2632	1554	GINKα				2	2	2
427	ZYAX	Taxus cuspidata	0	0.3547	665	METAα	1.2788	1765	GINKα				2	2	2
428	BTTS	Austrotaxus spicata	0	0.3444	804	METAα	1.1501	1095	GINKα				2	2	2
429	YLPM	Pseudotaxus chienii	0	0.3527	675	METAα	1.1959	1374	GINKα				2	2	2
430	EFMS	Torreya taxifolia	0	~0.3		METAα	~1.1		GINKα				2	2	2
431	HQOM	Torreya nucifera	0	~0.3		METAα	~1.1		GINKα				2	2	2
432	IAJW	Amentotaxus argotaenia	0	~0.3		METAα	~1.1		GINKα				2	2	2
433	NVGZ	Cephalotaxus harringtonia	0	0.3216	1212	METAα	1.2163	2649	GINKα				2	2	2
434	YFZK	Sciadopitys verticillata	0	0.1971	907	METAα	1.2026	1882	GINKα				2	2	2
435	SCEB	Podocarpus coriaceus	0	0.2825	795	PODOα	1.477	1913	GINKα				2	2	2
436	XLGK	Podocarpus rubens	0	0.2867	771	PODOα	1.4712	1779	GINKα				2	2	2
437	UUJS	Nageia nagi	0	0.302	766	PODOα	1.4231	1234	GINKα				2	2	2
438	VGSX	Retrophyllum minus	0	0.2735	1032	PODOα	1.4376	1844	GINKα				2	2	2
439	QHBI	Falcatifolium taxoides	0	0.3224	996	PODOα	1.493	1659	GINKα				2	2	2
440	ROWR	Falcatifolium taxoides	0	0.2251	1164	PODOα	1.4822	1735	GINKα				2	2	2
441	IZGN	Dacrydium balansae	0	0.3505	995	PODOα	1.4122	1367	GINKα				2	2	2
442	FMWZ	Dacrycarpus compactus	0	0.2233	1416	PODOα	1.6005	2094	GINKα				2	2	2
443	HILW	Acmopyle pancheri	0	0.2949	795	PODOα	1.4614	2015	GINKα				2	2	2
444	MHGD	Microcachrys tetragona	0	0.2473	671	PODOα	1.5213	2248	GINKα				2	2	2
445	QCGM	Saxegothaea conspicua	0	0.301	866	PODOα	1.4638	1597	GINKα				2	2	2
446	CDFR	Manoao colensoi	0	0.2764	792	PODOα	1.5217	1963	GINKα				2	2	2
447	ZQWM	Lagarostrobos franklinii	0	0.2777	1231	PODOα	1.495	1718	GINKα				2	2	2
448	JZVE	Parasitaxus usta	0	0.2405	553	PODOα	1.4499	1654	GINKα				2	2	2
449	BBDD	Microstrobos fitzgeraldii	0	0.2724	618	PODOα	1.5237	1704	GINKα				2	2	2
450	JRNA	Phyllocladus hypophyllus	0	0.31	971	PODOα	1.4698	1771	GINKα				2	2	2
451	OWFC	Halocarpus bidwillii	0	0.2859	877	PODOα	1.4952	1871	GINKα				2	2	2
452	EGLZ	Prumnopitys andina	0	0.249	603	PODOα	1.4686	1627	GINKα				2	2	2
453	KLGF	Sundacarpus amarus	0	0.1517	851	PODOα	1.3271	1569	GINKα				2	2	2
454	ACWS	Agathis macrophylla	0				1.0966	2619	GINKα				1	1	1
455	MIXZ	Agathis robusta	0				1.0652	2583	GINKα				1	1	1
456	RSCE	Wollemia nobilis	0				1.1747	3129	GINKα				1	1	1
457	XTZO	Araucaria rulei	0				1.1543	2927	GINKα				1	1	1
458	JBND	Pinus ponderosa	0	0.3754	1793	PINEα	1.1121	3102	GINKα				2	2	2
459	MFTM	Pinus jeffreyi	0	0.3899	1864	PINEα	1.0888	2774	GINKα				2	2	2
460	DZQM	Pinus radiata	0	0.3724	1777	PINEα	1.1572	2796	GINKα				2	2	2
461	IIOL	Pinus parviflora	0	0.3952	1807	PINEα	1.1094	2652	GINKα				2	2	2
462	AWQB	Picea engelmannii	0	0.327	1329	PINEα	1.1053	2130	GINKα				2	2	2
463	NPRL	Cathaya argyrophylla	0	0.3651	1037	PINEα	1.0924	1273	GINKα				2	2	2
464	IOVS	Pseudotsuga wilsoniana	0	0.3787	1710	PINEα	1.1793	2019	GINKα				2	2	2
465	WVWN	Larix speciosa	0	0.3555	1540	PINEα	1.1061	1936	GINKα				2	2	2
466	AREG	Nothotsuga longibracteata	0	0.3256	1158	PINEα	1.0991	1834	GINKα				2	2	2
467	GAMH	Tsuga heterophylla	0	0.3402	1657	PINEα	1.1232	2223	GINKα				2	2	2
468	AQFM	Pseudolarix amabilis	0	0.2049	1232	PINEα	1.0899	2538	GINKα				2	2	2
469	JUWL	Keteleeria evelyniana	0	0.326	1158	PINEα	1.1299	2446	GINKα				2	2	2
470	VSRH	Abies lasiocarpa	0	0.3299	1423	PINEα	1.1328	2519	GINKα				2	2	2
471	GGEA	Cedrus libani	0	0.3261	959	PINEα	1.08	1470	GINKα				2	2	2
472	GTHK	Gnetum montanum	0	NA									0	0	1
473	TOXE	Welwitschia mirabilis	0	0.9891	1319	WELMα							1	1	2
474	VDAO	Ephedra sinica	0	NA									0	0	1
475	GNQG	Encephalartos barteri	0				0.775	673	GINKα				1	1	1
476	KAWQ	Stangeria eriopus	0				0.9381	692	GINKα				1	1	1
477	WLIC	Dioon edule	0				0.7766	2243	GINKα				1	1	1
478	XZUY	Cycas micholitzii	0				0.7979	1763	GINKα				1	1	1
479	SGTW	Ginkgo biloba	0				0.7947	1557	GINKα				1	1	1
480	NPND	Ceratophyllum demersum	0	NA									0	0	2
481	NWMY	Kadsura heteroclita	0	0.4472	1754	ILFLα							1	1	3
482	VZCI	Illicium floridanum	0	0.4116	3751	ILFLα							1	1	3
483	FZJL	Austrobaileya scandens	0	0.2193	3068	AUSCα							1	1	3
484	PZRT	Nymphaea sp.	0	0.897	1995	NUADα							1	1	3
485	WTKZ	Nuphar advena	0	0.4096	903	NUADα							1	1	3
486	URDJ	Amborella trichopoda	0	2.4059	1205	AMBOα							0	1	2
487	DGXS	Freycinetia multiflora	0	0.4694	2581	FRMUα	0.9353	2828	FRMUβ				2	2	5
488	VVVV	Ludovia sp.	0				0.9734	1395	FRMUβ				1	1	4
489	VBHQ	Stemona tuberosa	0	0.5335	794	STTUα	1.1299	866	FRMUβ				2	2	5
490	QOXT	Xerophyta villosa	0	0.464	3265	TAELα							1	1	5
491	SILJ	Talbotia elegans	0	0.403	4432	TAELα							1	1	5
492	OCWZ	Dioscorea villosa	0	1.0465	1943	DIVIα							1	1	4
493	MFIN	Pistia stratiotes	0	1.25	1420	SPPOα							1	1	3
494	YMES	Typhonium blumei	0	0.9538	1996	SPPOα							1	1	3
495	BYQM	Posidonia australis	0	1.0659	1593	SALAα							1	1	3
496	COCP	Triglochin maritima	0	1.3418	1240	SALAα							1	1	3
497	DWZT	Sagittaria latifolia	0	2.0022	480	SALAα							1	1	3
498	MTII	Acorus americanus	0	0.4437	2253	ACAMα							1	1	3
499	HWUP	Sabal bermudana	0	0.225	2776	NYFRα	0.8314	2001	ORSAγ				2	2	4
500	HXJE	Serenoa repens	0	0.2409	1708	NYFRα	0.8362	1487	ORSAγ				2	2	4
501	NSPR	Nypa fruticans	0	0.1954	1267	NYFRα	0.8136	843	ORSAγ				2	2	4
502	UOEL	Strelitzia reginae	0	0.264	2477	MUACα	0.7321	2889	MALEα				2	2	5
503	LSKK	Orchidantha maxillarioides	0	0.3987	2824	MUACα	0.776	2147	MALEα				2	2	5
504	XHHU	Heliconia sp.	NA	0.327	4660	MUACα	0.8247	3990	MALEα				2	2	5
505	BDJQ	Zingiber officinale	0	0.3551	2701	ZINGα	1.1241	2088	MALEα				2	2	5
506	LEMW	Curcuma longa	0	0.3716	4327	ZINGα	1.0501	3649	MALEα				2	2	5
507	JNUB	Maranta leuconeura	0				0.9786	2842	MALEα				2	2	4
508	TZNS	Canna sp.	0				0.7523	3427	MALEα	1.5958	1645	ORSAγ	2	2	4
509	VQYB	Neurachne lanigera	0	0.7904	1590	ORSAα	2.4038	1488	ORSAβ				1	2	5
510	ZENX	Neurachne alopecuroidea	0	0.7754	1547	ORSAα	2.071	1167	ORSAβ				1	2	5
511	XUAB	Paraneurachne muelleri	0	0.79	1622	ORSAα	2.422	1685	ORSAβ				1	2	5
512	BXAY	Neurachne minor	0	0.9081	1475	ORSAα	2.0981	1589	ORSAβ				1	2	5
513	NNOK	Neurachne tenuifolia	0	0.8456	1576	ORSAα	2.0541	1332	ORSAβ				1	2	5
514	BPKH	Neurachne annularis	0	0.873	1581	ORSAα	2.1241	1444	ORSAβ				1	2	5
515	ZMGN	Neurachne munroi	0	0.8029	2070	ORSAα	2.0078	1361	ORSAβ				1	2	5
516	WCOR	Thyridolepis multiculmis	0	0.8023	2338	ORSAα	2.4891	1723	ORSAβ				1	2	5
517	XBKS	Thyridolepis mitchelliana	0	0.8029	3034	ORSAα	2.207	1583	ORSAβ				1	2	5
518	SOHV	Panicum miliaceum	0	0.9643	1876	ORSAα	2.0549	1078	ORSAβ				1	2	5
519	ROEI	Cymbopogon nardus	0	0.8677	1642	ORSAα	2.0767	1019	ORSAβ				1	2	5
520	YPIC	Microstegium vimineum	0	0.8899	1950	ORSAα	2.5092	1581	ORSAβ				1	2	5
521	RCAH	Uniola paniculata	0	1.0423	1456	ORSAα	1.8538	781	ORSAβ				1	2	5
522	YLWW	Uniola paniculata	0	1.0145	898	ORSAα	2.1993	533	ORSAβ				1	2	5
523	EFCZ	Eleusine coracana	0	0.8007	4389	ORSAα	2.4412	3487	ORSAβ				1	2	5
524	YXNR	Triodia aff. bynoei	0	0.825	2148	ORSAα	2.519	1713	ORSAβ				1	2	5
525	HATH	Aristida stricta	0	0.9211	2252	ORSAα	~2.3		ORSAβ				1	2	5
526	IADP	Deschampsia cespitosa	0	0.8724	1142	ORSAα	~2.3		ORSAβ				1	2	5
527	RMVB	Avena fatua	0	0.9011	1239	ORSAα	~2.3		ORSAβ				1	2	5
528	WXNT	Joinvillea ascendens	0				1.3926	1983	ORSAβ				1	1	4
529	BSTR	Chondropetalum tectorum	0	0.2083	3021	CHTEα	1.905	2416	ORSAβ				1	2	5
530	WBIB	Lepidosperma gibsonii	0	0.3011	683	LEGIα	2.5142	1565	ORSAβ				1	1	5
531	PWSG	Cyperus papyrus	0	0.4369	489	CYPAα	2.4632	1285	ORSAβ				1	2	5
532	XPAF	Mapania palustris	0				2.2929	1388	ORSAβ				1	1	4
533	CIEA	Juncus inflexus	0	0.3712	533	JUINα	2.1601	1194	ORSAβ				1	2	5
534	BYPY	Brocchinia reducta	0				1.1726	1930	ORSAβ				1	1	4
535	BRUD	Typha latifolia	0	0.7165	1876	TYPHα	1.213	1751	ORSAβ				1	2	5
536	PPQR	Typha angustifolia	0	0.7204	1760	TYPHα	1.4799	825	ORSAβ				1	2	5
537	LELS	Haemaria discolor	0	0.9802	2223	VAPLα							1	1	4
538	VTUS	Goodyera pubescens	0	0.9014	1336	VAPLα	1.9837	857	ORSAγ				1	2	4
539	XZME	Drakaea elastica	0	1.1373	1220	VAPLα							1	1	4
540	MTHW	Platanthera clavellata	0	1.0679	1391	VAPLα	2.0896	1234	ORSAγ				1	2	4
541	CNTZ	Oncidium sphacelatum	0	0.9649	171	VAPLα							1	1	4
542	JSAG	Masdevallia yuangensis	0	1.0394	1556	VAPLα							1	1	4
543	THDM	Vanilla planifolia	0	1.0297	1364	VAPLα							1	1	4
544	NHIX	Colchicum autumnale	0	0.6446	537	GLSUα	1.2735	364	ORSAγ				1	2	4
545	QNPH	Colchicum autumnale	0	0.6169	1766	GLSUα	1.3867	917	ORSAγ				1	2	4
546	GDKK	Gloriosa superba	0	0.624	1389	GLSUα	1.2131	1204	ORSAγ				1	2	4
547	MWYQ	Smilax bona-nox	0	0.3461	1638	SMBOα	0.9089	1891	ORSAγ				1	2	4
548	THEW	Lilium sargentiae	0				1.0353	732	ORSAγ				1	1	3
549	AFLV	Xerophyllum asphodeloides	0	0.5391	2809	HEBUα							1	1	4
550	OOSO	Helonias bullata	0	0.6388	3361	HEBUα							1	1	4
551	RCUX	Maianthemum sp.	0				1.091	1475	ORSAγ				1	1	3
552	XFJG	Maianthemum canadense	0				1.082	1731	ORSAγ				1	1	3
553	UZXL	Disporopsis pernyi	0				1.0945	1165	ORSAγ				1	1	3
554	HOKG	Nolina atopocarpa	0				1.087	1844	ORSAγ				1	1	3
555	RQZP	Nolina bigelovii	0				1.1516	1324	ORSAγ				1	1	3
556	TCYS	Peliosanthes minor	0				1.0787	1145	ORSAγ				1	1	3
557	LSJW	Ruscus sp.	0				1.2243	1529	ORSAγ				1	1	3
558	MVRF	Sansevieria trifasciata	0	0.333	2675	SATRα	1.2083	1358	ORSAγ				1	2	4
559	ONBE	Eriospermum lancifolia	0				1.2466	1032	ORSAγ				1	1	3
560	FGRF	Asparagus densiflorus	0	0.5133	2280	LOLOα	1.7598	1063	ORSAγ				1	2	4
561	MUMD	Lomandra longifolia	0	0.7467	2512	LOLOα	1.626	662	ORSAγ				1	2	4
562	ICNN	Yucca filamentosa	0	0.2389	2085	CHPOα	1.5702	2923	ORSAγ				1	2	4
563	YBML	Yucca brevifolia	0	0.2178	1808	CHPOα	1.5347	2498	ORSAγ				1	2	4
564	KXSK	Agave tequilana	0	0.2241	1960	CHPOα	1.6017	2332	ORSAγ				1	2	4
565	CMCY	Hesperaloe parviflora	0	0.2365	2075	CHPOα	1.5914	2869	ORSAγ				1	2	4
566	PLBZ	Chlorogalum pomeridianum	0	0.2248	3486	CHPOα	1.0232	1584	ORSAγ				1	2	4
567	KOFB	Urginea maritima	0				1.3485	1399	ORSAγ				1	1	3
568	SVTS	Drimia altissima	0				1.4081	679	ORSAγ				1	1	3
569	IXEM	Brodiaea sierrae	0	0.3515	2069	BRSIα	1.9005	1568	ORSAγ				1	2	4
570	JDTY	Rhodophiala pratensis	0				0.6724	1358	NAVIβ				1	1	4
571	DPFW	Zephyranthes treatiae	0				~0.82		NAVIβ				1	1	4
572	LDME	Amaryllis belladonna	0				0.6771	480	NAVIβ				1	1	4
573	DMIN	Phycella aff. cyrtanthoides	0				0.7678	2098	NAVIβ				1	1	4
574	ZKPF	Traubia modesta	0				0.8171	784	NAVIβ				1	1	4
575	TRRQ	Narcissus viridiflorus	0	0.2663	2553	NAVIα	0.676	2545	NAVIβ				1	1	5
576	GJPF	Allium sativum	0	0.9869	1290	ALCOα	2.6326	920	ORSAγ				1	2	4
577	KBXS	Allium commutatum	0	0.9407	1100	ALCOα	2.5242	930	ORSAγ				1	2	4
578	PRFO	Agapanthus africanus	0	0.9542	2064	AGAFα							1	1	4
579	BLAJ	Hemerocallis spp.	0	0.8739	2013	PHTEα							1	1	4
580	JHUL	Hemerocallis sp.	0	0.8361	2327	PHTEα							1	1	4
581	WTDE	Johnsonia pubescens	0	1.1033	1889	PHTEα							1	1	4
582	FCEL	Phormium tenax	0	0.5007	1408	PHTEα	1.2412	1277	ORSAγ				1	2	4
583	JVBR	Aloe vera	0	0.5855	1924	ALVEα	1.3391	1346	ORSAγ				1	2	4
584	SART	Xeronema callistemon	0				0.9736	1604	ORSAγ				1	1	3
585	LTZF	Sisyrinchium angustifolium	0	0.9533	3363	SIANα							1	1	4
586	KYNE	Cyanella orchidiformis	0				1.0151	1489	ORSAγ				1	1	3
587	RDYY	Cyanastrum cordifolium	0				1.0708	324	ORSAγ				1	1	3
588	EMJJ	Borya sphaerocephala	0				0.8641	2184	ORSAγ				1	1	3
589	YJUG	Curculigo sp.	0				1.0522	1772	ORSAγ				1	1	3
590	MUNP	Piper auritum	0	0.8272	1112	PEPRα							1	1	3
591	XSZI	Peperomia fraseri	0	1.0666	1534	PEPRα							1	1	3
592	CSSK	Houttuynia cordata	0	1.2368	769	PEPRα							1	1	3
593	OPDF	Saururus cernuus	0	1.1286	996	PEPRα							1	1	3
594	PAWA	Aristolochia elegans	0	NA									0	0	2
595	QDVW	Saruma henryi	0	0.7468	583	SAHEα							1	1	3
596	SJEV	Canella winterana	0	0.2776	4851	CANEα							1	1	3
597	WKSU	Drimys winteri	0	0.2957	4522	DRWIα							1	1	3
598	PSJT	Uvaria microcarpa	0				1.2768	1462	SASSβ				1	1	3
599	YZRI	Annona muricata	0				1.2314	1616	SASSβ				1	1	3
600	DHPO	Eupomatia bennettii	0				0.9243	2398	SASSβ				1	1	3
601	WBOD	Magnolia grandiflora	0				0.658	2474	SASSβ				1	1	3
602	XQWC	Michelia maudiae	0				0.656	2672	SASSβ				1	1	3
603	OBPL	Myristica fragrans	0				0.9596	2023	SASSβ				1	1	3
604	ABSS	Sassafras albidum	0	0.5703	2786	SASSα	1.1641	1409	SASSβ				2	2	4
605	BCGB	Cinnamomum camphora	0	0.4866	1626	SASSα	0.9402	1979	SASSβ				2	2	4
606	KAYP	Lindera benzoin	0	0.5981	574	SASSα	1.4651	150	SASSβ				2	2	4
607	WIGA	Persea borbonia	0	0.5709	1858	SASSα	1.162	1226	SASSβ				2	2	4
608	VYLQ	Cassytha filiformis	0	0.5666	2104	CASYα	1.3914	1759	SASSβ				2	2	4
609	BSVG	Gyrocarpus americanus	0				1.2055	2483	SASSβ				1	1	3
610	KRJP	Peumus boldus	0	0.2412	2035	PEBOα	0.7161	2184	SASSβ				2	2	4
611	MAQO	Gomortega keule	0	0.219	3514	GOKEα	0.6204	2647	SASSβ				2	2	4
612	WAIL	Laurelia sempervirens	0	0.2635	3690	GOKEα	0.6959	3196	SASSβ				2	2	4
613	FALI	Calycanthus floridus	0				0.7242	4192	SASSβ				1	1	3
614	WPHN	Idiospermum australiense	0				0.7242	3533	SASSβ				1	1	3
615	OSHQ	Sarcandra glabra	0	0.7052	1427	ASCAα							1	1	3
616	WZFE	Ascarina rubricaulis	0	0.6503	2164	ASCAα							1	1	3
617	UPOG	Anemone pulsatilla	0	1.0236	1914	PASOβ							1	1	3
618	ZUHO	Anemone hupehensis	0	0.8432	2258	PASOβ							1	1	3
619	GBVZ	Thalictrum thalictroides	0	0.9611	1753	PASOβ							1	1	3
620	VGHH	Hydrastis canadensis	0	0.867	2044	PASOβ							1	1	3
621	WFBF	Podophyllum peltatum	0	0.9036	1871	PASOβ							1	1	3
622	YHFG	Nandina domestica	0	0.8167	2474	PASOβ							1	1	3
623	CCID	Akebia trifoliata	0	0.5912	4279	PASOβ							1	1	3
624	QTJY	Euptelea pleiosperma	0	0.4106	4305	PASOβ							1	1	3
625	QCOU	Papaver setigerum	NA	0.3535	3083	PASOα	1.1047	3559	PASOβ				2	2	4
626	RQNK	Papaver somniferum	NA	0.3626	3035	PASOα	1.1187	3290	PASOβ				2	2	4
627	BEKN	Papaver rhoeas	NA	0.4147	4500	PASOα	1.1464	3763	PASOβ				2	2	4
628	SSDU	Papaver bracteatum	0	0.3567	3459	PASOα	1.1144	3305	PASOβ				2	2	4
629	IRAF	Argemone mexicana	0	0.3373	3934	ARMEα	1.1376	2227	PASOβ				2	2	4
630	XHKT	Sanguinaria canadensis	0				0.8012	2943	PASOβ				1	1	3
631	XMVD	Chelidonium majus	0				0.829	3130	PASOβ				1	1	3
632	EVOD	Eschscholzia californica	0	0.7801	6150	ESCAα							1	1	4
633	UDHA	Ceratocapnos vesicaria	0				0.9624	2188	PASOβ				1	1	3
634	ZGQD	Corydalis linstowiana	0				0.9222	130	PASOβ				1	1	3
635	AUGV	Capnoides sempervirens	0				0.8853	2698	PASOβ				1	1	3
636	NMGG	Hypecoum procumbens	0				~1.4		PASOβ				1	1	3
637	RQUG	Hakea prostrata	0	0.5591	1675	HAKEα							1	1	4
638	SIIK	Hakea drupacea	0	0.5563	3336	HAKEα							1	1	4
639	GRRW	Grevillea robusta	0	0.566	2499	HAKEα							1	1	4
640	VQFW	Platanus occidentalis	0	0.3805	5838	PLOCα							1	1	4
641	FAKD	Nelumbo sp.	0	0.4871	906	NENUα							1	1	4
642	AALA	Meliosma cuneifolia	0	0.5282	3216	MELIα							1	1	4
643	HAEU	Berberidopsis beckleri	0	0.7474	2031	ARTHγ							1	1	3
644	QUTB	Aextoxicon punctatum	0	0.637	3649	ARTHγ							1	1	3
645	XMQO	Gunnera manicata	0	1.3491	953	ARTHγ							1	1	3
646	EHNF	Dillenia indica	0	NA									1	1	3
647	IWMW	Buxus sempervirens	0	0.7088	2667	BUSEα							1	1	3
648	SWOH	Trochodendron aralioides	0	0.3927	4081	TRARα							1	1	3
649	BBBA	Tetrastigma obtectum	0	1.2723	1139	ARTHγ							1	1	3
650	SZPD	Tetrastigma voinierianum	0	1.1132	2278	ARTHγ							1	1	3
651	BGZG	Cissus quadrangularis	0	1.4014	1287	ARTHγ							1	1	3
652	RSPO	Santalum acuminatum	0	0.5078	1631	EXCUα	1.4326	919	ARTHγ				2	2	4
653	XGFU	Exocarpos cupressiformis	0	0.63	1733	EXCUα	1.6859	1276	ARTHγ				2	2	4
654	BSEY	Daenikera sp.	0	0.3769	2922	EXCUα	1.424	1542	ARTHγ				2	2	4
655	QKMG	Phoradendron serotinum	0	0.8762	1343	EXCUα	1.7623	238	ARTHγ				2	2	4
656	VGVI	Dendropemon caribaeus	0	0.602	1939	EXCUα	1.5422	1211	ARTHγ				2	2	4
657	STKY	Balanophora fungosa	0	NA									0	0	3
658	XKPS	Ximenia americana	0				1.1313	1499	ARTHγ				1	1	3
659	OMDH	Loropetalum chinense	0				0.97	2519	ARTHγ				1	1	3
660	YKQR	Hamamelis virginiana	0				0.9451	501	ARTHγ				1	1	3
661	LMVB	Liquidambar styraciflua	0.009				1.064	140	ARTHγ				1	1	3
662	NUZN	Cercidiphyllum japonicum	0				0.8443	2598	ARTHγ				1	1	3
663	FYTP	Daphniphyllum macropodum	0				0.9584	1899	ARTHγ				1	1	3
664	HTDC	Tamarix chinensis	0				0.8337	375	ARTHγ				1	1	3
665	HTIP	Paeonia lactiflora	0				1.0696	2393	ARTHγ				1	1	3
666	DRIL	Kalanchoe crenato-diagremontiana	0	0.3813	2494	CRAPα	2.349	1931	ARTHγ				1	2	4
667	ZJUL	Rhodiola rosea	0	0.5014	2622	CRAPα	2.2914	2382	ARTHγ				1	2	4
668	KWGC	Crassula perforata	0				1.9295	2372	ARTHγ				1	1	3
669	IUSR	Myriophyllum aquaticum	0				1.5557	1495	ARTHγ				1	1	3
670	TOKV	Aphanopetalum resinosum	0	0.7041	2595	APREα	1.6275	1788	ARTHγ				2	2	4
671	DAYQ	Mitella pentandra	0				1.2974	1854	ARTHγ				1	1	3
672	CTSS	Tellima breviflora	0				1.2413	862	ARTHγ				1	1	3
673	SLOI	Tiarella polyphylla	0				1.2934	1040	ARTHγ				1	1	3
674	ERIA	Heuchera sanguinea	0				1.294	1183	ARTHγ				1	1	3
675	CKKR	Astilbe chinensis	0				1.2951	1463	ARTHγ				1	1	3
676	OOVX	Boykinia jamesii	0				1.2576	1041	ARTHγ				1	1	3
677	CIAC	Bergenia sp.	0	0.2515	3364	ORRPα	1.2415	1420	ARTHγ				2	2	4
678	UHBY	Oresitrophe rupifraga	0	0.2625	5377	ORRPα	1.2493	1851	ARTHγ				2	2	4
679	YKFU	Peltoboykinia watanabei	0	0.2636	2231	ORRPα	1.2141	1459	ARTHγ				2	2	4
680	FCBJ	Saxifraga stolonifera	0	0.2602	1171	SASTα	0.8673	1436	SASTβ	1.6677	441	ARTHγ	2	3	5
681	SYHW	Ribes aff. giraldii	0				1.2292	1478	ARTHγ				1	1	3
682	UWFU	Itea virginica	0				1.4375	1295	ARTHγ				1	1	3
683	WQUF	Nepenthes alata	0	0.5247	3355	NEPNα	2.3246	1501	ARTHγ				1	2	4
684	FYSJ	Polygonum convolvulus	0	0.7151	2618	LISBα	2.4869	1138	ARTHγ				1	2	4
685	WOBD	Limonium spectabile	0	0.9229	2045	LISBα	2.7889	1272	ARTHγ				1	2	4
686	CGGO	Plumbago auriculata	0	0.7102	193	POCNα	2.4429	134	ARTHγ				1	2	4
687	CVDF	Simmondsia chinensis	0	0.6473	1981	SIMHα	2.1201	1643	ARTHγ				1	2	4
688	RUUB	Physena madagascariensis	0	0.4761	2317	PHMAα	2.3322	1422	ARTHγ				1	2	4
689	YNFJ	Microtea debilis	0				2.413	1621	ARTHγ				1	1	3
690	RXEN	Polycarpaea repens	0				2.0464	1741	ARTHγ				1	1	3
691	TJES	Spergularia media	0				1.9911	1793	ARTHγ				1	1	3
692	FZQN	Silene latifolia	0				0.6006	2510	SCMEβ				1	1	4
693	OLES	Schiedea membranacea	0	0.2111	2621	SCMEα	0.6434	2858	SCMEβ	2.5016	1499	ARTHγ	2	3	5
694	SKNL	Saponaria officinalis	0				0.6048	2370	SCMEβ	2.0209	575	ARTHγ	1	2	4
695	SHEZ	Dianthus caryophyllus	0				0.8426	686	SCMEβ	1.9775	298	ARTHγ	1	2	4
696	AAXJ	Atriplex prostrata	0				2.611	1389	ARTHγ				0	1	3
697	ONLQ	Atriplex hortensis	0				2.6787	1405	ARTHγ				0	1	3
698	CBJR	Atriplex rosea	0				2.5993	1535	ARTHγ				0	1	3
699	SMMC	Chenopodium quinoa	0				1.8692	2480	ARTHγ				0	1	3
700	WGET	Kochia scoparia	0				2.6228	1142	ARTHγ				0	1	3
701	FVXD	Beta maritima	0				2.0663	1104	ARTHγ				0	1	3
702	XSSD	Amaranthus cruentus	0	0.499	2916	AMREα	~2.5		ARTHγ				1	1	4
703	WMLW	Amaranthus retroflexus	0	0.4983	1544	AMREα	~2.5		ARTHγ				1	1	4
704	PDQH	Aerva lanata	0	0.8975	1249	AMREβ	2.3337	1239	ARTHγ				1	2	4
705	HDSY	Aerva persica	0				2.2491	1201	ARTHγ				1	2	4
706	CUTE	Blutaparon vermiculare	0	0.6865	2192	AMREβ	~2.5		ARTHγ				1	2	4
707	OHKC	Alternanthera caracasana	0	0.4735	2374	AMREβ	2.8271	1289	ARTHγ				1	2	4
708	EYRD	Alternanthera tenella	0	0.476	3276	AMREβ	2.9929	1070	ARTHγ				1	2	4
709	ZBPY	Alternanthera brasiliana	0	0.4182	3966	AMREβ	2.2394	1753	ARTHγ				1	2	4
710	BWRK	Alternanthera sessilis	0	0.4718	3250	AMREβ	2.769	1382	ARTHγ				1	2	4
711	SCAO	Mollugo nudicaulis	0				2.0623	1714	ARTHγ				0	1	3
712	RNBN	Mollugo cerviana	0	0.9706	738	MOPEα	2.4558	1215	ARTHγ				0	1	3
713	NXTS	Mollugo verticillata	0				2.1047	1728	ARTHγ				0	1	3
714	KJAA	Mollugo pentaphylla	0	0.8438	6201	MOPEα	2.464	2126	ARTHγ				1	2	4
715	CTYH	Basella alba	0	0.3646	1282	BAALα	0.9604	1518	BAALβ				1	2	5
716	LKKX	Talinum sp.	0				0.6688	3688	BAALβ	2.3014	1822	ARTHγ	1	2	4
717	JLOV	Pereskia aculeata	0				0.7108	265	BAALβ	2.9915	65	ARTHγ	1	2	4
718	CPKP	Lophophora williamsii	0				0.816	1794	BAALβ	2.2796	831	ARTHγ	1	2	4
719	UQCB	Portulaca molokiniensis	0				0.9473	1967	BAALβ	2.5779	1289	ARTHγ	1	2	4
720	EZGR	Portulaca oleracea	0				0.9694	2317	BAALβ	2.5832	1472	ARTHγ	1	2	4
721	LLQV	Portulaca cryptopetala	0				0.863	2364	BAALβ	2.5075	1476	ARTHγ	1	2	4
722	KDCH	Portulaca umbraticola	0				1.0008	1581	BAALβ	2.2438	762	ARTHγ	1	2	4
723	BYNZ	Portulaca umbraticola	0				0.981	1867	BAALβ	2.6447	966	ARTHγ	1	2	4
724	CPLT	Portulaca grandiflora	0				0.973	1564	BAALβ	2.4329	714	ARTHγ	1	2	4
725	LDEL	Portulaca amilis	0				1.0256	2307	BAALβ	2.6139	1260	ARTHγ	1	2	4
726	IWIS	Portulaca pilosa	0				1.0468	1738	BAALβ	2.6847	996	ARTHγ	1	2	4
727	GCYL	Portulaca suffruticosa	0				1.0443	299	BAALβ	2.8198	854	ARTHγ	1	2	4
728	BJKT	Delosperma echinatum	0				0.5404	517	DLECα	2.2139	984	ARTHγ	1	1	4
729	OMYK	Trianthema portulacastrum	0							2.4017	1723	ARTHγ	1	1	3
730	BERS	Zaleya pentandra	0							2.4122	1446	ARTHγ	1	1	3
731	GJNX	Cypselea humifusa	0							2.4103	1426	ARTHγ	1	1	3
732	HZTS	Sesuvium portulacastrum	0							2.4741	1466	ARTHγ	1	1	3
733	EDIT	Sesuvium verrucosum	0							1.9755	2178	ARTHγ	1	1	3
734	GIWN	Sarcobatus vermiculatus	0				0.7697	1985	ALINβ	2.6615	1231	ARTHγ	1	2	4
735	MRKX	Phytolacca bogotensis	0				0.4162	3343	ALINβ	2.2055	2006	ARTHγ	1	2	4
736	BKQU	Phytolacca americana	0				0.4022	3269	ALINβ	2.2546	1800	ARTHγ	1	2	4
737	SFKQ	Hilleria latifolia	0				0.7329	1863	ALINβ	2.6151	1431	ARTHγ	1	2	4
738	AZBL	Petiveria alliacea	0				0.6279	3186	ALINβ	2.473	1592	ARTHγ	1	2	4
739	JAFJ	Bougainvillea spectabilis	0				0.6242	168	ALINβ	1.7132	224	ARTHγ	1	2	4
740	JGAB	Mirabilis jalapa	0	0.2931	4074	ALINα	0.9981	3125	ALINβ	2.6448	1593	ARTHγ	2	3	5
741	ZBTA	Boerhavia coccinea	0	0.3801	4295	ALINα	1.101	3207	ALINβ	2.5291	1653	ARTHγ	2	3	5
742	VJPU	Boerhavia dominii	0	0.3767	3762	ALINα	0.9821	2332	ALINβ	1.9575	1108	ARTHγ	2	3	5
743	EGOS	Allionia incarnata	0	0.329	2735	ALINα	0.9766	2524	ALINβ	2.2117	1266	ARTHγ	2	3	5
744	DVXD	Allionia incarnata	0	0.482	2366	ALINα	1.1928	2198	ALINβ	2.4106	1129	ARTHγ	2	3	5
745	YGCX	Geranium maculatum	0	0.5532	3791	GEMAα	1.3256	1745	ARTHγ				2	2	4
746	HDWF	Francoa appendiculata	0	0.5428	3943	FRAPα	1.4543	1419	ARTHγ				2	2	4
747	VYGG	Stachyurus praecox	0				1.0764	1017	ARTHγ				1	1	3
748	PTLU	Staphylea trifolia	0	0.2382	5240	STTRα	1.1358	2802	ARTHγ				1	2	4
749	NNGU	Coriaria nepalensis	0				1.2489	1749	ARTHγ				1	1	3
750	OCTM	Begonia sp.	0	0.4902	3276	BEGOα	1.3501	738	ARTHγ				1	2	4
751	AXAF	Thladiantha villosula	0				1.4233	589	ARTHγ				1	1	3
752	EDHN	Ficus religiosa	0				1.8367	3030	ARTHγ				1	1	3
753	XVJB	Morus nigra	0				1.8655	3127	ARTHγ				1	1	3
754	ACFP	Boehmeria nivea	0				1.8488	1210	ARTHγ				1	1	3
755	WKCY	Urtica dioica	0	0.4156	588	URDIα	2.4266	1605	ARTHγ				1	2	4
756	AQGE	Humulus lupulus	0	0.4443	723	CASAα	1.8089	1794	ARTHγ				1	2	4
757	BJSW	Cannabis sativa	0	0.3317	772	CASAα	1.8787	2178	ARTHγ				1	2	4
758	KYAD	Celtis occidentalis	0	0.3642	1027	CELTα	1.5998	2295	ARTHγ				1	2	4
759	CQMG	Ulmus alata	0				2.0437	1940	ARTHγ				1	1	3
760	EILE	Rhamnus japonica	0				1.5749	1833	ARTHγ				1	1	3
761	WVEF	Rhamnus caroliniana	0				1.4653	1319	ARTHγ				1	1	3
762	ZHEE	Ziziphus jujuba	0				1.4492	1787	ARTHγ				1	1	3
763	RBYC	Elaeagnus pungens	0	0.3626	5300	ELPUα	1.3512	776	ARTHγ				2	2	4
764	QIEH	Cotoneaster transcaucasicus	0	0.1655	1145	MADOα	1.8035	1388	ARTHγ				1	1	4
765	VCIN	Malus baccata	0	0.1837	1392	MADOα	1.8494	1535	ARTHγ				1	1	4
766	BLVL	Sorbus koehneana	0	0.1516	509	MADOα	1.6967	747	ARTHγ				1	1	4
767	EAVM	Amelanchier canadensis	0	0.1735	1562	MADOα	1.8154	2010	ARTHγ				1	1	4
768	ZPKK	Aruncus dioicus	0				1.4343	1024	ARTHγ				1	1	3
769	NCVK	Prunus prostrata	0				1.4122	798	ARTHγ				1	1	3
770	TJQY	Kerria japonica	0				1.4318	1439	ARTHγ				1	1	3
771	IANR	Rosa palustris	0	0.539	1655	ROPAα	1.55	1933	ARTHγ				2	2	4
772	QNOC	Sanguisorba minor	0				1.6538	687	ARTHγ				1	1	3
773	DHAW	Geum quellyon	0				1.902	1261	ARTHγ				1	1	3
774	SQCF	Dryas octopetala	0				1.3584	1375	ARTHγ				1	1	3
775	XFFT	Cercocarpus ledifolius	0				1.2618	1131	ARTHγ				1	1	3
776	CWZU	Betula pendula	0				1.1692	2015	ARTHγ				1	1	3
777	LWDA	Alnus serrulata	0				1.1055	2579	ARTHγ				1	1	3
778	LNER	Casuarina equisetifolia	0				1.4783	1852	ARTHγ				1	1	3
779	DXQW	Juglans nigra	0	0.3144	3375	JUNIα	1.699	2543	ARTHγ				1	2	4
780	INSP	Myrica cerifera	0				1.4061	1231	ARTHγ				1	1	3
781	NHUA	Castanea crenata	0				1.0152	3373	ARTHγ				1	1	3
782	UZWG	Castanea pumila	0				1.2078	2738	ARTHγ				1	1	3
783	HENI	Quercus shumardii	0				1.2442	2044	ARTHγ				1	1	3
784	SVVG	Fagus sylvatica	0				1.1819	2461	ARTHγ				1	1	3
785	TJLC	Nothofagus obliqua	0				1.1408	2474	ARTHγ				1	1	3
786	HJMP	Astragalus membranaceus	0				0.5341	3936	GLSOβ	1.5825	694	ARTHγ	1	2	4
787	MYMP	Astragalus propinquus	0				0.6216	2601	GLSOβ	1.6754	1304	ARTHγ	1	2	4
788	KNMB	Lathyrus sativus	0				0.7492	2620	GLSOβ	2.2904	1557	ARTHγ	1	2	4
789	JTQQ	Glycyrrhiza lepidota	0				0.4761	3058	GLSOβ	1.752	2134	ARTHγ	1	2	4
790	PEZP	Glycyrrhiza glabra	0				0.4699	3431	GLSOβ	1.6224	1952	ARTHγ	1	2	4
791	RMWJ	Wisteria floribunda	0				0.4199	306	GLSOβ	1.5826	289	ARTHγ	1	2	4
792	KEGA	Glycine soja	NA	0.0791	3695	GLSOα	0.4845	5709	GLSOβ	2.3381	4976	ARTHγ	1	2	5
793	TVSH	Bituminaria bituminosa	0				0.6117	3345	GLSOβ	2.2467	2398	ARTHγ	1	2	4
794	SUAK	Codariocalyx motorius	0				0.6541	3130	GLSOβ	1.5986	480	ARTHγ	1	2	4
795	NXOH	Apios americana	0				0.4314	2409	GLSOβ	1.6754	927	ARTHγ	1	2	4
796	VLNB	Gompholobium polymorphum	0				0.3931	3265	GLSOβ	1.708	1866	ARTHγ	1	2	4
797	CMFF	Lupinus polyphyllus	0	0.2345	712	LUPOα	0.56	1265	GLSOβ	2.319	765	ARTHγ	2	3	5
798	TTRG	Lupinus angustifolius	0	0.2109	2503	LUPOα	0.4931	3176	GLSOβ	2.1138	1914	ARTHγ	2	3	5
799	SLYR	Cladrastis lutea	0				0.1954	1913	GLSOβ	1.8896	1811	ARTHγ	1	2	4
800	ZSSR	Xanthocercis zambesiaca	0				0.2798	4838	GLSOβ	2.227	2330	ARTHγ	1	2	4
801	PJSX	Acacia pycnantha	0				0.713	3153	GYDIα	2.3706	2391	ARTHγ	1	2	4
802	ZCDJ	Acacia argyrophylla	0				0.7121	3423	GYDIα	2.3221	2327	ARTHγ	1	2	4
803	XOOE	Desmanthus illinoensis	0				0.7162	558	GYDIα	1.8287	427	ARTHγ	1	2	4
804	KZED	Senna hebecarpa	0				0.5489	1224	GYDIα	1.4697	382	ARTHγ	1	2	4
805	GEHT	Gleditsia triacanthos	0				0.4141	2718	GYDIα	1.9591	1912	ARTHγ	1	2	4
806	VHZV	Gleditsia sinensis	0				0.3915	4762	GYDIα	1.7341	1870	ARTHγ	1	2	4
807	QZXQ	Gymnocladus dioicus	0				0.3631	2674	GYDIα	2.0449	1464	ARTHγ	1	2	4
808	JETM	Bauhinia tomentosa	0				0.2857	6548	BATOα	2.0297	2584	ARTHγ	1	2	4
809	RKFX	Cercis canadensis	0				0.5027	571	BATOα	1.6517	1419	ARTHγ	1	2	4
810	RKLL	Copaifera officinalis	0				0.5457	3874	COPOα	1.9184	1510	ARTHγ	1	2	4
811	OQHZ	Quillaja saponaria	0				0.3012	4434	QUSAα	1.99843	2188	ARTHγ	1	2	4
812	OHAE	Polygala lutea	0	0.1976	3252	POLUα	0.9685	3177	POLUβ				2	2	5
813	BZDF	Oenothera biennis	0	0.8125	2508	OEGRα	2.4763	2142	ARTHγ				1	2	4
814	ZINQ	Oenothera grandiflora	0	0.8149	2578	OEGRα	2.4928	2209	ARTHγ				1	2	4
815	ROLB	Oenothera elata	0	0.769	3181	OEGRα	2.2348	2292	ARTHγ				1	2	4
816	IDAU	Oenothera elata	0	0.7465	2327	OEGRα	2.2985	1538	ARTHγ				1	2	4
817	ARYD	Oenothera laciniata	0	0.9029	2579	OEGRα	2.5423	2158	ARTHγ				1	2	4
818	IMZV	Oenothera grandis	0	0.8487	2286	OEGRα	2.4762	2119	ARTHγ				1	2	4
819	KBRW	Oenothera clelandii	0	0.8458	1183	OEGRα	1.879	1096	ARTHγ				1	2	4
820	YHLF	Oenothera rhombipetala	0	0.8797	1250	OEGRα	1.9721	1180	ARTHγ				1	2	4
821	DZLN	Oenothera picensis	0	0.7435	1967	OEGRα	2.2702	1513	ARTHγ				1	2	4
822	GVCB	Oenothera affinis	0	0.8328	1909	OEGRα	2.1672	1551	ARTHγ				1	2	4
823	CJGZ	Oenothera nana	0	0.8971	1901	OEGRα	2.2804	1347	ARTHγ				1	2	4
824	HKMQ	Oenothera villaricae	0	0.7719	1441	OEGRα	2.4576	1331	ARTHγ				1	2	4
825	EQYT	Oenothera berlandieri	0	0.8859	1859	OEGRα	2.5519	1604	ARTHγ				1	2	4
826	SJAN	Oenothera serrulata	0	0.8637	1605	OEGRα	2.6009	1392	ARTHγ				1	2	4
827	AXNH	Oenothera filiformis	0	0.7306	3042	OEGRα	2.2731	1757	ARTHγ				1	2	4
828	PMTB	Oenothera gaura	0	0.786	2543	OEGRα	2.1664	1703	ARTHγ				1	2	4
829	JKNQ	Oenothera suffulta suffulta	0	0.8871	1783	OEGRα	2.5284	1557	ARTHγ				1	2	4
830	TLCA	Oenothera speciosa	0	0.9772	2733	OEGRα	1.8624	1865	ARTHγ				1	2	4
831	UJGI	Oenothera rosea	0	0.7918	2501	OEGRα	2.1068	1925	ARTHγ				1	2	4
832	FEDW	Epilobium sp.	0	0.3205	1704	OEGRα	1.8718	2299	ARTHγ				1	1	4
833	RJNQ	Lagerstroemia indica	0	0.4589	3889	LAINα	1.7127	1782	ARTHγ				1	2	4
834	YNUE	Punica granatum	0	0.3402	676	LAINα	1.5347	2827	ARTHγ				1	2	4
835	FGDU	Syzygium paniculatum	0	0.2323	605	SYMIα	1.1844	1137	ARTHγ				1	2	4
836	NEBM	Syzygium micranthum	0	0.2481	1083	SYMIα	1.2608	1647	ARTHγ				1	2	4
837	AYMT	Eucalyptus leucoxylon	0	0.3351	366	SYMIα	1.2213	637	ARTHγ				1	2	4
838	SWGX	Tetrazygia bicolor	0	0.4887	2146	MEMAα	2.4373	1013	ARTHγ				1	2	4
839	WWQZ	Medinilla magnifica	0	0.5205	3423	MEMAα	~2.5		ARTHγ				1	1	4
840	AJJE	Terminalia neotaliala	0	0.3429	431	TENEα	1.5042	846	ARTHγ				1	2	4
841	KVAY	Tribulus eichlerianus	0	0.9127	1855	TREIα	2.1302	935	ARTHγ				1	2	4
842	UDUT	Larrea tridentata	0	0.8296	1877	LATRα	2.3639	1567	ARTHγ				1	2	4
843	ZHMB	Krameria lanceolata	0				1.8958	2859	ARTHγ				1	1	3
844	MFEA	Stackhousia spathulata	0	0.8842	309	STSPα	2.6084	357	ARTHγ				2	2	4
845	IHCQ	Crossopetalum rhacoma	0				1.5023	1060	ARTHγ				1	1	3
846	RVGH	Drypetes deplanchei	0	0.4478	2434	DRDEα	1.4569	1339	ARTHγ				2	2	4
847	ZTLR	Rhizophora mangle	0	0.3024	3224	RHMAα	1.5161	682	ARTHγ				2	2	4
848	RPPC	Erythroxylum coca	0	0.4581	3201	ERCOα	2.442	2090	ARTHγ				1	2	4
849	PAZJ	Ricinus communis	0				1.6487	1406	ARTHγ				1	1	3
850	RHAU	Euphorbia mesembryanthemifolia	0	0.5511	3270	EUMEα	2.2083	1581	ARTHγ				1	2	4
851	PXYR	Euphorbia pekinensis	0				2.2712	1841	ARTHγ				1	1	3
852	VVPY	Croton tiglium	0				1.4327	2456	ARTHγ				1	1	3
853	XNLP	Manihot grahamii	0	0.2482	4999	MAESα	1.5896	1573	ARTHγ				2	2	4
854	NJLF	Viola canadensis	0				1.646	2214	ARTHγ				1	1	3
855	LPGY	Viola tricolor	0	0.2938	2345	VITRα	2.1538	2080	ARTHγ				1	2	4
856	COAQ	Malesherbia fasciculata	0				~1.8		ARTHγ				1	1	3
857	EZZT	Passiflora edulis	0	0.5257	2656	PAEDα	2.2013	1843	ARTHγ				1	2	4
858	SIZE	Passiflora caerulea	0	0.522	3295	PAEDα	2.2316	2184	ARTHγ				1	2	4
859	INQX	Salix acutifolia	0	0.3163	2465	SAACα	1.5174	1350	ARTHγ				1	2	4
860	RZTJ	Salix fargesii	0	0.3174	4088	SAACα	2.0028	2022	ARTHγ				1	2	4
861	TDTF	Salix sachalinensis	0	0.3182	4629	SAACα	2.0592	2150	ARTHγ				1	2	4
862	LFOG	Salix purpurea	0	0.3156	3646	SAACα	2.0834	2052	ARTHγ				1	2	4
863	GLVK	Salix eriocephala	0	0.3002	4486	SAACα	1.6086	1318	ARTHγ				1	2	4
864	KKDQ	Salix viminalis	0	0.3149	5409	SAACα	2.0245	2367	ARTHγ				1	2	4
865	IEPQ	Salix dasyclados	0	0.3121	4407	SAACα	2.008	2275	ARTHγ				1	2	4
866	ZBVT	Chrysobalanus icaco	0				1.7699	2105	ARTHγ				1	1	3
867	HBUQ	Licania michauxii	0				1.735	1551	ARTHγ				1	1	3
868	YGAT	Phyllanthus sp.	0	0.2952	389	PHYLα	2.3827	1577	ARTHγ				1	1	4
869	VNMY	Bischofia javanica	0	0.4003	4447	BIJAα	1.7841	1856	ARTHγ				1	2	4
870	TVCU	Ochna mossambicensis	0	0.6137	1549	OCMOα	2.2759	1244	ARTHγ				1	2	4
871	CKDK	Ochna serrulata	0	0.5712	3332	OCMOα	2.2609	2261	ARTHγ				1	2	4
872	NFXV	Mammea americana	0	0.2262	2358	MAAMα	2.0327	1477	ARTHγ				1	2	4
873	BNDE	Hypericum perforatum	0	0.2914	5595	HYPEα	2.3531	2024	ARTHγ				1	2	4
874	OSIP	Garcinia livingstonei	0	0.3812	2285	GRLIα	1.7024	844	ARTHγ				1	2	4
875	FWCQ	Garcinia oblongifolia	0	0.4747	2434	GRLIα	2.3137	1368	ARTHγ				1	2	4
876	XPBC	Galphimia gracilis	NA	0.881	3271	GAGRα	2.444	1936	ARTHγ				1	2	4
877	AXPJ	Linum flavum	0	0.4143	787	LIUSα	2.3812	670	ARTHγ				1	2	4
878	KCPT	Linum macraei	0										1	2	4
879	VXOD	Linum tenuifolium	0	0.4354	943	LIUSα	2.4231	1722	ARTHγ				1	2	4
880	TXMP	Linum strictum	0	0.4741	898	LIUSα	2.4307	1758	ARTHγ				1	2	4
881	HNCF	Linum hirsutum	0			LIUSα	2.5051	1696	ARTHγ				1	2	4
882	MYVH	Linum grandiflorum	0	0.7177	2105	LIUSα	2.2219	1579	ARTHγ				1	2	4
883	POZS	Linum usitatissimum	0	0.7761	3238	LIUSα	2.3235	1956	ARTHγ				1	2	4
884	OODC	Linum bienne	0	0.6961	1068	LIUSα	2.359	956	ARTHγ				1	2	4
885	BVOF	Linum perenne	0	0.6569	2586	LIUSα	2.4891	2000	ARTHγ				1	2	4
886	BHYC	Linum lewisii	0	0.6515	2401	LIUSα	2.5162	1958	ARTHγ				1	2	4
887	AEPI	Linum leonii	0	0.6434	2295	LIUSα	2.0504	1414	ARTHγ				1	2	4
888	WWKL	Tapiscia sinensis	0				1.1	1912	ARTHγ				1	1	3
889	JHCN	Oxalis sp.	0	0.6717	1969	OXALα	1.8094	1253	ARTHγ				1	2	4
890	TIUZ	Cunonia capensis	0				1.2108	2351	ARTHγ				1	1	3
891	YZVJ	Cephalotus follicularis	0				1.5725	1211	ARTHγ				1	1	3
892	THHD	Elaeocarpus sylvestris	0				1.0357	3185	ARTHγ				1	1	3
893	OBTI	Peganum harmala	0				1.991	112	ARTHγ				1	1	3
894	WAXR	Litchi chinensis	0				1.4729	2167	ARTHγ				1	1	3
895	VFFP	Acer negundo	0				1.4615	1586	ARTHγ				1	1	3
896	HBHB	Aesculus pavia	0	0.2462	2605	AESCα	1.2514	1821	ARTHγ				2	2	3
897	BCAA	Kirkia wilmsii	0				1.3928	2053	ARTHγ				1	1	3
898	YUOM	Rhus radicans	0	0.4286	709	RHRAα	1.5625	1945	ARTHγ				2	2	4
899	JSZD	Bursera simaruba	0				1.4391	862	ARTHγ				1	1	3
900	FCCA	Boswellia sacra	0				1.4122	2305	ARTHγ				1	1	3
901	QICX	Ailanthus altissima	0				1.7755	2400	ARTHγ				1	1	3
902	IKFD	Quassia amara	0				1.5303	2308	ARTHγ				1	1	3
903	UHJR	Citrus x paradisi	0				1.4844	919	ARTHγ				1	1	3
904	UVDC	Azadirachta indica	0				1.4706	1762	ARTHγ				1	1	3
905	RJIM	Melia azedarach	0				1.3883	2144	ARTHγ				1	1	3
906	PUDI	Daphne giraldii	0				1.0377	1384	DAGIα	1.897	2381	ARTHγ	1	2	4
907	AWJM	Edgeworthia papyrifera	0				1.0948	1452	DAGIα	2.4507	1218	ARTHγ	1	2	4
908	KPTE	Bixa orellana	0							1.4028	3289	ARTHγ	1	1	3
909	WMUK	Schizolaena sp.	0				0.3096	6101	SCHIα	2.0526	2836	ARTHγ	1	2	4
910	PKMO	Cistus inflatus	0				0.6449	1849	CIINα	1.673	698	ARTHγ	1	2	4
911	ATFX	Muntingia calabura	0							1.9609	1891	ARTHγ	1	1	3
912	WYIG	Dombeya burgessiae	0				0.4464	2922	HICAα	2.1937	2438	ARTHγ	1	2	4
913	ZSAB	Hoheria angustifolia	0				0.4593	3148	HICAα	2.1447	2085	ARTHγ	1	2	4
914	OLXF	Hibiscus cannabinus	NA	0.1733	2209	HICAβ	0.4973	5552	HICAα	2.1165	2071	ARTHγ	2	3	5
915	CZPV	Moringa oleifera	0							1.6238	2327	ARTHγ	1	1	3
916	MYZV	Tropaeolum peregrinum	0				0.7099	3163	TRPRα	2.3832	1835	ARTHγ	1	2	4
917	HYZL	Akania lucens	0							1.7269	3207	ARTHγ	1	1	3
918	CRNC	Limnanthes douglasii	0				1.1241	1512	ARTHβ	2.7782	998	ARTHγ	1	2	4
919	JOIS	Koeberlinia spinosa	0	0.4157	494	KOSPα	1.1452	410	ARTHβ	2.7159	226	ARTHγ	2	3	5
920	DZTK	Batis maritima	0				2.4434	1421	ARTHβ				1	1	4
921	UAXP	Gyrostemon ramulosus	0	0.5553	618	GYRAα	1.6941	2018	ARTHβ				1	2	5
922	SWPE	Reseda odorata	0	0.4009	2783	REODα	1.1574	2036	ARTHβ	2.2339	1449	ARTHγ	2	3	5
923	RTTY	Salvadora sp.	0				1.334	1003	ARTHβ				1	1	4
924	VDKG	Cleome gynandra	0	0.5067	3603	CLGYα	2.3831	2066	ARTHβ				1	2	5
925	UPZX	Cleome viscosa	0				1.7741	2364	ARTHβ				1	1	4
926	QSKP	Polanisia trachysperma	0				1.5053	2284	ARTHβ				1	1	4
927	LVUS	Cleome violacea	0				1.9784	2441	ARTHβ				1	1	4
928	CSUV	Cochlearia officinalis	0	0.544	2514	COOFα	1.157	1570	ARTHα				1	2	6
929	VMNH	Sinapis alba	0	0.2877	2312	BRNIα	0.8075	1664	ARTHα				1	2	6
930	IPWB	Brassica nigra	0	0.324	1707	BRNIα	0.8036	1501	ARTHα				1	2	6
931	TZWR	Arabis alpina	0				0.7306	2906	ARTHα				1	1	5
932	GTSV	Draba hispida	0				0.8211	874	ARTHα				1	1	5
933	HABV	Draba aizoides	0				0.7686	545	ARTHα				1	1	5
934	LJQF	Draba ossetica	0				0.8286	902	ARTHα				1	1	5
935	LAPO	Draba oligosperma	0				0.7284	1912	ARTHα				1	1	5
936	UVQL	Draba magellanica	0				0.7306	401	ARTHα				1	1	5
937	BXBF	Draba sachalinensis	0				0.7063	1202	ARTHα	2.1855	796	ARTHβ	1	2	5
938	VTLJ	Caiophora chuquitensis	0	0.6762	1757	COFLα	1.6921	1503	ARTHγ				2	2	4
939	ZETY	Hydrangea quercifolia	0	0.4944	2379	COFLα	1.293	2142	ARTHγ				2	2	4
940	QURC	Dichroa febrifuga	0	0.4847	2348	COFLα	1.3869	1342	ARTHγ				2	2	4
941	FWBF	Alangium chinense	0	0.6393	1580	COFLα	1.3258	957	ARTHγ				2	2	4
942	BFJL	Cornus florida	0	0.4204	3481	COFLα	1.2332	2504	ARTHγ				2	2	4
943	XONJ	Camptotheca acuminata	0.397	0.5492	134	COFLα	1.5373	89	ARTHγ				2	2	4
944	VUSY	Nyssa ogeche	NA	0.3105	5395	COFLα	1.0948	3265	ARTHγ				2	2	4
945	PPPZ	Rhododendron scopulorum	0	0.5725	1953	ACCHβ	1.4481	1272	ARTHγ				2	2	4
946	WXVX	Ledum palustre	0	0.5637	2137	ACCHβ	1.4767	1821	ARTHγ				2	2	4
947	AVJK	Cavendishia cuatrecasasii	0	0.5993	1596	ACCHβ	1.5737	1440	ARTHγ				2	2	4
948	LRTN	Monotropa uniflora	0	0.2629	955	MOUNα	~0.7		ACCHβ	~1.5		ARTHγ	2	3	5
949	SERM	Sarcodes sanguinea	0	0.168	744	MOUNα	0.6538	630	ACCHβ	1.6352	953	ARTHγ	2	2	4
950	HUSX	Roridula gorgonias	0	0.5443	1491	ACCHβ	1.3785	640	ARTHγ				2	2	4
951	QAUE	Actinidia chinensis	0	0.0906	1555	ACCHα	0.4546	2420	ACCHβ	1.3577	1736	ARTHγ	2	2	4
952	ADHK	Galax urceolata	0	0.5894	306	ACCHβ	1.4725	1366	ARTHγ				2	2	4
953	UFHF	Galax urceolata	0	0.5584	1588	ACCHβ	1.368	1521	ARTHγ				2	2	4
954	AXBO	Sinojackia xylocarpa	0	0.3842	1189	ACCHβ	1.2484	1080	ARTHγ				2	2	4
955	JPDJ	Symplocos tinctoria	0	0.4363	3144	ACCHβ	1.2273	2402	ARTHγ				2	2	4
956	BEFC	Manilkara zapota	0	0.5144	3323	ACCHβ	1.3874	1562	ARTHγ				2	2	4
957	WRPP	Synsepalum dulcificum	0	0.5354	920	ACCHβ	1.4765	2035	ARTHγ				2	2	4
958	OXYP	Sideroxylon reclinatum	0	0.5215	3225	ACCHβ	1.333	2234	ARTHγ				2	2	4
959	NGRR	Ternstroemia gymnanthera	0	0.2576	7211	ACCHβ	1.1913	2447	ARTHγ				2	2	4
960	DAAD	Ardisia revoluta	0	0.449	1424	DIOSα	1.8952	957	ARTHγ				2	2	4
961	ODDO	Ardisia humilis	0	0.4323	2645	DIOSα	1.5807	1985	ARTHγ				2	2	4
962	PTFA	Jacquinia sp.	0	0.5055	1717	DIOSα	2.1317	1849	ARTHγ				2	2	4
963	VKJD	Maesa lanceolata	0	0.9093	2232	DIOSα	1.5662	2431	ARTHγ				2	2	4
964	KVFU	Diospyros malabarica	0	0.6908	1842	DIOSα	1.5747	742	ARTHγ				2	2	4
965	FNEN	Phlox sp.	0	1.1958	2351	DIOSα	2.764	1237	ARTHγ				2	2	4
966	WVMY	Phlox drummondii	0	1.2578	1187	DIOSα	2.9999	719	ARTHγ				2	2	4
967	YSRZ	Fouquieria macdougalii	0	0.6796	2075	DIOSα	1.6025	1776	ARTHγ				2	2	4
968	BNTL	Souroubea exauriculata	0	~0.65		SOURα	1.5396	1789	ARTHγ				2	2	4
969	JEXA	Impatiens balsamifera	0	0.5057	2578	IMPAα	1.3765	2401	ARTHγ				2	2	4
970	CLNU	Escallonia sp. cv. Newport	0				1.3638	1687	ARTHγ				1	1	3
971	CLMX	Escallonia rubra	0				1.3354	2204	ARTHγ				1	1	3
972	ZJRC	Sambucus canadensis	0	0.5553	2609	DIASβ	1.3866	2252	ARTHγ				2	2	4
973	HLJG	Viburnum odoratissimum	0	0.3585	3196	DIASβ	1.1888	2224	ARTHγ				2	2	4
974	JTRM	Dipsacus asper	0	0.2987	4869	DIASα	1.1379	2664	DIASβ				2	2	5
975	FFFY	Valeriana officinalis	0				1.8521	3054	DIASβ				1	1	4
976	GSZA	Lonicera japonica	0	0.6754	2513	DIASβ	1.4474	2057	ARTHγ				2	2	4
977	CAQZ	Symphoricarpos sp.	0	0.651	2132	DIASβ	1.4047	1881	ARTHγ				2	2	4
978	SBZH	Pennantia corymbosa	0							1.218	1482	ARTHγ	1	1	3
979	QIKZ	Griselinia racemosa	0							1.2236	1775	ARTHγ	1	1	3
980	MVSE	Griselinia littoralis	0							1.2116	1206	ARTHγ	1	1	3
981	SALZ	Pittosporum resiniferum	0				0.5007	3775	HEHEα	1.6317	1703	ARTHγ	1	2	4
982	NTEO	Pittosporum sahnianum	0				0.5049	3257	HEHEα	1.6391	1588	ARTHγ	1	2	4
983	OINM	Hydrocotyle umbellata	0				0.8342	1617	HEHEα	2.2952	1336	ARTHγ	1	2	4
984	SUVN	Hedera helix	NA				0.3359	4964	HEHEα	1.8663	3314	ARTHγ	1	2	4
985	EDBB	Polyscias fruticosa	0				0.3852	3915	HEHEα	1.9237	2532	ARTHγ	1	2	4
986	AJFN	Myodocarpus sp.	0				0.4035	4415	HEHEα	1.9393	2866	ARTHγ	1	2	4
987	WEQK	Centella asiatica	0				0.6814	2988	HEHEα	1.9308	1695	ARTHγ	1	2	4
988	TQKZ	Angelica archangelica	0	0.4229	2223	ANGRα	0.907	2697	HEHEα	2.1749	1651	ARTHγ	2	3	5
989	CWYJ	Heracleum lanatum	0	0.4471	2301	ANGRα	0.9258	2997	HEHEα	2.471	2024	ARTHγ	2	3	5
990	IZLO	Lobelia siphilitica	0				1.8233	3205	ARTHγ				1	1	3
991	IHPC	Platycodon grandiflorus	0				1.6509	2017	ARTHγ				2	2	4
992	AUIP	Phelline lucida	0	0.2229	3097	PHLUα	1.8998	2670	ARTHγ				2	2	4
993	TPEM	Platyspermation crassifolium	0	0.4957	1147	PLCRα	1.5131	1064	ARTHγ				2	2	4
994	GIOY	Corokia cotoneaster	0				1.7062	595	ARTHγ				1	1	3
995	FXGI	Stylidium adnatum	0	0.8113	1853	STADα	2.1729	1272	ARTHγ				1	1	4
996	IXVJ	Menyanthes trifoliata	0				1.9087	2191	ARTHγ				1	1	3
997	HUQC	Scaevola mossambicensis	0				1.9663	1964	ARTHγ				1	1	3
998	EYKJ	Silybum marianum	0				0.7939	4755	XASTβ	2.321	1514	ARTHγ	1	2	4
999	CFRN	Carthamus lanatus	0				0.7521	2191	XASTβ	2.4539	1211	ARTHγ	1	2	4
1000	RFSD	Lactuca graminifolia	0				0.8333	3118	XASTβ	2.6187	1388	ARTHγ	1	2	4
1001	JNKW	Cicerbita plumieri	0				0.8313	5522	XASTβ	2.5553	1812	ARTHγ	1	2	4
1002	DDRL	Tragopogon dubius	0				0.9232	4600	XASTβ	2.1984	1470	ARTHγ	1	2	4
1003	KFZY	Tragopogon castellanus	0				0.9133	3846	XASTβ	2.5724	1626	ARTHγ	1	2	4
1004	KGJF	Tragopogon porrifolius	0				0.9397	3958	XASTβ	2.532	1330	ARTHγ	1	2	4
1005	FUPX	Tragopogon pratensis	0				0.8838	3484	XASTβ	2.3088	1402	ARTHγ	1	2	4
1006	BMSE	Senecio rowleyanus	0				0.8768	3285	XASTβ	2.4581	1285	ARTHγ	1	2	4
1007	DUQG	Tanacetum parthenium	0				0.9139	3927	XASTβ	2.8329	1289	ARTHγ	1	2	4
1008	OAGK	Matricaria matricarioides	0				0.9834	3985	XASTβ	2.4132	1645	ARTHγ	1	2	4
1009	GUMF	Anthemis tinctoria	0				0.9105	4050	XASTβ	2.3368	1456	ARTHγ	1	2	4
1010	DOVJ	Leontopodium alpinum	0				0.9093	1509	XASTβ	2.3095	942	ARTHγ	1	2	4
1011	XRCX	Aster tataricus	0				0.9197	3750	XASTβ	2.6399	1510	ARTHγ	1	2	4
1012	TEZA	Solidago canadensis	0				1.0086	3776	XASTβ	2.5412	1457	ARTHγ	1	2	4
1013	MHYG	Conyza canadensis	0				1.0444	4431	XASTβ	2.3106	1553	ARTHγ	1	2	4
1014	DESP	Erigeron canadensis	0				0.9304	5905	XASTβ	2.7561	2061	ARTHγ	1	2	4
1015	AFQQ	Inula helenium	0				0.8626	2787	XASTβ	2.4675	998	ARTHγ	1	2	4
1016	DUNJ	Helenium autumnale	0				0.8331	4022	XASTβ	2.545	1494	ARTHγ	1	2	4
1017	UBLN	Xanthium strumarium	0	0.4686	3400	XASTα	1.0231	4189	XASTβ	1.8413	1526	ARTHγ	2	3	5
1018	BIDT	Flaveria cronquistii	0	0.4001	2362	XASTα	0.9335	3095	XASTβ	2.6146	1593	ARTHγ	2	3	5
1019	LYPZ	Flaveria pubescens	0	0.3655	2905	XASTα	0.9531	3329	XASTβ	2.6934	1482	ARTHγ	2	3	5
1020	UYED	Flaveria sonorensis	0	0.4572	2123	XASTα	1.0431	2977	XASTβ	1.9602	1276	ARTHγ	2	3	5
1021	JYMN	Flaveria brownii	0	0.464	2069	XASTα	1.0139	2426	XASTβ	2.6708	1461	ARTHγ	2	3	5
1022	AQZD	Flaveria pringlei	0	0.3953	1908	XASTα	1.021	3104	XASTβ	2.3502	1804	ARTHγ	2	3	5
1023	YRBQ	Flaveria angustifolia	0	0.4214	2202	XASTα	0.886	2309	XASTβ	~2.5		ARTHγ	2	3	5
1024	NVSO	Flaveria palmeri	0	0.4619	1787	XASTα	0.9888	2467	XASTβ	2.3088	1597	ARTHγ	2	3	5
1025	QXWF	Flaveria kochiana	0	0.4666	1789	XASTα	1.0018	2210	XASTβ	2.2201	1055	ARTHγ	2	3	5
1026	HXCD	Flaveria vaginata	0	0.4536	1678	XASTα	0.9361	2430	XASTβ	2.0796	1254	ARTHγ	2	3	5
1027	ZCUA	Flaveria trinervia	0	0.4926	2372	XASTα	1.0514	3431	XASTβ	2.2368	1414	ARTHγ	2	3	5
1028	JEPE	Flaveria bidentis	0	0.4891	2526	XASTα	1.0672	3324	XASTβ	2.6437	1501	ARTHγ	2	3	5
1029	SZUO	Eucommia ulmoides	0				1.1011	1177	ARTHγ				1	1	3
1030	GIPR	Aucuba japonica	0	0.389	1217	AUJAα	1.2874	902	ARTHγ				2	2	4
1031	QACK	Helwingia japonica	0	0.3255	3511	HEJAα	1.2423	1455	ARTHγ				2	2	4
1032	DFYF	Ilex sp.	0	0.3576	2833	ILPAα	1.2314	1245	ARTHγ				2	2	4
1033	SXML	Ilex paraguariensis	0	0.3428	2608	ILPAα	1.3479	1616	ARTHγ				2	2	4
1034	ASMV	Ilex vomitoria	0	0.3633	2890	ILPAα	1.3362	1569	ARTHγ				2	2	4
1035	QZZU	Pyrenacantha malvifolia	0	1.3061	2033	PYMAα	~2.5		ARTHγ				1	2	4
1036	AHRN	Cuscuta pentagona	0	0.8838	1074	IPQUα	2.7182	959	ARTHγ				1	2	4
1037	CPOC	Convolvulus arvensis	0	0.6602	3474	IPQUα	2.0982	1661	ARTHγ				1	2	4
1038	ALUC	Ipomoea quamoclit	0	0.6638	614	IPQUα	2.4573	1629	ARTHγ				1	2	4
1039	IZNU	Ipomoea lobata	0	0.7068	2715	IPQUα	2.3592	1538	ARTHγ				1	2	4
1040	ERWT	Ipomoea coccinea	0	0.6927	568	IPQUα	2.1876	1445	ARTHγ				1	2	4
1041	OQBM	Ipomoea indica	0	0.6794	3493	IPQUα	2.4053	1845	ARTHγ				1	2	4
1042	QSLH	Ipomoea hederacea	0	0.6748	3374	IPQUα	2.4521	1720	ARTHγ				1	2	4
1043	NHAG	Ipomoea nil	0	0.6646	742	IPQUα	2.1532	1189	ARTHγ				1	2	4
1044	XQRV	Ipomoea purpurea	0	0.6766	4337	IPQUα	2.423	2184	ARTHγ				1	2	4
1045	VXKB	Ipomoea purpurea	0	0.6913	3940	IPQUα	2.431	2068	ARTHγ				1	2	4
1046	NAUM	Ipomoea lindheimeri	0	0.696	2771	IPQUα	2.4854	1500	ARTHγ				1	2	4
1047	EMBR	Ipomoea pubescens	0	0.6758	3036	IPQUα	2.4808	1740	ARTHγ				1	2	4
1048	MKZR	Nicotiana sylvestris	0	0.54	2005	LYBAα	1.9274	1097	ARTHγ				1	2	4
1049	BOLZ	Atropa belladonna	0	0.5197	3759	LYBAα	2.36	2634	ARTHγ				1	2	4
1050	OSMU	Lycium sp.	0	0.5874	511	LYBAα	2.0627	1804	ARTHγ				1	2	4
1051	LWCK	Lycium barbarum	0	0.5944	3444	LYBAα	2.4188	2255	ARTHγ				1	2	4
1052	JNVS	Datura metel	0	0.6057	1987	LYBAα	2.4319	1519	ARTHγ				1	2	4
1053	AIOU	Brugmansia sanguinea	0	0.558	636	LYBAα	2.1025	1562	ARTHγ				1	2	4
1054	UGJI	Lycopersicon cheesmanii	0	0.5994	1956	LYBAα	2.4071	1183	ARTHγ				1	2	4
1055	NMDZ	Solanum sisymbriifolium	0	0.6087	2079	LYBAα	2.453	1466	ARTHγ				1	2	4
1056	LQJY	Solanum xanthocarpum	0	0.6286	3449	LYBAα	2.1704	2005	ARTHγ				1	2	4
1057	GHLP	Solanum dulcamara	0	0.6026	2898	LYBAα	2.5023	2068	ARTHγ				1	2	4
1058	DLJZ	Solanum ptychanthum	0	0.6053	3142	LYBAα	2.1011	1621	ARTHγ				1	2	4
1059	DLAI	Solanum lasiophyllum	0	0.6778	1908	LYBAα	2.1247	822	ARTHγ				1	2	4
1060	DKFZ	Mertensia paniculata	0	0.3056	2202	MEPAα	0.7805	1859	MEPAβ	2.6665	1429	ARTHγ	2	3	5
1061	YQIJ	Phacelia campanularia	0				0.6553	2889	MEPAβ	~2.5		ARTHγ	1	2	4
1062	EMAL	Ehretia acuminata	0				0.4354	3189	MEPAβ	2.1952	1629	ARTHγ	1	2	4
1063	SMUR	Lennoa madreporoides	0				0.6849	1473	MEPAβ	2.2519	862	ARTHγ	1	2	4
1064	HANM	Pholisma arenarium	0				0.7201	1408	MEPAβ	2.4747	1460	ARTHγ	1	2	4
1065	XVRU	Heliotropium calcicola	NA				0.9424	3000	MEPAβ				1	2	4
1066	DIHD	Heliotropium tenellum	0				0.8675	1781	MEPAβ	2.5311	1341	ARTHγ	1	2	4
1067	NIGS	Heliotropium karwinskyi	0				0.8823	1642	MEPAβ	2.5688	1333	ARTHγ	1	2	4
1068	OEKO	Heliotropium filiforme	0				0.8753	2262	MEPAβ	2.6355	1596	ARTHγ	1	2	4
1069	MDJK	Heliotropium texanum	0				0.9889	2003	MEPAβ	2.4822	1472	ARTHγ	1	2	4
1070	OUER	Heliotropium convolvulaceum	0				0.9026	1378	MEPAβ	2.6628	1131	ARTHγ	1	2	4
1071	IDGE	Heliotropium racemosum	0				0.9109	1344	MEPAβ	2.6383	1284	ARTHγ	1	2	4
1072	ABEH	Heliotropium greggii	0				0.9746	2297	MEPAβ	2.3729	1135	ARTHγ	1	2	4
1073	JWEY	Heliotropium tenuifolium	0				0.9275	1191	MEPAβ	2.5837	1151	ARTHγ	1	2	4
1074	MZOB	Heliotropium mendocinum	0				0.8347	2501	MEPAβ	2.4792	1141	ARTHγ	1	2	4
1075	KTWL	unknown	0				2.523	1373	ARTHγ				1	2	4
1076	PCNH	Psychotria marginata	0				2.4256	1964	ARTHγ				1	2	4
1077	DNQA	Psychotria douarrei	0.018				2.1083	240	ARTHγ				1	2	4
1078	ZSGF	Psychotria ipecacuanha	0				2.2248	2003	ARTHγ				1	2	4
1079	WQRD	Galium boreale	0	0.362	972	GABOα	2.2372	1293	ARTHγ				1	2	4
1080	HGSM	Gelsemium sempervirens	0				1.6378	2068	ARTHγ				1	1	3
1081	KPUM	Exacum affine	0	0.9633	1918	EXAFα	1.7764	3014	ARTHγ				1	2	4
1082	ECTD	Gentiana acaulis	0	0.7455	2229	EXAFα	2.6443	1262	ARTHγ				1	1	4
1083	GGJD	Strychnos spinosa	0	0.3914	4527	STRSα	2.4123	1841	ARTHγ				1	2	4
1084	UOYN	Catharanthus roseus	0				2.3307	1993	ARTHγ				1	1	3
1085	QEHE	Rauvolfia tetraphylla	0				2.404	1872	ARTHγ				1	1	3
1086	MGVU	Allamanda cathartica	0				2.307	1633	ARTHγ				1	1	3
1087	EDEQ	Wrightia natalensis	0				2.2902	2344	ARTHγ				1	1	3
1088	JGYZ	Holarrhena pubescens	0				2.0804	1387	ARTHγ				1	1	3
1089	YFQX	Apocynum androsaemifolium	0				2.3779	2455	ARTHγ				1	1	3
1090	YADI	Asclepias syriaca	0				2.3399	2493	ARTHγ				1	1	3
1091	DSUV	Asclepias curassavica	0				2.4059	1898	ARTHγ				1	1	3
1092	KTAR	Chionanthus retusus	NA	0.2201	3925	OLEUβ	0.6346	4536	OLEUα	2.332	2242	ARTHγ	2	3	5
1093	YZGX	unknown	NA	0.2236	3526	OLEUβ	0.6661	4043	OLEUα	2.3438	2175	ARTHγ	2	3	5
1094	TORX	Olea europaea	0	0.2301	3386	OLEUβ	0.6867	3580	OLEUα	2.3647	2077	ARTHγ	2	3	5
1095	MZLD	Ligustrum sinense	0	0.2609	3736	OLEUβ	0.7279	3365	OLEUα	2.3951	2067	ARTHγ	2	3	5
1096	PTBJ	Plantago virginica	0				0.9078	1661	ANMAα	2.6952	1250	ARTHγ	1	2	4
1097	YKZB	Plantago maritima	0				0.8982	1557	ANMAα	2.3272	1019	ARTHγ	1	2	4
1098	GNRI	Digitalis purpurea	NA				0.6021	2068	ANMAα	1.724	3025	ARTHγ	1	2	4
1099	XISJ	Antirrhinum majus	0				0.6582	2157	ANMAα	2.2196	900	ARTHγ	1	2	4
1100	YRHD	Antirrhinum braun-blanquetii	0				0.6475	3753	ANMAα	2.0018	1290	ARTHγ	1	2	4
1101	CLRW	Bacopa caroliniana	0	0.4272	2407	BACAα	~0.6		ANMAα	2.388	1406	ARTHγ	1	3	5
1102	DTNC	Sinningia tuberosa	0				0.669	2054	ANMAα	2.6206	1564	ARTHγ	1	2	4
1103	RWKR	Saintpaulia ionantha	0				0.9767	1614	ANMAα	2.6496	1108	ARTHγ	1	2	4
1104	DCCI	Calceolaria pinifolia	0				0.7817	3752	ANMAα	2.5431	1685	ARTHγ	1	2	4
1105	COBX	Polypremum procumbens	0				0.8078	1979	POPRα	2.6217	1443	ARTHγ	1	2	4
1106	SIBR	Celsia arcturus	0	0.3722	3795	VERBα	0.7413	2523	ANMAα	2.2272	1837	ARTHγ	2	3	5
1107	XXYA	Verbascum sp.	NA	0.4097	5944	VERBα	0.9702	2861	ANMAα	2.2624	2376	ARTHγ	2	3	5
1108	GRFT	Buddleja sp.	0				0.5942	2921	ANMAα	2.5715	1836	ARTHγ	1	2	4
1109	XRLM	Buddleja lindleyana	0				0.5683	2897	ANMAα	2.4919	1782	ARTHγ	1	2	4
1110	EJBY	Anticharis glandulosa	0				0.707	1671	ANMAα	2.272	970	ARTHγ	1	2	4
1111	GDZS	Byblis gigantea	NA	0.2153	7385	BYGIα	0.7559	2808	ANMAα	~2.5		ARTHγ	2	2	5
1112	NBMW	Sanchezia sp.	NA				1.0415	4542	ANMAα	2.6451	1821	ARTHγ	1	2	4
1113	WEAC	Strobilanthes dyeriana	0				0.994	3914	ANMAα	2.7507	1570	ARTHγ	1	2	4
1114	AYIY	Ruellia brittoniana	0				0.9669	3870	ANMAα	2.592	1406	ARTHγ	1	2	4
1115	PCGJ	Anisacanthus quadrifidus	0				1.06	4143	ANMAα	2.6189	1301	ARTHγ	1	2	4
1116	JCMU	Pinguicula caudata	0	0.1809	1400	PICAα	1.1102	1636	ANMAα				1	1	4
1117	MXFG	Pinguicula agnata	0	0.1452	1354	PICAα	1.0315	1107	ANMAα				1	1	4
1118	HRUR	Utricularia sp.	0	0.3906	2056	UTRIα	1.1229	1406	ANMAα				2	2	5
1119	ZRIN	Uncarina grandidieri	0				0.5774	1224	ANMAα	2.4233	1133	ARTHγ	2	2	4
1120	MQIV	Phyla dulcis	0				0.8963	3341	ANMAα	2.7436	1599	ARTHγ	1	2	4
1121	PSHB	Lantana camara	0				0.9396	1928	ANMAα	2.437	1060	ARTHγ	1	2	4
1122	GCFE	Verbena hastata	0				0.8506	3665	ANMAα	2.6612	1875	ARTHγ	1	2	4
1123	UTQR	Tabebuia umbellata	0				0.6365	4438	ANMAα	2.5408	1886	ARTHγ	1	2	4
1124	XAYK	Kigelia africana	0				0.6738	3155	ANMAα	2.5762	1655	ARTHγ	1	2	4
1125	TKEK	Mansoa alliacea	0				0.675	3394	ANMAα	2.6273	1450	ARTHγ	1	2	4
1126	EDXZ	Schlegelia violacea	0				0.3921	4981	ANMAα	2.3872	2084	ARTHγ	1	2	4
1127	WOHL	Schlegelia parasitica	NA				0.2934	7422	ANMAα	1.6234	10312	ARTHγ	1	2	4
1128	FAMO	Conopholis americana	0				0.7472	1801	ANMAα	2.6915	1305	ARTHγ	1	2	4
1129	FROP	Epifagus virginiana	0				0.7119	1962	ANMAα	2.528	1205	ARTHγ	1	2	4
1130	VYDM	Orobanche fasciculata	0	0.1958	2607	ORFAα	0.745	1982	ANMAα	2.6993	1884	ARTHγ	2	3	5
1131	EJCM	Lindenbergia philippensis	0				0.7459	3538	ANMAα	2.6286	1921	ARTHγ	1	2	4
1132	OWAS	Rehmannia glutinosa	0				0.5832	2788	ANMAα	2.4324	1498	ARTHγ	1	2	4
1133	UMUL	Paulownia fargesii	0				0.3435	3964	ANMAα	2.2843	1866	ARTHγ	1	2	4
1134	EAAA	Marrubium vulgare	0				0.813	2944	ANMAα	2.3992	1171	ARTHγ	1	2	4
1135	SNNC	Leonurus japonicus	0				0.9111	2757	ANMAα	2.3641	1389	ARTHγ	1	2	4
1136	GETL	Pogostemon sp.	0				0.9645	3007	ANMAα	2.7266	1397	ARTHγ	1	2	4
1137	ATYL	Scutellaria montana	0				0.8401	2422	ANMAα				1	2	4
1138	GNPX	Oxera neriifolia	0	0.3631	3278	OXPUα	0.8354	2712	ANMAα	2.6305	1538	ARTHγ	2	2	5
1139	RTNA	Oxera pulchella	0	0.3633	3615	OXPUα	0.8461	2876	ANMAα	2.5676	1592	ARTHγ	2	2	5
1140	UCNM	Ajuga reptans	0				0.8009	2777	ANMAα	2.682	1572	ARTHγ	1	2	4
1141	LRRR	Teucrium chamaedrys	0				0.8494	216	ANMAα	2.2462	1382	ARTHγ	1	2	4
1142	DMLT	Vitex agnus-castus	0				0.5317	4361	ANMAα	2.357	1626	ARTHγ	1	2	4
1143	WHNV	Micromeria fruticosa	0				1.0238	2989	ANMAα	2.906	1428	ARTHγ	1	2	4
1144	XMBA	Poliomintha bustamanta	0				1.0914	762	ANMAα	2.8014	606	ARTHγ	1	2	4
1145	IYDF	Thymus vulgaris	0				1.1128	2505	ANMAα	2.9592	1216	ARTHγ	1	2	4
1146	PHCE	Prunella vulgaris	0	0.2716	3361	PRVUα	1.1121	2217	ANMAα				1	2	5
1147	FUMQ	Nepeta cataria	0				0.9609	2518	ANMAα	2.5525	1034	ARTHγ	2	2	4
1148	PUCW	Agastache rugosa	0				0.8803	3019	ANMAα	2.5099	1394	ARTHγ	1	2	4
1149	EQDA	Salvia spp.	0				1.0006	2919	ANMAα	2.6309	1337	ARTHγ	1	2	4
1150	FDMM	Rosmarinus officinalis	0				1.0443	2199	ANMAα				1	2	4
1151	TAGM	Melissa officinalis	0				0.8454	2670	ANMAα	2.534	1119	ARTHγ	1	2	4
1152	BAHE	Solenostemon scutellarioides	0	0.2958	2714	SLSCα	0.9705	2667	ANMAα	2.1226	1597	ARTHγ	2	3	5
1153	FYUH	Lavandula angustifolia	0	0.3742	1767	LAVAα	1.0645	2108	ANMAα	2.2639	1757	ARTHγ	2	3	5
