# Supplementary material for: One thousand plant transcriptomes and the phylogenomics of green plants
Source: Nature. 2019 Oct 23;574(7780):679–85. doi: 10.1038/s41586-019-1693-2 (PMC6872490; doi:10.1038/s41586-019-1693-2)
Supplement: Supplementary file 6 — Supplementary Table 4 Summary of the synonymous ortholog divergence analyses. The mean, median, and standard deviation of synonymous ortholog divergence (Ks) for each inferred ancient WGD is reported. These statistics are based on the number of ortholog pairs identified for each species pair comparison. The sampling information with taxon code and WGD code is also reported. [file 41586_2019_1693_MOESM6_ESM.xlsx]

## Sheet: Sheet1
Index #	1KP Code	Taxon 1	1KP Code	Taxon 2	WGD ID 1	WGD ID 2	WGD ID 3	Mean	Median	SD	Ks_Ortholog_Divergence_Min	Ks_Ortholog_Divergence_Max	#Ortholog Pairs
1	MTII	Acorus americanus	COCP	Triglochin maritima	ACAMα			1.7294	1.7247	0.3132	1.1	2.4	282
2	HUSX	Roridula gorgonias	QAUE	Actinidia chinensis	ACCHα			0.4537	0.379	0.26	0.0001	2	1318
3	BEFC	Manilkara zapota	NGRR	Ternstroemia gymnanthera	ACCHβ			0.4328	0.4038	0.1313	0.1	0.9	694
4	JPDJ	Symplocos tinctoria	NGRR	Ternstroemia gymnanthera	ACCHβ			0.4006	0.3665	0.1438	0.1	0.9	787
5	KVFU	Diospyros malabarica	NGRR	Ternstroemia gymnanthera	ACCHβ			0.5299	0.503	0.139	0.2	1	797
6	BMJR	Adiantum raddianum	WCLG	Adiantum aleuticum	ADIAα			0.3823	0.3554	0.1314	0.0001	1	1110
7	HBHB	Aesculus pavia	VFFP	Acer negundo	AESCα			0.2323	0.2112	0.0953	0.0001	0.5	660
8	PRFO	Agapanthus africanus	ZKPF	Traubia modesta	AGAFα			0.99	1.1062	0.6008	0.0001	2	216
9	GJPF	Allium sativum	KBXS	Allium commutatum	ALCOα			0.0877	0.0796	0.047	0.0001	0.3	737
10	KBXS	Allium commutatum	ZKPF	Traubia modesta	ALCOα			1.3069	1.2902	0.3204	0.7	2	437
11	JGAB	Mirabilis jalapa	ZBTA	Boerhavia coccinea	ALINα			0.3254	0.2884	0.1517	0.0001	0.9	588
12	JGAB	Mirabilis jalapa	JAFJ	Bougainvillea spectabilis	ALINα			0.4305	0.4147	0.1151	0.2	0.7	424
13	AZBL	Petiveria alliacea	JAFJ	Bougainvillea spectabilis	ALINβ			0.6092	0.5867	0.1405	0.3	1	620
14	AZBL	Petiveria alliacea	MRKX	Phytolacca bogotensis	ALINβ			0.5263	0.5036	0.1408	0.2	0.9	453
15	GIWN	Sarcobatus vermiculatus	SFKQ	Hilleria latifolia	ALINβ			0.7402	0.7354	0.1244	0.5	1	361
16	GIWN	Sarcobatus vermiculatus	OMYK	Trianthema portulacastrum	ALINβ			0.7973	0.7881	0.1666	0.5	1.2	413
17	JVBR	Aloe vera	FCEL	Phormium tenax	ALVEα			0.7781	0.7032	0.2633	0.3	1.6	602
18	URDJ	Amborella trichopoda	KAWQ	Stangeria eriopus	AMBOα			2.4218	2.3311	0.6614	1	4	614
19	XSSD	Amaranthus cruentus	WMLW	Amaranthus retroflexus	AMREα			0.0965	0.0915	0.0449	0.0001	0.3	699
20	XSSD	Amaranthus cruentus	CUTE	Blutaparon vermiculare	AMREα	AMREβ		0.9011	0.8793	0.2238	0.4	1.5	635
21	PDQH	Aerva lanata	CUTE	Blutaparon vermiculare	AMREβ			0.5722	0.5475	0.1679	0.2	1.1	702
22	CUTE	Blutaparon vermiculare	HDSY	Aerva persica	AMREβ			0.6519	0.6172	0.2013	0.2	1.3	645
23	CWYJ	Heracleum lanatum	TQKZ	Angelica archangelica	ANGRα			0.1877	0.1567	0.1108	0.0001	0.9	893
24	WEQK	Centella asiatica	TQKZ	Angelica archangelica	ANGRα			0.7385	0.7288	0.1211	0.5	1	1002
25	DTNC	Sinningia tuberosa	UTQR	Tabebuia umbellata	ANMAα			0.6865	0.6724	0.1319	0.4	1	759
26	COBX	Polypremum procumbens	UTQR	Tabebuia umbellata	ANMAα			1.0239	1.0077	0.204	0.6	1.5	477
27	TOKV	Aphanopetalum resinosum	IUSR	Myriophyllum aquaticum	APREα			0.8653	0.8422	0.1832	0.5	1.3	485
28	IRAF	Argemone mexicana	RQNK	Papaver somniferum	ARMEα			0.6032	0.5772	0.1453	0.3	1	470
29	CSUV	Cochlearia officinalis	LVUS	Cleome violacea	ARTHα			0.9452	0.9151	0.2161	0.6	1.4	393
30	CRNC	Limnanthes douglasii	JOIS	Koeberlinia spinosa	ARTHβ			1.3043	1.2387	0.3795	0.3	2.2	524
31	CRNC	Limnanthes douglasii	HYZL	Akania lucens	ARTHβ			0.9225	0.8659	0.2727	0.4	1.7	721
32	YHFG	Nandina domestica	GRRW	Grevillea robusta	ARTHγ			1.1606	1.1369	0.2451	0.7	1.7	425
33	YHFG	Nandina domestica	OSHQ	Sarcandra glabra	ARTHγ			1.0462	1.0257	0.1778	0.7	1.4	391
34	HAEU	Berberidopsis beckleri	QUTB	Aextoxicon punctatum	ARTHγ			0.1981	0.1707	0.0875	0.1	0.5	804
35	HAEU	Berberidopsis beckleri	BGZG	Cissus quadrangularis	ARTHγ			0.796	0.7489	0.2289	0.4	1.4	573
36	XMQO	Gunnera manicata	EHNF	Dillenia indica	ARTHγ			1.3929	1.3275	0.4223	0.5	2.5	428
37	XMQO	Gunnera manicata	QUTB	Aextoxicon punctatum	ARTHγ			0.8114	0.767	0.2487	0.3	1.5	433
38	IWMW	Buxus sempervirens	HAEU	Berberidopsis beckleri	ARTHγ	BUSEα		0.8786	0.8333	0.2165	0.5	1.5	653
39	IWMW	Buxus sempervirens	XMQO	Gunnera manicata	ARTHγ	BUSEα		1.3242	1.2332	0.424	0.5	2.5	337
40	IWMW	Buxus sempervirens	SWOH	Trochodendron aralioides	ARTHγ	TRARα	BUSEα	0.6989	0.6792	0.1786	0.3	1.2	735
41	SWOH	Trochodendron aralioides	VQFW	Platanus occidentalis	ARTHγ	TRARα		0.5998	0.5586	0.1866	0.2	1.2	757
42	OSHQ	Sarcandra glabra	WZFE	Ascarina rubricaulis	ASCAα			0.2523	0.2457	0.0629	0.1	0.4	667
43	OSHQ	Sarcandra glabra	YHFG	Nandina domestica	ASCAα			1.0462	1.0257	0.1778	0.7	1.4	391
44	BMIF	Asplenium cf. x lucrosum	PSKY	Asplenium nidus	ASNIα			0.2034	0.1738	0.1137	0.0001	0.7	544
45	PSKY	Asplenium nidus	OQWW	Davallia fejeensis	ASNIα			0.8242	0.804	0.2001	0.4	1.3	433
46	GIPR	Aucuba japonica	SZUO	Eucommia ulmoides	AUJAα			0.5805	0.5751	0.1197	0.3	0.8	538
47	SZUO	Eucommia ulmoides	QACK	Helwingia japonica	AUJAα			0.96	0.9329	0.2382	0.5	1.5	411
48	FZJL	Austrobaileya scandens	NWMY	Kadsura heteroclita	AUSCα	ILFLα		0.6391	0.6042	0.1701	0.3	1.1	519
49	CVEG	Azolla cf. caroliniana	KIIX	Pilularia globulifera	AZOLα			1.8181	1.7184	0.5024	0.9	3.1	601
50	CTYH	Basella alba	CPKP	Lophophora williamsii	BAALα			0.6567	0.5934	0.2312	0.2	1.5	611
51	CTYH	Basella alba	LKKX	Talinum sp.	BAALβ			0.5001	0.4913	0.0974	0.3	0.7	350
52	CTYH	Basella alba	SCAO	Mollugo nudicaulis	BAALβ			0.9217	0.9025	0.1943	0.5	1.4	487
53	CLRW	Bacopa caroliniana	YRHD	Antirrhinum braun-blanquetii	BACAα			0.9332	0.8939	0.2218	0.5	1.5	566
54	JETM	Bauhinia tomentosa	RKFX	Cercis canadensis	BATOα			0.1848	0.1721	0.0596	0.1	0.4	836
55	OCTM	Begonia sp.	NNGU	Coriaria nepalensis	BEGOα			1.1998	1.1909	0.296	0.6	1.8	411
56	OCTM	Begonia sp.	AXAF	Thladiantha villosula	BEGOα			1.2766	1.2541	0.2511	0.8	1.8	321
57	VNMY	Bischofia javanica	YGAT	Phyllanthus sp.	BIJAα			0.9286	0.8913	0.2203	0.5	1.5	576
58	VNMY	Bischofia javanica	YGAT	Phyllanthus sp.	BIJAα	PHYLα		0.9286	0.8913	0.2203	0.5	1.5	576
59	IPWB	Brassica nigra	VMNH	Sinapis alba	BRNIα			0.2311	0.1974	0.123	0.1	0.8	459
60	IXEM	Brodiaea sierrae	KOFB	Urginea maritima	BRSIα			0.6607	0.6539	0.135	0.1	1	484
61	QYXY	Botryococcus terribilis	ETGN	Botryococcus braunii	BTERα			2.3758	2.1948	0.8861	0.5	5	534
62	HRWG	Buxbaumia aphylla	YEPO	Physcomitrium sp.	BUAPα			1.5369	1.5152	0.2761	1	2.1	462
63	HRWG	Buxbaumia aphylla	HVBQ	Tetraphis pellucida	BUAPα			1.2944	1.3005	0.2333	0.8	1.8	530
64	GDZS	Byblis gigantea	UTQR	Tabebuia umbellata	BYGIα			0.6837	0.6548	0.1796	0.3	1.2	543
65	BJSW	Cannabis sativa	AQGE	Humulus lupulus	CASAα			0.2554	0.2182	0.1281	0.0001	0.8	896
66	BJSW	Cannabis sativa	KYAD	Celtis occidentalis	CASAα			0.5215	0.4771	0.1655	0.1	1	795
67	KYAD	Celtis occidentalis	XVJB	Morus nigra	CELTα			0.533	0.5176	0.115	0.3	0.8	626
68	KYAD	Celtis occidentalis	AQGE	Humulus lupulus	CELTα	CASAα		0.3782	0.3703	0.0729	0.25	0.55	714
69	PIVW	Ceratopteris thalictroides	POPJ	Pteris vittata	CERAα			1.0647	1.0469	0.2117	0.6	1.6	358
70	UJTT	Pityrogramma trifoliata	PIVW	Ceratopteris thalictroides	CERAα			1.3215	1.2968	0.2531	0.8	1.9	307
71	MULF	Chlamydomonas bilatus	JRGZ	Chlamydomonas moewusii	CHMOα			2.8911	2.7964	1.0039	1	5	805
72	GFUR	Chloromonas subdivisa	JRGZ	Chlamydomonas moewusii	CHMOα			3.0387	2.9238	0.9787	1	5	444
73	YBML	Yucca brevifolia	ICNN	Yucca filamentosa	CHPOα			0.0601	0.0398	0.0633	0.0001	0.4	444
74	IXEM	Brodiaea sierrae	PLBZ	Chlorogalum pomeridianum	CHPOα			0.5841	0.5722	0.1311	0.3	0.9	440
75	PLBZ	Chlorogalum pomeridianum	ICNN	Yucca filamentosa	CHPOα			0.1365	0.1201	0.0694	0.0001	0.4	485
76	UTRE	Chloromonas tughillensis	AJUW	Chloromonas rosae v. psychrophila	CHROα			2.3085	2.3031	0.6321	0.5	3.5	812
77	UTRE	Chloromonas tughillensis	RUIF	Carteria obtusa	CHROα			4.5344	4.5099	1.2982	2	7	128
78	BSTR	Chondropetalum tectorum	WXNT	Joinvillea ascendens	CHTEα			0.7309	0.725	0.1481	0.3	1.1	57
79	VDKG	Cleome gynandra	UPZX	Cleome viscosa	CLGYα			0.3518	0.346	0.0717	0.2	0.5	672
80	VUSY	Nyssa ogeche	ZETY	Hydrangea quercifolia	COFLα			0.5449	0.5353	0.1173	0.3	0.8	741
81	VUSY	Nyssa ogeche	BNTL	Souroubea exauriculata	COFLα			0.8415	0.8345	0.1642	0.5	1.2	552
82	VUSY	Nyssa ogeche	XONJ	Camptotheca acuminata	COFLα			0.2774	0.246	0.1386	0.0001	0.7	266
83	BFJL	Cornus florida	FWBF	Alangium chinense	COFLα			0.5333	0.5069	0.1454	0.2	1	456
84	VUSY	Nyssa ogeche	BFJL	Cornus florida	COFLα			0.4847	0.4491	0.1537	0.2	1	495
85	BFJL	Cornus florida	VTLJ	Caiophora chuquitensis	COFLα			0.7908	0.7641	0.178	0.4	1.3	470
86	IPWB	Brassica nigra	CSUV	Cochlearia officinalis	COOFα	BRNIα		0.5424	0.5156	0.1868	0.1	1	641
87	JETM	Bauhinia tomentosa	RKLL	Copaifera officinalis	COPOα	BATOα		0.6424	0.6207	0.1539	0.3	1.1	586
88	WDGV	Cosmarium subtumidum	MCHJ	Micrasterias fimbriata	COSUα			2.9993	2.939	0.9107	1	5	741
89	WDGV	Cosmarium subtumidum	HJVM	Cosmarium ochthodes	COSUα			3.0268	2.9097	0.9309	1	5	764
90	RPRU	Staurodesmus omearii	BHBK	Cosmarium tinctum	COTIα			4.5724	4.177	2.1151	1	10	766
91	KWGC	Crassula perforata	DRIL	Kalanchoe crenato-diagremontiana	CRAPα			0.9954	0.9319	0.3001	0.4	1.9	507
92	KWGC	Crassula perforata	IUSR	Myriophyllum aquaticum	CRAPα			1.7169	1.6889	0.2763	1.2	2.3	449
93	DRIL	Kalanchoe crenato-diagremontiana	ZJUL	Rhodiola rosea	CRAPα			0.4926	0.4882	0.0967	0.3	0.7	544
94	GANB	Alsophila pinulosa	EWXK	Thyrsopteris elegans	CYATα			0.2172	0.2094	0.0734	0.0001	0.5	487
95	GANB	Alsophila pinulosa	UWOD	Plagiogyria japonica	CYATβ			0.2595	0.2468	0.0859	0.0001	0.6	503
96	GANB	Alsophila pinulosa	PIVW	Ceratopteris thalictroides	CYATβ			1.7944	1.716	0.4863	1	3	373
97	UWOD	Plagiogyria japonica	KIIX	Pilularia globulifera	CYATγ			1.0733	1.0505	0.1935	0.7	1.5	471
98	VVRN	Lonchitis hirsuta	PBUU	Lygodium japonicum	CYATγ	HYMEα		1.9099	1.835	0.4577	1	3	818
99	VVRN	Lonchitis hirsuta	MEKP	Dipteris conjugata	CYATγ	HYMEα		1.6304	1.5383	0.4314	0.7	2.8	375
100	MEKP	Dipteris conjugata	PNZO	Culcita macrocarpa	CYATγ	HYMEα		0.9393	0.9262	0.2207	0.4	1.5	711
101	RPGL	Cylindrocystis brebissonii	VAZE	Cylindrocystis sp.	CYBRα			0.4511	0.4302	0.1456	0.0001	1	1811
102	AWJM	Edgeworthia papyrifera	PUDI	Daphne giraldii	DAGIα			0.2605	0.2424	0.0939	0.0001	0.6	608
103	AWJM	Edgeworthia papyrifera	KPTE	Bixa orellana	DAGIα			1.1084	1.0841	0.2229	0.6	1.6	403
104	FFFY	Valeriana officinalis	JTRM	Dipsacus asper	DIASα			0.8703	0.8481	0.2124	0.5	1.4	556
105	HLJG	Viburnum odoratissimum	ZJRC	Sambucus canadensis	DIASβ			0.3585	0.3623	0.0757	0.2	0.5	250
106	HLJG	Viburnum odoratissimum	CAQZ	Symphoricarpos sp.	DIASβ			0.5614	0.5024	0.1971	0.2	1.1	643
107	HLJG	Viburnum odoratissimum	QIKZ	Griselinia racemosa	DIASβ			0.4708	0.4542	0.1241	0.2	0.8	609
108	GSZA	Lonicera japonica	NTEO	Pittosporum sahnianum	DIASβ			0.8343	0.8086	0.1747	0.5	1.2	551
109	DAAD	Ardisia revoluta	ODDO	Ardisia humilis	DIOSα			0.1137	0.095	0.0698	0.0001	0.5	1024
110	DAAD	Ardisia revoluta	PTFA	Jacquinia sp.	DIOSα			0.7454	0.6838	0.2346	0.3	1.5	807
111	VKJD	Maesa lanceolata	PTFA	Jacquinia sp.	DIOSα			0.723	0.6605	0.2316	0.4	1.5	483
112	VKJD	Maesa lanceolata	KVFU	Diospyros malabarica	DIOSα			0.8337	0.7825	0.2261	0.4	1.5	800
113	YSRZ	Fouquieria macdougalii	KVFU	Diospyros malabarica	DIOSα			0.7474	0.6918	0.217	0.3	1.5	811
114	KVFU	Diospyros malabarica	FNEN	Phlox sp.	DIOSα			1.0685	1.0018	0.2818	0.5	1.9	661
115	VUSY	Nyssa ogeche	YSRZ	Fouquieria macdougalii	DIOSα	COFLα		0.7581	0.7029	0.2361	0.3	1.5	499
116	YSRZ	Fouquieria macdougalii	FNEN	Phlox sp.	DIOSα			0.91	0.8812	0.2031	0.5	1.4	456
117	PPPZ	Rhododendron scopulorum	DAAD	Ardisia revoluta	DIOSα	ACCHβ		0.9365	0.9233	0.1749	0.6	1.3	514
118	PPPZ	Rhododendron scopulorum	KVFU	Diospyros malabarica	DIOSα	ACCHβ		0.6789	0.6453	0.1572	0.4	1.1	628
119	QAUE	Actinidia chinensis	KVFU	Diospyros malabarica	DIOSα	ACCHβ		0.6131	0.5772	0.1743	0.2	1.1	693
120	AWOI	Diphyscium foliosum	YWNF	Hedwigia ciliata	DISCα			0.9092	0.9002	0.1875	0.5	1.3	464
121	YEPO	Physcomitrium sp.	YWNF	Hedwigia ciliata	DISCα	PHFOα		0.772	0.7574	0.1918	0.4	1.2	544
122	ZQRI	Timmia austriaca	YWNF	Hedwigia ciliata	DISCα			0.5166	0.4889	0.1775	0.1	1	572
123	ZQRI	Timmia austriaca	BPSG	Scouleria aquatica	DISCα			0.4314	0.3861	0.1747	0.1	1	587
124	BPSG	Scouleria aquatica	NGTD	Dicranum scoparium	DISCα			0.4241	0.3576	0.1939	0.1	1	463
125	BPSG	Scouleria aquatica	GRKU	Syntrichia princeps	DISCα			0.7041	0.6224	0.2802	0.2	1.4	381
126	OCWZ	Dioscorea villosa	SILJ	Talbotia elegans	FRMUβ	DIVIα		1.587	1.5992	0.3003	1	2.2	333
127	OCWZ	Dioscorea villosa	BYQM	Posidonia australis	FRMUβ	ORSAγ		1.5779	1.5724	0.1983	1.2	2	269
128	OCWZ	Dioscorea villosa	HWUP	Sabal bermudana	FRMUβ			0.9886	0.9901	0.1258	0.7	1.2	311
129	OMYK	Trianthema portulacastrum	EDIT	Sesuvium verrucosum	DLECα			0.2792	0.2553	0.1124	0.0001	0.7	532
130	OMYK	Trianthema portulacastrum	BJKT	Delosperma echinatum	DLECα			0.5728	0.5536	0.1282	0.3	0.9	408
131	BJKT	Delosperma echinatum	MRKX	Phytolacca bogotensis	DLECα			0.5408	0.5127	0.1563	0.1	1	491
132	RVGH	Drypetes deplanchei	ZTLR	Rhizophora mangle	DRDEα			0.7205	0.7017	0.1515	0.4	1.1	774
133	WKSU	Drimys winteri	SJEV	Canella winterana	DRWIα	CANEα		0.6985	0.6518	0.2043	0.3	1.3	641
134	RBYC	Elaeagnus pungens	WVEF	Rhamnus caroliniana	ELPUα			0.7625	0.7278	0.1788	0.4	1.2	606
135	KEFD	Encalypta streptocarpa	YEPO	Physcomitrium sp.	ENSTα	PHPAα		0.668	0.6284	0.1996	0.2	1.2	937
136	CAPN	Equisetum diffusum	JVSZ	Equisetum hyemale	EQUIα			0.2318	0.194	0.1403	0.0001	0.9	735
137	JVSZ	Equisetum hyemale	RFMZ	Osmundastrum cinnamomeum	EQUIα			2.0083	1.9793	0.3638	1.3	2.8	230
138	RPPC	Erythroxylum coca	ZTLR	Rhizophora mangle	ERCOα			0.7852	0.782	0.1445	0.5	1.1	752
139	MNCB	Eremosphaera viridis	MFYC	Nannochloris atomus	ERISα			5.9587	5.7869	2.0604	2	10	229
140	EVOD	Eschscholzia californica	BEKN	Papaver rhoeas	ESCAα			1.032	0.9878	0.2573	0.5	1.7	393
141	RHAU	Euphorbia mesembryanthemifolia	PXYR	Euphorbia pekinensis	EUMEα			0.5535	0.5434	0.1251	0.3	0.8	531
142	KPUM	Exacum affine	ECTD	Gentiana acaulis	EXAFα			0.8224	0.763	0.2627	0.3	1.6	492
143	HGSM	Gelsemium sempervirens	KPUM	Exacum affine	EXAFα			0.7975	0.7871	0.1477	0.5	1.1	422
144	VGVI	Dendropemon caribaeus	XGFU	Exocarpos cupressiformis	EXCUα			0.8266	0.8135	0.1612	0.5	1.2	479
145	VGVI	Dendropemon caribaeus	STKY	Balanophora fungosa	EXCUα			1.8887	1.8839	0.2105	1.5	2.3	169
146	VGVI	Dendropemon caribaeus	RSPO	Santalum acuminatum	EXCUα			0.1332	0.105	0.074	0.0001	0.3	80
147	QKMG	Phoradendron serotinum	BSEY	Daenikera sp.	EXCUα			0.5797	0.5625	0.1413	0.3	0.9	409
148	QKMG	Phoradendron serotinum	XGFU	Exocarpos cupressiformis	EXCUα			0.7726	0.7532	0.1686	0.4	1.2	556
149	XGFU	Exocarpos cupressiformis	RSPO	Santalum acuminatum	EXCUα			0.593	0.5847	0.101	0.4	0.8	18
150	XGFU	Exocarpos cupressiformis	QKMG	Phoradendron serotinum	EXCUα			0.7726	0.7532	0.1686	0.4	1.2	556
151	DGXS	Freycinetia multiflora	VVVV	Ludovia sp.	FRMUα			0.4557	0.4085	0.2085	0.0001	1.2	807
152	WQRD	Galium boreale	DNQA	Psychotria douarrei	GABOα			0.6882	0.6828	0.149	0.4	1	427
153	HDWF	Francoa appendiculata	VYGG	Stachyurus praecox	GEMAα	FRAPα		0.828	0.7521	0.3049	0.3	1.7	490
154	HDWF	Francoa appendiculata	YGCX	Geranium maculatum	GEMAα	FRAPα		1.05	1.0072	0.2475	0.6	1.6	386
155	KEGA	Glycine soja	TVSH	Bituminaria bituminosa	GLSOα			0.2152	0.1938	0.0877	0.1	0.5	640
156	SLYR	Cladrastis lutea	ZSSR	Xanthocercis zambesiaca	GLSOβ			0.2111	0.1956	0.0819	0.0001	0.5	516
157	ZSSR	Xanthocercis zambesiaca	KZED	Senna hebecarpa	GLSOβ			0.5149	0.4861	0.1607	0.2	1	672
158	NHIX	Colchicum autumnale	GDKK	Gloriosa superba	GLSUα			0.1857	0.1756	0.0686	0.0001	0.4	401
159	NHIX	Colchicum autumnale	THEW	Lilium sargentiae	GLSUα			1.0406	0.9998	0.2755	0.5	1.7	399
160	MAQO	Gomortega keule	WAIL	Laurelia sempervirens	GOKEα			0.2013	0.1799	0.0882	0.0001	0.5	840
161	WAIL	Laurelia sempervirens	KRJP	Peumus boldus	GOKEα			0.4278	0.3772	0.174	0.1	1	668
162	FWCQ	Garcinia oblongifolia	OSIP	Garcinia livingstonei	GRLIα			0.1634	0.136	0.0756	0.1	0.5	498
163	VHZV	Gleditsia sinensis	KZED	Senna hebecarpa	GYDIα			0.3658	0.3403	0.1295	0.1	0.7	421
164	ZSSR	Xanthocercis zambesiaca	KZED	Senna hebecarpa	GYDIα			0.5149	0.4861	0.1607	0.2	1	672
165	SIIK	Hakea drupacea	RQUG	Hakea prostrata	HAKEα			0.0317	0.0261	0.0269	0.0001	0.2	664
166	SIIK	Hakea drupacea	VQFW	Platanus occidentalis	HAKEα			0.6433	0.6356	0.1206	0.4	0.9	669
167	SIIK	Hakea drupacea	GRRW	Grevillea robusta	HAKEα			0.089	0.0835	0.0363	0.0001	0.2	668
168	OOSO	Helonias bullata	AFLV	Xerophyllum asphodeloides	HEBUα			0.3917	0.365	0.1338	0.1	0.8	511
169	OOSO	Helonias bullata	THEW	Lilium sargentiae	HEBUα			0.8517	0.8097	0.2292	0.4	1.4	594
170	AJFN	Myodocarpus sp.	SALZ	Pittosporum resiniferum	HEHEα			0.4384	0.4318	0.1046	0.2	0.7	673
171	QIKZ	Griselinia racemosa	SALZ	Pittosporum resiniferum	HEHEα			0.4005	0.3832	0.112	0.2	0.7	1011
172	MVSE	Griselinia littoralis	SUVN	Hedera helix	HEHEα			0.3349	0.3049	0.1365	0.0001	0.8	239
173	MVSE	Griselinia littoralis	TQKZ	Angelica archangelica	HEHEα			0.6726	0.6374	0.1959	0.0001	1.3	559
174	DFYF	Ilex sp.	QACK	Helwingia japonica	HEJAα	ILPAα		0.4262	0.3975	0.1405	0.0001	1	691
175	WYIG	Dombeya burgessiae	ZSAB	Hoheria angustifolia	HICAα			0.4738	0.4408	0.1696	0.1	1	661
176	WYIG	Dombeya burgessiae	Theca*	Theobroma cacao	HICAα			0.3626	0.3507	0.0741	0.25	0.55	1724
177	WYIG	Dombeya burgessiae	ATFX	Muntingia calabura	HICAα			0.8922	0.8866	0.1554	0.4	1.2	507
178	OLXF	Hibiscus cannabinus	ZSAB	Hoheria angustifolia	HICAβ			0.3744	0.3256	0.169	0.1	1	614
179	GKAG	Huperzia lucidula	YHZW	Huperzia selago	HUSQα			0.0391	0.0249	0.0399	0.0001	0.25	326
180	CBAE	Huperzia myrsinites	GAON	Huperzia squarrosa	HUSQα			0.0844	0.0742	0.0446	0.0001	0.3	557
181	YHZW	Huperzia selago	CBAE	Huperzia myrsinites	HUSQα			0.2139	0.2021	0.0659	0.1	0.4	558
182	ZZEI	Phylloglossum drummondii	GKAG	Huperzia lucidula	HUSQα	PHYDα		0.3759	0.3598	0.1062	0.1	0.7	370
183	ZZEI	Phylloglossum drummondii	CBAE	Huperzia myrsinites	HUSQα	PHYDα		0.5295	0.5208	0.1348	0.1	0.9	517
184	ZZEI	Phylloglossum drummondii	YHZW	Huperzia selago	HUSQβ	HUSQα	PHYDα	0.3786	0.3542	0.1218	0.1	0.8	639
185	MEKP	Dipteris conjugata	PIVW	Ceratopteris thalictroides	HYMEα			2.1244	2.1232	0.4264	1	3	343
186	MEKP	Dipteris conjugata	XDVM	Sticherus lobatus	HYMEα			0.7789	0.7488	0.2251	0.2	1.4	221
187	MEKP	Dipteris conjugata	QIAD	Hymenophyllum bivalve	HYMEα			0.7234	0.6946	0.1754	0.3	1.2	1799
188	MEKP	Dipteris conjugata	PBUU	Lygodium japonicum	HYMEα			1.4197	1.3702	0.315	0.8	2.1	280
189	XDVM	Sticherus lobatus	PIVW	Ceratopteris thalictroides	HYMEα			2.5623	2.41	0.9719	1	5	547
190	TWFZ	Crepidomanes venosum	TRPJ	Hymenophyllum cupressiforme	HYMEα			0.4537	0.4525	0.1525	0.1	0.8	93
191	TWFZ	Crepidomanes venosum	KIIX	Pilularia globulifera	HYMEα			2.2411	2.0739	0.7402	1	4	411
192	XDVM	Sticherus lobatus	QIAD	Hymenophyllum bivalve	HYMEα			0.7162	0.7001	0.1622	0.4	1.1	147
193	MEKP	Dipteris conjugata	VIBO	Osmunda javanica	HYMEα			0.8844	0.8505	0.1883	0.5	1.4	375
194	NFXV	Mammea americana	OSIP	Garcinia livingstonei	HYPEα	MAAMα		0.6783	0.6659	0.1388	0.4	1	400
195	BNDE	Hypericum perforatum	NFXV	Mammea americana	HYPEα	MAAMα		0.7342	0.7218	0.1249	0.5	1	419
196	NWMY	Kadsura heteroclita	VZCI	Illicium floridanum	ILFLα			0.3696	0.3406	0.1326	0.1	0.8	589
197	DFYF	Ilex sp.	SXML	Ilex paraguariensis	ILPAα			0.0536	0.0481	0.0288	0.0001	0.2	669
198	AHRN	Cuscuta pentagona	IZNU	Ipomoea lobata	IPQUα			0.5598	0.5415	0.1469	0.2	0.9	575
199	LWCK	Lycium barbarum	CPOC	Convolvulus arvensis	IPQUα			1.1069	1.0331	0.315	0.5	2	479
200	AHRN	Cuscuta pentagona	MKZR	Nicotiana sylvestris	IPQUα	LYBAα		1.1899	1.172	0.2388	0.7	1.7	409
201	KUXM	Selaginella selaginoides	PKOX	Isoetes tegetiformans	ISTEβ	ISTEα		3.8648	3.7679	1.0504	2	6	357
202	PKOX	Isoetes tegetiformans	PYHZ	Isoetes sp.	ISTEβ	ISTEα		0.0544	0.0462	0.0392	0.0001	0.3	558
203	CIEA	Juncus inflexus	XPAF	Mapania palustris	JUINα			1.4216	1.3748	0.3766	0.7	2.2	366
204	INSP	Myrica cerifera	PGKL	Juglans sp.	JUNIα			0.3953	0.3937	0.0819	0.2	0.6	547
205	DXQW	Juglans nigra	PGKL	Juglans sp.	JUNIα			0.0302	0.0015	0.0778	0.0001	0.5	451
206	JOIS	Koeberlinia spinosa	DZTK	Batis maritima	KOSPα			1.5371	1.5093	0.3648	0.9	2.3	455
207	RJNQ	Lagerstroemia indica	YNUE	Punica granatum	LAINα			0.4731	0.4597	0.1262	0.2	0.8	407
208	FEDW	Epilobium sp.	RJNQ	Lagerstroemia indica	LAINα			1.1839	1.1649	0.1616	0.9	1.5	189
209	PWSG	Cyperus papyrus	WBIB	Lepidosperma gibsonii	LEGIα	CYPAα		0.5347	0.5232	0.1173	0.3	0.8	662
210	ANON	Leiosporoceros dussii	DXOU	Nothoceros aenigmaticus	LEIAα			1.6125	1.5362	0.4046	0.6	2.7	504
211	ANON	Leiosporoceros dussii	GOWD	Sphagnum lescurii	LEIAα			2.91289	2.86205	0.5398	2	4	216
212	TWUW	Anthoceros agrestis	ANON	Leiosporoceros dussii	LEIAα	LEIAβ		1.5174	1.4618	0.3669	0.5	2.5	548
213	WEEQ	Phaeoceros carolinianus	AKXB	Phaeomegaceros coriaceus	LEIAβ			0.6478	0.6288	0.1402	0.4	1.1	518
214	FAJB	Paraphymatoceros hallii	TWUW	Anthoceros agrestis	LEIAβ			1.5204	1.4511	0.3991	0.6	2.6	511
215	BSNI	Anthoceros agrestis	TWUW	Anthoceros agrestis	LEIAβ			0.0847	0.0415	0.0913	0.01	0.5	67
216	BSNI	Anthoceros agrestis	AKXB	Phaeomegaceros coriaceus	LEIAβ			1.6192	1.5311	0.4693	0.5	3	554
217	NOKI	Lindsaea linearis	YIXP	Lindsaea microphylla	LINDα			0.0479	0.0449	0.0253	0.0001	0.2	743
218	VVRN	Lonchitis hirsuta	YIXP	Lindsaea microphylla	LINDα	LONCα		1.2188	1.1664	0.3092	0.6	2	591
219	FYSJ	Polygonum convolvulus	WOBD	Limonium spectabile	LISBα			1.4286	1.3946	0.2531	1	2	502
220	AXPJ	Linum flavum	HNCF	Linum hirsutum	LIUSα			0.7213	0.6762	0.2226	0.3	1.3	626
221	AXPJ	Linum flavum	XPBC	Galphimia gracilis	LIUSα	GAGRα		1.44	1.4328	0.2348	1	1.9	292
222	AXPJ	Linum flavum	TXMP	Linum strictum	LIUSα			0.3301	0.3042	0.1261	0.0001	0.7	729
223	AXPJ	Linum flavum	AEPI	Linum leonii	LIUSα			0.7539	0.6969	0.2571	0.3	1.5	696
224	AEPI	Linum leonii	HNCF	Linum hirsutum	LIUSα			0.5548	0.5118	0.2073	0.2	1.2	751
225	FGRF	Asparagus densiflorus	MUMD	Lomandra longifolia	LOLOα			0.6771	0.6652	0.1317	0.4	1	508
226	MUMD	Lomandra longifolia	ONBE	Eriospermum lancifolia	LOLOα			0.6645	0.6514	0.1277	0.4	1	431
227	TTRG	Lupinus angustifolius	CMFF	Lupinus polyphyllus	LUPOα			0.1809	0.1704	0.0738	0.0001	0.4	503
228	CMFF	Lupinus polyphyllus	VLNB	Gompholobium polymorphum	LUPOα			0.4367	0.4224	0.1075	0.2	0.7	444
229	ULKT	Lycopodiella appressa	UPMJ	Pseudolycopodiella caroliniana	LYAPα			0.4279	0.4128	0.094	0.25	0.7	408
230	MKZR	Nicotiana sylvestris	JNVS	Datura metel	LYBAα			0.2991	0.2626	0.14	0.0001	0.8	757
231	XNXF	Dendrolycopodium obscurum	ENQF	Lycopodium annotinum	LYCOα			0.1802	0.1705	0.0664	0.0001	0.5	502
232	XNXF	Dendrolycopodium obscurum	ULKT	Lycopodiella appressa	LYCOα	LYAPα		0.707	0.6757	0.1842	0.3	1.3	356
233	ZZEI	Phylloglossum drummondii	WAFT	Diphasiastrum digitatum	LYCOβ	HUSQβ		0.86	0.7995	0.2364	0.4	1.6	436
234	WAFT	Diphasiastrum digitatum	LGDQ	Selaginella apoda	LYCOβ			4.2275	4.318	0.9846	2	6	76
235	CQPW	Anemia tomentosa	PBUU	Lygodium japonicum	LYGOα			1.4562	1.3809	0.3878	0.3	2.5	500
236	PBUU	Lygodium japonicum	KIIX	Pilularia globulifera	LYGOα	CYATγ		1.9562	1.9367	0.4631	1	3	636
237	PIVW	Ceratopteris thalictroides	CQPW	Anemia tomentosa	LYGOα	CYATγ		2.6684	2.6572	0.6408	2	3.5	231
238	PBUU	Lygodium japonicum	MEKP	Dipteris conjugata	LYGOα	HYMEα		1.4584	1.3862	0.3717	0.7	2.5	308
239	CQPW	Anemia tomentosa	QIAD	Hymenophyllum bivalve	LYGOα	HYMEα		1.5564	1.4989	0.3916	0.7	2.5	855
240	EAVM	Amelanchier canadensis	ZPKK	Aruncus dioicus	MADOα			0.4955	0.4489	0.207	0.0001	1.2	775
241	EAVM	Amelanchier canadensis	BLVL	Sorbus koehneana	MADOα			0.069	0.0541	0.055	0.0001	0.4	535
242	XNLP	Manihot grahamii	VVPY	Croton tiglium	MAESα			0.4664	0.4115	0.2001	0.0001	1	634
243	LEMW	Curcuma longa	XHHU	Heliconia sp.	MALEα			0.5828	0.5738	0.1318	0.3	0.9	391
244	LEMW	Curcuma longa	PPQR	Typha angustifolia	MALEα			1.4085	1.3807	0.2528	1	2	375
245	XHHU	Heliconia sp.	UOEL	Strelitzia reginae	MALEα			0.2627	0.227	0.1209	0.0001	0.7	593
246	UOEL	Strelitzia reginae	JNUB	Maranta leuconeura	MALEα			0.5633	0.5071	0.2036	0.2	1.2	460
247	TZNS	Canna sp.	WXNT	Joinvillea ascendens	MALEα			1.4059	1.3854	0.235	0.9	1.9	320
248	DFHO	Danaea nodosa	UGNK	Marattia attenuata	MARAα			0.237	0.2281	0.0592	0.1	0.4	584
249	DFHO	Danaea nodosa	RFMZ	Osmundastrum cinnamomeum	MARAα	OSMNα		1.1852	1.1349	0.2827	0.7	2	521
250	WSJO	Mesotaenium braunii	WDCW	Mesotaenium endlicherianum	MEBRα			5.0857	4.6	2.1361	1	10	576
251	AALA	Meliosma cuneifolia	FAKD	Nelumbo sp.	MELIα			0.9255	0.8945	0.2217	0.5	1.5	394
252	SWGX	Tetrazygia bicolor	WWQZ	Medinilla magnifica	MEMAα			0.3011	0.2884	0.0903	0.1	0.5	518
253	SWGX	Tetrazygia bicolor	NEBM	Syzygium micranthum	MEMAα			1.3303	1.3117	0.2558	0.8	1.9	357
254	DKFZ	Mertensia paniculata	EMAL	Ehretia acuminata	MEPAα	MEPAβ		0.9339	0.8869	0.29	0.3	1.9	590
255	YQIJ	Phacelia campanularia	HGSM	Gelsemium sempervirens	MEPAβ			1.1736	1.1491	0.2711	0.6	1.9	621
256	YFZK	Sciadopitys verticillata	NVGZ	Cephalotaxus harringtonia	METAα			0.3469	0.3422	0.068	0.2	0.5	614
257	WWSS	Taxus baccata	NVGZ	Cephalotaxus harringtonia	METAα			0.2479	0.2314	0.0789	0.1	0.5	768
258	GGEA	Cedrus libani	NVGZ	Cephalotaxus harringtonia	METAα	PINEα		0.6274	0.6163	0.1175	0.4	0.9	413
259	EATP	Microthamnion kuetzingianum	NKXU	Trebouxia arboricola	MIKUα			4.1464	3.8884	1.6377	1	8	333
260	KJAA	Mollugo pentaphylla	SCAO	Mollugo nudicaulis	MOPEα			0.7342	0.7135	0.1777	0.3	1.2	366
261	KJAA	Mollugo pentaphylla	LKKX	Talinum sp.	MOPEα			0.9398	0.8671	0.2794	0.4	1.8	589
262	LRTN	Monotropa uniflora	SERM	Sarcodes sanguinea	MOUNα			0.3225	0.2961	0.1153	0.1	0.7	744
263	LSKK	Orchidantha maxillarioides	XHHU	Heliconia sp.	MUACα			0.3628	0.3235	0.1545	0.1	1	583
264	LSKK	Orchidantha maxillarioides	UOEL	Strelitzia reginae	MUACα			0.2829	0.2588	0.1087	0.1	0.7	529
265	TRRQ	Narcissus viridiflorus	ZKPF	Traubia modesta	NAVIα			0.2413	0.2402	0.074	0.1	0.4	334
266	JDTY	Rhodophiala pratensis	DMIN	Phycella aff. cyrtanthoides	NAVIβ			0.1704	0.1574	0.0677	0.0001	0.4	469
267	DMIN	Phycella aff. cyrtanthoides	KBXS	Allium commutatum	NAVIβ			1.2745	1.2445	0.3134	0.5	2	534
268	DMIN	Phycella aff. cyrtanthoides	TRRQ	Narcissus viridiflorus	NAVIβ			0.2566	0.243	0.0875	0.1	0.5	451
269	FAKD	Nelumbo sp.	Nelnu_V1.0*	Nelumbo nucifera	NENUα			0.0286	0.0099	0.041	0.0001	0.2	1042
270	FAKD	Nelumbo sp.	SIIK	Hakea drupacea	NENUα			0.8982	0.8762	0.1766	0.5	1.3	515
271	VQFW	Platanus occidentalis	FAKD	Nelumbo sp.	NENUα			0.6718	0.6453	0.1604	0.4	1.1	694
272	WQUF	Nepenthes alata	WOBD	Limonium spectabile	NEPNα			1.46	1.4238	0.3028	0.9	2.1	491
273	WTKZ	Nuphar advena	PZRT	Nymphaea sp.	NUADα			0.5513	0.5431	0.1114	0.3	0.8	426
274	WTKZ	Nuphar advena	URDJ	Amborella trichopoda	NUADα	AMBOα		1.5885	1.5712	0.3035	1	2.2	347
275	WTKZ	Nuphar advena	FZJL	Austrobaileya scandens	NUADα			1.3572	1.287	0.3567	0.6	2.2	343
276	FZJL	Austrobaileya scandens	NPND	Ceratophyllum demersum	NUADα			1.6591	1.59	0.2938	1	2.2	71
277	KMNX	Nucleotaenium eifelense	SNOX	Planotaenium ohtanii	NUEIα			5.4617	5.142	2.3074	1	10	218
278	HWUP	Sabal bermudana	TZNS	Canna sp.	NYFRα			0.9267	0.9018	0.1934	0.5	1.4	373
279	HWUP	Sabal bermudana	NSPR	Nypa fruticans	NYFRα			0.0877	0.0793	0.0449	0.0001	0.2	21
280	CKDK	Ochna serrulata	TVCU	Ochna mossambicensis	OCMOα			0.0363	0.0277	0.0346	0.0001	0.3	688
281	CKDK	Ochna serrulata	NFXV	Mammea americana	OCMOα			1.2306	1.1865	0.3296	0.5	2.1	433
282	FEDW	Epilobium sp.	UJGI	Oenothera rosea	OEGRα			0.2512	0.245	0.0695	0.1	0.4	431
283	FEDW	Epilobium sp.	RJNQ	Lagerstroemia indica	OEGRα			1.1952	0.1704	0.2041	0.8	1.6	241
284	YZGX	unknown	COBX	Polypremum procumbens	OLEUβ	OLEUα		0.9054	0.8627	0.2157	0.5	1.5	529
285	MZLD	Ligustrum sinense	KTAR	Chionanthus retusus	OLEUβ	OLEUα		0.2061	0.1928	0.074	0.05	0.5	484
286	KTAR	Chionanthus retusus	GRFT	Buddleja sp.	OLEUβ	OLEUα		0.8641	0.8319	0.2355	0.4	1.5	519
287	MZLD	Ligustrum sinense	XRLM	Buddleja lindleyana	OLEUβ	OLEUα		0.8925	0.8462	0.2338	0.4	1.5	527
288	MZLD	Ligustrum sinense	TORX	Olea europaea	OLEUβ	OLEUα		0.2236	0.2076	0.0809	0.0001	0.5	711
289	TORX	Olea europaea	XISJ	Antirrhinum majus	OLEUβ	OLEUα		0.9235	0.9024	0.2145	0.5	1.4	388
290	DJSE	Ophioglossum petiolatum	EEAQ	Sceptridium dissectum	OPHIα	SCEPα		0.869	0.8058	0.2609	0.4	1.6	618
291	DJSE	Ophioglossum petiolatum	ALVQ	Tmesipteris parva	OPHIα			1.4548	1.3555	0.4219	0.5	2.7	631
292	EEAQ	Sceptridium dissectum	ALVQ	Tmesipteris parva	OPHIα	PSILβ		0.9504	0.9261	0.2218	0.5	1.5	326
293	EEAQ	Sceptridium dissectum	QVMR	Psilotum nudum	OPHIα	PSILβ		0.9804	0.9706	0.213	0.5	1.5	496
294	VYDM	Orobanche fasciculata	FROP	Epifagus virginiana	ORFAα			0.2913	0.2818	0.0936	0.1	0.5	444
295	YKFU	Peltoboykinia watanabei	OOVX	Boykinia jamesii	ORRPα			0.2867	0.2729	0.0846	0.1	0.5	671
296	SYHW	Ribes aff. giraldii	YKFU	Peltoboykinia watanabei	ORRPα			0.5296	0.4708	0.1881	0.1	1.1	550
297	SYHW	Ribes aff. giraldii	ERIA	Heuchera sanguinea	ORRPα			0.474	0.4465	0.1411	0.2	0.9	548
298	ERIA	Heuchera sanguinea	SLOI	Tiarella polyphylla	ORRPα			0.0601	0.0607	0.0429	0.0001	0.3	677
299	ERIA	Heuchera sanguinea	OOVX	Boykinia jamesii	ORRPα			0.2795	0.2568	0.1138	0.0001	0.8	693
300	CIAC	Bergenia sp.	YKFU	Peltoboykinia watanabei	ORRPα			0.2577	0.2383	0.1002	0.1	0.6	586
301	CIAC	Bergenia sp.	CKKR	Astilbe chinensis	ORRPα			0.2728	0.25	0.1022	0.1	0.6	537
302	IADP	Deschampsia cespitosa	HATH	Aristida stricta	ORSAα			0.5976	0.5715	0.1526	0.3	1	640
303	HATH	Aristida stricta	WXNT	Joinvillea ascendens	ORSAα			0.7223	0.7095	0.1486	0.4	1.1	407
304	HATH	Aristida stricta	YXNR	Triodia aff. bynoei	ORSAα			0.4617	0.4409	0.1231	0.2	0.8	387
305	PPQR	Typha angustifolia	BYPY	Brocchinia reducta	ORSAβ			0.7808	0.7546	0.1879	0.3	1.2	460
306	BYPY	Brocchinia reducta	TZNS	Canna sp.	ORSAβ			1.3584	1.3256	0.2851	0.8	2	315
307	BRUD	Typha latifolia	BDJQ	Zingiber officinale	ORSAβ			1.4517	1.3895	0.4112	0.5	2.6	401
308	VBHQ	Stemona tuberosa	HWUP	Sabal bermudana	ORSAγ			1.0721	0.9745	0.3461	0.4	2.3	652
309	VBHQ	Stemona tuberosa	COCP	Triglochin maritima	ORSAγ			1.8119	1.7661	0.4346	0.9	2.8	385
310	MFIN	Pistia stratiotes	VVVV	Ludovia sp.	ORSAγ			1.853	1.7395	0.5814	0.7	3.5	528
311	QOXT	Xerophyta villosa	YMES	Typhonium blumei	ORSAγ			2.117	2.014	0.6174	1	4	251
312	OCWZ	Dioscorea villosa	OOSO	Helonias bullata	ORSAγ			1.1727	1.13	0.2879	0.6	2	487
313	RFMZ	Osmundastrum cinnamomeum	VIBO	Osmunda javanica	OSMNα			0.1249	0.1049	0.0741	0.0001	0.5	698
314	RFMZ	Osmundastrum cinnamomeum	PIVW	Ceratopteris thalictroides	OSMNα			2.6541	2.4748	0.8562	1	5	355
315	VIBO	Osmunda javanica	QIAD	Hymenophyllum bivalve	OSMNα			0.8855	0.8466	0.2195	0.5	1.5	1732
316	RFMZ	Osmundastrum cinnamomeum	UGNK	Marattia attenuata	OSMNα	MARAα		1.0341	1.0065	0.2246	0.5	1.6	2155
317	VIBO	Osmunda javanica	EEAQ	Sceptridium dissectum	OSMNβ			1.2282	1.1684	0.2878	0.6	2	316
318	VIBO	Osmunda javanica	QVMR	Psilotum nudum	OSMNβ			1.4229	1.2965	0.4632	0.5	3	492
319	VIBO	Osmunda javanica	JVSZ	Equisetum hyemale	OSMNβ			2.1641	2.0995	0.5742	1	3.5	584
320	VIBO	Osmunda javanica	SGTW	Ginkgo biloba	OSMNβ	GINKα		2.5286	2.4366	0.6914	1	4	830
321	UGNK	Marattia attenuata	EEAQ	Sceptridium dissectum	OSMNβ			1.477	1.3855	0.4455	0.6	2.8	365
322	UGNK	Marattia attenuata	QVMR	Psilotum nudum	OSMNβ			1.5658	1.4467	0.4948	0.5	3	471
323	UGNK	Marattia attenuata	CAPN	Equisetum diffusum	OSMNβ			2.2708	2.1957	0.5779	1	3.5	859
324	UGNK	Marattia attenuata	XZUY	Cycas micholitzii	OSMNβ	GINKα		2.5335	2.455	0.6622	1	4	756
325	JVSZ	Equisetum hyemale	SGTW	Ginkgo biloba	OSMNβ	GINKα		3.2004	3.0543	0.9118	1.5	5	492
326	JHCN	Oxalis sp.	THHD	Elaeocarpus sylvestris	OXALα			0.815	0.7746	0.2013	0.5	1.3	510
327	UCNM	Ajuga reptans	GNPX	Oxera neriifolia	OXPUα			0.4624	0.4049	0.2017	0.1	1.2	697
328	RTNA	Oxera pulchella	GNPX	Oxera neriifolia	OXPUα			0.0201	0.016	0.019	0	0.1	721
329	EZZT	Passiflora edulis	SIZE	Passiflora caerulea	PAEDα			0.0676	0.0625	0.0327	0.0001	0.2	1501
330	EZZT	Passiflora edulis	COAQ	Malesherbia fasciculata	PAEDα			0.5027	0.486	0.1219	0.2	0.9	641
331	BEKN	Papaver rhoeas	RQNK	Papaver somniferum	PASOα			0.1403	0.108	0.1067	0.0001	0.8	829
332	IRAF	Argemone mexicana	RQNK	Papaver somniferum	PASOα			0.6032	0.5772	0.1453	0.3	1	470
333	SSDU	Papaver bracteatum	RQNK	Papaver somniferum	PASOα			0.0969	0.0894	0.0548	0.0001	0.25	266
334	UPOG	Anemone pulsatilla	CCID	Akebia trifoliata	PASOβ			1.0897	1.0442	0.3038	0.5	1.9	554
335	QTJY	Euptelea pleiosperma	CCID	Akebia trifoliata	PASOβ			0.5313	0.5019	0.1624	0.1	1	773
336	QTJY	Euptelea pleiosperma	AALA	Meliosma cuneifolia	PASOβ			0.7619	0.7409	0.2001	0.4	1.2	489
337	QTJY	Euptelea pleiosperma	AUGV	Capnoides sempervirens	PASOβ			0.6098	0.5928	0.1476	0.3	1	583
338	CCID	Akebia trifoliata	AUGV	Capnoides sempervirens	PASOβ			0.7892	0.7456	0.2076	0.4	1.4	707
339	CCID	Akebia trifoliata	EVOD	Eschscholzia californica	PASOβ			1.0148	0.9945	0.2177	0.5	1.5	530
340	CCID	Akebia trifoliata	VGHH	Hydrastis canadensis	PASOβ			0.661	0.6331	0.1716	0.2	1.1	596
341	CCID	Akebia trifoliata	YHFG	Nandina domestica	PASOβ			0.8238	0.7703	0.2317	0.3	1.5	595
342	WFBF	Podophyllum peltatum	YHFG	Nandina domestica	PASOβ			0.6408	0.6063	0.1804	0.3	1.2	682
343	FALI	Calycanthus floridus	WPHN	Idiospermum australiense	PEBOα			0.2434	0.2169	0.0993	0.0001	0.7	877
344	FALI	Calycanthus floridus	KRJP	Peumus boldus	PEBOα			0.5841	0.5719	0.1312	0.3	0.9	395
345	CSSK	Houttuynia cordata	OPDF	Saururus cernuus	PEPRα			0.3138	0.2809	0.1301	0.0001	0.9	694
346	CSSK	Houttuynia cordata	PAWA	Aristolochia elegans	PEPRα			1.5954	1.5479	0.3745	0.2	2.6	407
347	CSSK	Houttuynia cordata	MUNP	Piper auritum	PEPRα			0.7425	0.7381	0.1222	0.5	1	382
348	MUNP	Piper auritum	XSZI	Peperomia fraseri	PEPRα			0.5164	0.4879	0.1499	0.2	1	549
349	YWNF	Hedwigia ciliata	DHWX	Fontinalis antipyretica	PHFOα			0.6392	0.5391	0.3371	0	1.7	572
350	GIOY	Corokia cotoneaster	AUIP	Phelline lucida	PHLUα			0.4737	0.4481	0.1528	0	0.9	474
351	RUUB	Physena madagascariensis	YNFJ	Microtea debilis	PHMAα			1.0871	1.0692	0.1963	0.7	1.5	330
352	FCEL	Phormium tenax	JHUL	Hemerocallis sp.	PHTEα			0.4179	0.3729	0.1632	0.1	1	421
353	JHUL	Hemerocallis sp.	JVBR	Aloe vera	PHTEα			0.8628	0.7844	0.2791	0.4	1.7	590
354	MXFG	Pinguicula agnata	JCMU	Pinguicula caudata	PICAα			0.0668	0.0573	0.0377	0.0001	0.2	534
355	GGEA	Cedrus libani	AWQB	Picea engelmannii	PINEα			0.187	0.1721	0.0673	0.0001	0.4	640
356	TPEM	Platyspermation crassifolium	GIOY	Corokia cotoneaster	PLCRα			2.3594	2.2732	0.8346	1	4	514
357	VQFW	Platanus occidentalis	SIIK	Hakea drupacea	PLOCα			0.6433	0.6356	0.1206	0.4	0.9	669
358	CGGO	Plumbago auriculata	WOBD	Limonium spectabile	POCNα	LISBα		0.9113	0.8624	0.237	0.5	1.5	517
359	YFZK	Sciadopitys verticillata	XLGK	Podocarpus rubens	PODOα			0.5161	0.4997	0.1152	0.2	0.8	930
360	EGLZ	Prumnopitys andina	XLGK	Podocarpus rubens	PODOα			0.194	0.1804	0.0623	0.0001	0.4	852
361	MIXZ	Agathis robusta	XTZO	Araucaria rulei	PODOα			0.0823	0.074	0.0383	0.0001	0.2	529
362	JRNA	Phyllocladus hypophyllus	XTZO	Araucaria rulei	PODOα			0.5316	0.5218	0.1217	0.1	0.8	496
363	OHAE	Polygala lutea	OQHZ	Quillaja saponaria	POLUβ	POLUα	QUSAα	1.1257	1.0972	0.2538	0.6	1.7	569
364	COBX	Polypremum procumbens	DCCI	Calceolaria pinifolia	POPRα			1.5509	1.4244	0.5417	0.5	3	496
365	COBX	Polypremum procumbens	DTNC	Sinningia tuberosa	POPRα			1.0479	0.9963	0.2665	0.5	1.8	640
366	PHCE	Prunella vulgaris	IYDF	Thymus vulgaris	PRVUα			0.591	0.5332	0.2108	0.2	1.2	753
367	ALVQ	Tmesipteris parva	QVMR	Psilotum nudum	PSILβ	PSILα		0.249	0.2264	0.0953	0.0001	0.6	518
368	DJSE	Ophioglossum petiolatum	ALVQ	Tmesipteris parva	PSILβ	PSILα		1.4548	1.3555	0.4219	0.5	2.7	631
369	ACRY	Pteromonas sp.	LNIL	Pteromonas angulosa	PTANα			0.898	0.8578	0.3434	0.0001	2	1645
370	PIVW	Ceratopteris thalictroides	PSKY	Asplenium nidus	PTERα			1.6854	1.6726	0.3031	1.1	2.3	433
371	PIVW	Ceratopteris thalictroides	VVRN	Lonchitis hirsuta	PTERα			1.6739	1.6605	0.2969	1.1	2.3	484
372	CPOC	Convolvulus arvensis	QZZU	Pyrenacantha malvifolia	PYMAα			1.7085	1.6591	0.421	0.8	2.8	385
373	MKZR	Nicotiana sylvestris	QZZU	Pyrenacantha malvifolia	PYMAα			1.6472	1.5512	0.4323	0.8	2.8	391
374	SWPE	Reseda odorata	UAXP	Gyrostemon ramulosus	REODα	GYRAα		0.8049	0.7993	0.1435	0.5	1.1	680
375	RPPC	Erythroxylum coca	ZTLR	Rhizophora mangle	RHMAα			0.7852	0.782	0.1445	0.5	1.1	752
376	YUOM	Rhus radicans	JSZD	Bursera simaruba	RHRAα			0.4695	0.4574	0.1244	0.2	0.8	743
377	TGKW	Frullania sp.	BNCU	Radula lindenbergiana	FRULα			1.6536	1.6031	0.3593	1	2.5	300
378	BNCU	Radula lindenbergiana	KRUQ	Porella navicularis	FRULα			1.0145	0.9997	0.2016	0.5	1.5	380
379	HERT	Sphaerocarpos texanus	JHFI	Pellia neesiana	RLINβ			1.9221	1.9096	0.3217	1.3	2.6	413
380	JHFI	Pellia neesiana	UUHD	Porella pinnata	RLINβ			0.9803	0.944	0.1919	0.6	1.4	510
381	DHAW	Geum quellyon	SXCE	Physocarpus opulifolius	ROPAα			0.6626	0.5811	0.2717	0.1	1.7	692
382	DHAW	Geum quellyon	QNOC	Sanguisorba minor	ROPAα			0.4774	0.4525	0.1562	0.1	1	464
383	QNOC	Sanguisorba minor	IANR	Rosa palustris	ROPAα			0.2742	0.2327	0.142	0.0001	0.9	703
384	Poptr	Populus trichocarpa	INQX	Salix acutifolia	SAACα			0.1373	0.1244	0.0598	0.0001	0.3	2485
385	INQX	Salix acutifolia	COAQ	Malesherbia fasciculata	SAACα			0.8273	0.797	0.2225	0.4	1.4	513
386	QDVW	Saruma henryi	PAWA	Aristolochia elegans	SAHEα			1.0967	1.0945	0.154	0.8	1.4	394
387	FIDQ	Undaria pinnatifida	ASZK	Punctaria latifolia	SAJAα			2.3594	2.1848	0.9232	0.5	5	635
388	FSQE	Desmarestia viridis	RAPY	Saccharina sculpera	SAJAα			2.2461	2.0917	0.824	0.5	5	885
389	DWZT	Sagittaria latifolia	COCP	Triglochin maritima	SALAα			1.9436	1.8641	0.4916	0.9	3.2	440
390	DWZT	Sagittaria latifolia	MFIN	Pistia stratiotes	SALAα			2.0965	2.0847	0.4677	1.2	3	393
391	ABSS	Sassafras albidum	WIGA	Persea borbonia	SASSα			0.069	0.0596	0.0438	0.0001	0.3	571
392	WIGA	Persea borbonia	MAQO	Gomortega keule	SASSα			0.4235	0.4113	0.1108	0.2	0.7	549
393	WIGA	Persea borbonia	VYLQ	Cassytha filiformis	SASSα	CASYα		0.7337	0.7127	0.1643	0.2	1.1	503
394	WIGA	Persea borbonia	BCGB	Cinnamomum camphora	SASSα			0.078	0.0664	0.0541	0.0001	0.4	770
395	OBPL	Myristica fragrans	DHPO	Eupomatia bennettii	SASSβ			0.7118	0.6639	0.1902	0.3	1.3	754
396	DHPO	Eupomatia bennettii	KRJP	Peumus boldus	SASSβ			0.8741	0.825	0.2323	0.4	1.5	397
397	DHPO	Eupomatia bennettii	QDVW	Saruma henryi	SASSβ			1.1622	1.1137	0.2904	0.5	2	439
398	MAQO	Gomortega keule	SJEV	Canella winterana	SASSβ			0.923	0.8805	0.2361	0.5	1.5	347
399	FCBJ	Saxifraga stolonifera	YKFU	Peltoboykinia watanabei	SASTα	SASTβ		0.6643	0.6175	0.2	0.3	1.2	501
400	SYHW	Ribes aff. giraldii	FCBJ	Saxifraga stolonifera	SASTα	SASTβ		0.8138	0.7805	0.2293	0.4	1.4	454
401	RCUX	Maianthemum sp.	ONBE	Eriospermum lancifolia	SATRα			0.4354	0.4227	0.1144	0.2	0.7	442
402	MVRF	Sansevieria trifasciata	LSJW	Ruscus sp.	SATRα			0.2426	0.2189	0.0902	0.1	0.5	630
403	EEAQ	Sceptridium dissectum	BEGM	Botrypus virginianus	SCEPα			0.1479	0.1393	0.051	0.0001	0.3	389
404	WMUK	Schizolaena sp.	PKMO	Cistus inflatus	SCHIα	CIINα		0.6107	0.5844	0.2036	0.2	1.2	524
405	PKMO	Cistus inflatus	WMUK	Schizolaena sp.	SCHIα	CIINα		0.6107	0.5844	0.2036	0.2	1.2	524
406	LGOW	Schistochila sp.	WZYK	Bazzania trilobata	SCHLα			0.7955	0.7701	0.1862	0.4	1.3	650
407	OLES	Schiedea membranacea	SHEZ	Dianthus caryophyllus	SCMEα			0.7244	0.6958	0.1951	0.3	1.2	223
408	FZQN	Silene latifolia	SHEZ	Dianthus caryophyllus	SCMEβ			0.7414	0.7088	0.2192	0.3	1.3	575
409	FZQN	Silene latifolia	TJES	Spergularia media	SCMEβ			0.6375	0.6	0.1898	0.2	1.4	481
410	ZFGK	Selaginella kraussiana	ZYCD	Selaginella acanthonota	SEKRα			2.6465	2.6018	0.5832	1.5	4	249
411	LTZF	Sisyrinchium angustifolium	KYNE	Cyanella orchidiformis	SIANα			1.0407	1.0247	0.206	0.6	1.5	324
412	LTZF	Sisyrinchium angustifolium	SART	Xeronema callistemon	SIANα			0.9137	0.9039	0.1306	0.7	1.2	337
413	CVDF	Simmondsia chinensis	RUUB	Physena madagascariensis	SIMHα			1.2321	1.1389	0.3767	0.5	2.4	482
414	BAHE	Solenostemon scutellarioides	FYUH	Lavandula angustifolia	SLSCα	LAVAα		0.4352	0.422	0.1171	0.2	0.7	407
415	FYUH	Lavandula angustifolia	PUCW	Agastache rugosa	SLSCα	LAVAα		0.5065	0.4479	0.221	0.1	1.2	692
416	MWYQ	Smilax bona-nox	THEW	Lilium sargentiae	SMBOα			0.725	0.7098	0.1721	0.4	1.1	537
417	BNTL	Souroubea exauriculata	DAAD	Ardisia revoluta	SOURα	ACCHβ		1.2451	1.2223	0.2516	0.8	1.8	834
418	BNTL	Souroubea exauriculata	JEXA	Impatiens balsamifera	SOURα	IMPAα		0.8281	0.7833	0.2549	0.3	1.5	577
419	BNTL	Souroubea exauriculata	NGRR	Ternstroemia gymnanthera	SOURα	ACCHβ		0.712	0.6993	0.146	0.3	1.1	521
420	UHLI	Sphagnum recurvum	RCBT	Sphagnum palustre	SPPAα			0.0492	0.0437	0.0304	0.0001	0.2	493
421	UHLI	Sphagnum recurvum	HVBQ	Tetraphis pellucida	SPPAα			1.5251	1.5049	0.2849	1	2.1	330
422	SKQD	Takakia lepidozioides	UHLI	Sphagnum recurvum	SPPAβ			1.2276	1.1883	0.2287	0.8	1.7	219
423	SKQD	Takakia lepidozioides	JPYU	Marchantia polymorpha	SPPAβ			3.4254	3.3922	0.821	2	5	175
424	MFIN	Pistia stratiotes	Spipo_v2*	Spirodela polyrhiza	SPPOα			2.0228	1.9903	1.0441	0.0001	4	554
425	MFIN	Pistia stratiotes	BYQM	Posidonia australis	SPPOα			1.6788	1.6642	0.3357	0.1	2.4	357
426	IXVJ	Menyanthes trifoliata	FXGI	Stylidium adnatum	STADα			0.8346	0.8119	0.1711	0.5	1.2	469
427	RPRU	Staurodesmus omearii	WDGV	Cosmarium subtumidum	STOMβ	STOMα		3.0537	2.9573	0.9396	1	5	696
428	RPRU	Staurodesmus omearii	MCHJ	Micrasterias fimbriata	STOMβ	STOMα	MIFIα	3.0673	2.9278	0.9598	1	5	760
429	GGJD	Strychnos spinosa	EDEQ	Wrightia natalensis	STRSα			0.6711	0.6438	0.1617	0.3	1.2	462
430	IHCQ	Crossopetalum rhacoma	MFEA	Stackhousia spathulata	STSPα			0.6307	0.6099	0.1577	0.3	1	419
431	PTLU	Staphylea trifolia	VYGG	Stachyurus praecox	STTRα			0.2502	0.215	0.1189	0.0001	0.7	544
432	VBHQ	Stemona tuberosa	VVVV	Ludovia sp.	STTUα			0.5927	0.5713	0.1196	0.4	0.9	675
433	AYMT	Eucalyptus leucoxylon	NEBM	Syzygium micranthum	SYMIα			0.1763	0.1617	0.0694	0.0001	0.4	456
434	AYMT	Eucalyptus leucoxylon	SWGX	Tetrazygia bicolor	SYMIα			1.3604	1.3563	0.2563	0.8	1.9	273
435	VBHQ	Stemona tuberosa	SILJ	Talbotia elegans	TAELα			1.1422	1.1199	0.2105	0.7	1.6	542
436	SILJ	Talbotia elegans	QOXT	Xerophyta villosa	TAELα			0.2181	0.2007	0.091	0.01	0.5	539
437	DUMA	Tetraselmis cordiformis	HVNO	Tetraselmis chui	TECOα			5.5544	5.3904	2.1624	1	10	598
438	AJJE	Terminalia neotaliala	AYMT	Eucalyptus leucoxylon	TENEα			1.2877	1.2447	0.3308	0.5	2.1	506
439	KVAY	Tribulus eichlerianus	UDUT	Larrea tridentata	TREIα	LATRα		0.986	0.9653	0.2283	0.5	1.6	578
440	ZHMB	Krameria lanceolata	UDUT	Larrea tridentata	TREIα	LATRα		1.0637	1.0303	0.2329	0.6	1.6	570
441	MYZV	Tropaeolum peregrinum	HYZL	Akania lucens	TRPRα			0.5354	0.5101	0.1623	0.2	1	716
442	BRUD	Typha latifolia	PPQR	Typha angustifolia	TYPHα			0.041	0.033	0.0357	0.0001	0.3	654
443	BRUD	Typha latifolia	BYPY	Brocchinia reducta	TYPHα			0.7475	0.7325	0.1299	0.5	1	371
444	WKCY	Urtica dioica	ACFP	Boehmeria nivea	URDIα			0.8044	0.7991	0.1509	0.5	1.1	466
445	HRUR	Utricularia sp.	MXFG	Pinguicula agnata	UTRIα	PICAα		1.1027	1.051	0.2714	0.5	1.8	546
446	THDM	Vanilla planifolia	VTUS	Goodyera pubescens	VAPLα			0.8481	0.847	0.1282	0.6	1.1	341
447	THDM	Vanilla planifolia	YJUG	Curculigo sp.	VAPLα			1.4767	1.467	0.291	0.9	2.1	316
448	SIBR	Celsia arcturus	XXYA	Verbascum sp.	VERBα			0.0132	0	0.0406	0.0001	0.3	214
449	XRLM	Buddleja lindleyana	XXYA	Verbascum sp.	VERBα			0.3652	0.3509	0.1261	0.1	0.7	639
450	XISJ	Antirrhinum majus	XXYA	Verbascum sp.	VERBα			0.8615	0.8346	0.2585	0.2	1.5	465
451	SKYV	Vittaria lineata	BMJR	Adiantum raddianum	VILIα			0.8562	0.8519	0.1622	0.5	1.2	506
452	LPGY	Viola tricolor	NJLF	Viola canadensis	VITRα			0.151	0.1294	0.0856	0.0001	0.5	651
453	GTHK	Gnetum montanum	TOXE	Welwitschia mirabilis	WELMα			1.3247	1.2314	0.3582	0.5	2.5	412
454	AFQQ	Inula helenium	DOVJ	Leontopodium alpinum	XASTα			0.6087	0.5534	0.2371	0.1	1.3	615
455	UBLN	Xanthium strumarium	BIDT	Flaveria cronquistii	XASTα			0.3615	0.341	0.1271	0.1	0.7	704
456	CFRN	Carthamus lanatus	DDRL	Tragopogon dubius	XASTβ			0.6969	0.6363	0.271	0.2	1.6	563
457	CFRN	Carthamus lanatus	HUQC	Scaevola mossambicensis	XASTβ			0.7854	0.7439	0.2297	0.2	1.4	399
458	BDJQ	Zingiber officinale	LEMW	Curcuma longa	ZINGα			0.1339	0.1134	0.0753	0.0001	0.5	593
459	TZNS	Canna sp.	LEMW	Curcuma longa	ZINGα			0.6854	0.668	0.1448	0.4	1	387
