# Supplementary material for: One thousand plant transcriptomes and the phylogenomics of green plants
Source: Nature. 2019 Oct 23;574(7780):679–85. doi: 10.1038/s41586-019-1693-2 (PMC6872490; doi:10.1038/s41586-019-1693-2)
Supplement: Supplementary file 7 — Supplementary Table 5 Summary statistics and null simulations (no WGDs) for 72 Multi-tAxon Paleopolyploidy Search (MAPS) analyses. For each node of 72 MAPS analyses percentage of subtrees with shared inferred gene duplications and numbers of gene duplications in simulations without WGDs are reported along with the p-value for a one-sided Fisher’s exact test used to detect nodes with a significantly higher proportion of inferred gene duplications compared to the null distribution. An * indicates a significant node. Results are organized in tabs for each major green plant taxon. [file 41586_2019_1693_MOESM7_ESM.xlsx]

## Sheet: Guide
MAPS Index	Sheet
A1-A2	Algae
B1-B5	Bryophytes
C1-C10	Lycophytes & Monilophytes
D1-D4	Gymnosperms
E1-E51	Angiosperms

## Sheet: Algae
MAPS Index	Total nuclear gene family phylogenies #	1KP Code; Clades; Species	Node	WGD ID	% Subtrees with shared duplication	# Subtrees without shared duplication	# Subtrees with shared duplication	Total subtrees #	p-value	% Simulated Subtrees with shared duplication
										1	2	3	4	5	6	7	8	9	10	11	12	13	14	15	16	17	18	19	20	21	22	23	24	25	26	27	28	29	30	31	32	33	34	35	36	37	38	39	40
A1	2410	MULF;Green Algae;Chlamydomonas bilatus
		VALZ;Green Algae;Chlamydomonas noctigama	N1*		0.1032	617	71	688	0.00768	0.0565	0.0583	0.0737	0.0604	0.0748	0.076	0.0634	0.0737	0.0643	0.0741	0.0818	0.0618	0.063	0.0691	0.0587	0.0655	0.0528	0.0687	0.0562	0.0613	0.051	0.0621	0.0662	0.0676	0.0624	0.078	0.0748	0.0767	0.0784	0.0601	0.058	0.0811	0.0686	0.0644	0.0642	0.0608	0.0646	0.0733	0.0584	0.0754
		JRGZ;Green Algae;Chlamydomonas moewusii	N2*	CHMOα	0.4644	203	176	379	1.0E−25	0.1585	0.1442	0.1415	0.1606	0.1537	0.1589	0.1497	0.163	0.1573	0.1452	0.1628	0.1652	0.1298	0.1591	0.1525	0.1749	0.1584	0.1592	0.158	0.1707	0.1453	0.147	0.1817	0.1644	0.157	0.1711	0.1652	0.1562	0.148	0.1765	0.1506	0.1481	0.152	0.1703	0.1522	0.1621	0.1448	0.147	0.1639	0.1628
		GFUR;Green Algae;Chloromonas subdivisa	N3		0.0167	177	3	180	0.92147	0.0836	0.0596	0.0569	0.065	0.0731	0.0777	0.0497	0.0669	0.0556	0.057	0.0687	0.0484	0.0567	0.0721	0.0658	0.0701	0.059	0.0739	0.0686	0.0561	0.0695	0.0608	0.0577	0.0585	0.0449	0.0654	0.0688	0.0597	0.0533	0.06	0.05	0.0622	0.0672	0.0613	0.0739	0.0668	0.0723	0.0585	0.0643	0.0632
		LNIL;Green Algae;Pteromonas angulosa	N4*		0.2	196	49	245	1.8E−08	0.0515	0.0595	0.0522	0.0598	0.0382	0.0418	0.043	0.0493	0.0526	0.0376	0.0537	0.0471	0.0484	0.0607	0.0526	0.0531	0.0545	0.0462	0.0529	0.0487	0.0573	0.0483	0.056	0.0601	0.0512	0.048	0.0503	0.0415	0.0503	0.0586	0.0497	0.0482	0.0529	0.0542	0.0563	0.056	0.0487	0.0552	0.0497	0.0591
		SYJM;Green Algae;Dunaliella salina	N5		0.0294	198	6	204	1	0.1516	0.1213	0.1566	0.1599	0.1429	0.1566	0.1429	0.1509	0.1388	0.1542	0.1567	0.137	0.1388	0.1479	0.1452	0.1462	0.1333	0.1527	0.1597	0.1355	0.1296	0.1478	0.154	0.1493	0.1398	0.1395	0.1594	0.1245	0.1362	0.1468	0.1455	0.1456	0.1441	0.1422	0.1449	0.1303	0.1398	0.122	0.1466	0.1422
		Chlre_v5.5;Genome;Chlamydomonas reinhardii
A2	2478	AJUW;Green Algae;Chloromonas rosae
		LBRP;Green Algae;Chloromonas reticulata	N1*		0.1407	1063	174	1237	2.6E−05	0.0879	0.0837	0.079	0.089	0.0823	0.0716	0.0773	0.0756	0.0974	0.076	0.0814	0.0747	0.0839	0.0825	0.0795	0.0903	0.0754	0.0657	0.0778	0.0704	0.069	0.0931	0.0697	0.0925	0.0993	0.1015	0.0772	0.0859	0.0668	0.0783	0.0854	0.0663	0.0958	0.084	0.0807	0.085	0.0812	0.059	0.09	0.0775
		AOUJ;Green Algae;Chlamydomonas sp.	N2*		0.1741	868	183	1051	1.4E−12	0.083	0.0769	0.0695	0.0738	0.0622	0.0759	0.0757	0.0829	0.0684	0.0822	0.0646	0.0578	0.063	0.0733	0.074	0.0745	0.0683	0.077	0.0662	0.0726	0.0597	0.0818	0.0509	0.0691	0.0681	0.0586	0.0686	0.0643	0.0689	0.0628	0.0728	0.084	0.0838	0.0692	0.082	0.0606	0.0648	0.0767	0.0644	0.0644
		UTRE;Green Algae;Chloromonas tughillensis	N3		0.1117	159	20	179	0.9405	0.1468	0.1569	0.1272	0.1362	0.1351	0.1398	0.1667	0.1415	0.1601	0.1364	0.1611	0.1453	0.1829	0.1543	0.151	0.1497	0.1593	0.149	0.1651	0.146	0.1385	0.1248	0.138	0.1399	0.1501	0.1406	0.165	0.1379	0.1545	0.1359	0.1483	0.1603	0.1253	0.1596	0.1255	0.1401	0.1754	0.1526	0.1501	0.1516
		RUIF;Green Algae;Carteria obtusa	N4		0	83	0	83	0.97186	0.0414	0.0379	0.0492	0.0408	0.0492	0.0405	0.0494	0.0342	0.0484	0.0446	0.0436	0.0561	0.0519	0.0402	0.0478	0.0454	0.0397	0.0539	0.0521	0.0443	0.0505	0.0552	0.038	0.0468	0.0428	0.0478	0.0437	0.0436	0.0355	0.0408	0.0507	0.0485	0.0495	0.0435	0.0451	0.0658	0.042	0.0446	0.0532	0.0471
		Chlre_v5.5;Genome;Chlamydomonas reinhardii	N5		0.0087	114	1	115	0.99643	0.0681	0.0653	0.0598	0.0682	0.0753	0.0632	0.0695	0.0651	0.057	0.0494	0.0712	0.0646	0.0599	0.0723	0.0673	0.0647	0.0617	0.0675	0.0624	0.0589	0.0587	0.0677	0.0531	0.065	0.0657	0.0472	0.0721	0.0602	0.0597	0.0642	0.0749	0.0623	0.0672	0.0485	0.0583	0.0549	0.0619	0.0783	0.062	0.0671
		FXHG;Green Algae;Hafniomonas reticulata	N6		0.0343	197	7	204	0.99996	0.1252	0.1396	0.1409	0.1333	0.1518	0.1209	0.1253	0.1281	0.1337	0.1283	0.1253	0.1176	0.1375	0.1381	0.1329	0.1195	0.1273	0.1152	0.1318	0.1125	0.1331	0.1358	0.1265	0.1289	0.1136	0.1532	0.14	0.1366	0.112	0.14	0.1493	0.1146	0.1282	0.1378	0.1256	0.1258	0.1245	0.1174	0.1443	0.1148
		MXDS;Green Algae;Spermatozopsis exsultans
[truncated: 60 more columns]

## Sheet: Bryophytes
MAPS Index	Total nuclear gene family phylogenies #	1KP Code; Clades; Species	Node	WGD ID	% Subtrees with shared duplication	# Subtrees without shared duplication	# Subtrees with shared duplication	Total subtrees #	p-value	% Simulated Subtrees with shared duplication
										1	2	3	4	5	6	7	8	9	10	11	12	13	14	15	16	17	18	19	20	21	22	23	24	25	26	27	28	29	30	31	32	33	34	35	36	37	38	39	40
B1	4486	HPXA;Liverworts;Ptilidium pulcherrimum
		LGOW;Liverworts;Schistochila sp.	N1		0.0827	643	58	701	0.48012	0.0886	0.081	0.08	0.0789	0.0939	0.0797	0.084	0.0841	0.087	0.0817	0.069	0.0755	0.0726	0.0819	0.0871	0.0896	0.0729	0.0822	0.0753	0.0814	0.0845	0.0728	0.0677	0.0947	0.0796	0.0826	0.0775	0.0767	0.0693	0.0738	0.0812	0.0807	0.0745	0.0774	0.0937	0.0856	0.0811	0.0842	0.0859	0.0698
		NRWZ;Liverworts;Metzgeria crassipilis	N2*		0.3155	269	124	393	5.0E−42	0.0437	0.0495	0.0425	0.0405	0.0353	0.0454	0.0467	0.0462	0.0361	0.0411	0.0413	0.0407	0.0411	0.0399	0.0432	0.0444	0.0391	0.0502	0.0465	0.0335	0.0483	0.0479	0.0451	0.0391	0.0373	0.0435	0.0549	0.0463	0.0469	0.0401	0.0427	0.0368	0.0453	0.0542	0.0411	0.0363	0.0462	0.0494	0.0363	0.047
		YFGP;Liverworts;Pallavicinia lyellii	N3*		0.1496	432	76	508	4.7E−23	0.0211	0.0178	0.0118	0.0254	0.0223	0.0214	0.0238	0.0149	0.0176	0.0203	0.0183	0.0212	0.0253	0.0148	0.0163	0.0197	0.0218	0.0204	0.0198	0.013	0.0177	0.0153	0.0169	0.0198	0.0193	0.0182	0.0172	0.0208	0.0186	0.0192	0.0214	0.0164	0.0194	0.0178	0.0198	0.0154	0.0217	0.0202	0.0219	0.0173
		JHFI;Liverworts;Pellia neesiana	N4*	RLINβ	0.2932	393	163	556	6.4E−20	0.1265	0.1226	0.1062	0.1144	0.1035	0.1101	0.1192	0.0969	0.0903	0.1082	0.103	0.0982	0.0939	0.0927	0.1184	0.132	0.1073	0.1028	0.1131	0.1086	0.1001	0.1145	0.1054	0.0994	0.1022	0.1181	0.1183	0.1023	0.0939	0.1074	0.1044	0.1048	0.1077	0.1096	0.1102	0.1017	0.1102	0.113	0.1161	0.097
		HERT;Liverworts;Sphaerocarpos texanus	N5		0.0372	336	13	349	1	0.2129	0.212	0.1946	0.1809	0.2157	0.2222	0.2245	0.19	0.2322	0.2189	0.1913	0.2	0.1902	0.2113	0.2112	0.2083	0.2013	0.2181	0.2103	0.2041	0.2129	0.2101	0.1958	0.2023	0.2393	0.1902	0.2093	0.2119	0.1997	0.2049	0.2132	0.2135	0.2066	0.2072	0.2261	0.2283	0.2084	0.2176	0.2154	0.2113
		SKQD;Mosses;Takakia lepidozioides	N6		0.0228	471	11	482	1	0.1834	0.1741	0.1819	0.1868	0.1895	0.1724	0.2024	0.1897	0.2139	0.1934	0.1844	0.1877	0.1809	0.1669	0.1797	0.1806	0.166	0.1911	0.1834	0.1728	0.1869	0.1802	0.1862	0.1889	0.1923	0.179	0.1888	0.1699	0.1901	0.1811	0.2041	0.199	0.1832	0.2003	0.1713	0.1844	0.1943	0.1921	0.1815	0.1741
		Selmo_v1.0;Genome;Selaginella moellendorffii
B2	4913	RCBT;Mosses;Sphagnum palustre
		GOWD;Mosses;Sphagnum lescurii	N1*		0.0798	1361	118	1479	9.6E−24	0.0091	0.0074	0.008	0.0092	0.007	0.0075	0.0113	0.0067	0.0083	0.0083	0.009	0.0077	0.0063	0.0102	0.0062	0.0077	0.0057	0.0096	0.0044	0.0055	0.0102	0.0095	0.0091	0.0091	0.0061	0.0092	0.0067	0.0083	0.0095	0.0084	0.0091	0.0093	0.0085	0.0079	0.0094	0.0109	0.0076	0.011	0.0124	0.0105
		UHLI;Mosses;Sphagnum recurvum	N2*	SPPAα	0.6334	411	710	1121	1.3E−87	0.1774	0.1595	0.1976	0.1885	0.1662	0.1886	0.1887	0.1934	0.1691	0.1654	0.1693	0.1739	0.1888	0.1893	0.1927	0.1981	0.169	0.1796	0.1762	0.1777	0.1938	0.1902	0.1711	0.1699	0.1838	0.1788	0.1987	0.1748	0.1736	0.1826	0.1813	0.1785	0.1776	0.1919	0.1971	0.1782	0.1482	0.1667	0.1751	0.1873
		WOGB;Mosses;Andreaea rupestris	N3*		0.0665	870	62	932	0.0354	0.0385	0.0431	0.0478	0.0525	0.0383	0.0288	0.042	0.0369	0.0449	0.0548	0.0476	0.0596	0.0448	0.0321	0.0498	0.0467	0.0381	0.0394	0.0467	0.0456	0.0449	0.0396	0.0309	0.0458	0.0476	0.039	0.0433	0.0564	0.0452	0.0408	0.0549	0.0462	0.0308	0.0504	0.035	0.0566	0.0458	0.0408	0.0513	0.0334
		SKQD;Mosses;Takakia lepidozioides	N4		0.2342	327	100	427	0.79366	0.2547	0.2453	0.2549	0.2704	0.2525	0.2524	0.2429	0.2335	0.2387	0.263	0.2559	0.2508	0.2826	0.2661	0.2736	0.2662	0.2435	0.2496	0.2555	0.2548	0.2595	0.258	0.2778	0.2613	0.2397	0.2594	0.2457	0.275	0.2947	0.2504	0.2414	0.2504	0.254	0.2717	0.2594	0.2615	0.2723	0.2476	0.2759	0.252
		TXVB;Liverworts;Lunularia cruciata	N5		0.0324	537	18	555	1	0.1333	0.1081	0.1189	0.1277	0.1237	0.1288	0.1045	0.1199	0.1393	0.1075	0.1273	0.1318	0.1317	0.1162	0.1286	0.1211	0.1203	0.1142	0.1055	0.1208	0.1345	0.1105	0.1014	0.1272	0.1164	0.1119	0.1236	0.0956	0.1025	0.1151	0.108	0.117	0.1194	0.1138	0.0972	0.1159	0.118	0.1119	0.1211	0.1182
		Selmo_v1.0;Genome;Selaginella moellendorffii
B3	6392	Phypa_v3.0;Genome;Physcomitrella patens
		YEPO;Mosses;Physcomitrium sp.	N1*	PHPAα	0.2677	1707	624	2331	5E−16	0.1538	0.1445	0.1371	0.1476	0.1471	0.1495	0.1327	0.1224	0.1472	0.113	0.1373	0.14	0.1261	0.156	0.1341	0.1273	0.1206	0.1447	0.1463	0.1451	0.1299	0.132	0.1348	0.1435	0.1267	0.1401	0.1414	0.1379	0.1403	0.1388	0.1388	0.1389	0.1254	0.1444	0.1526	0.1378	0.1295	0.1311	0.1435	0.1272
		KEFD;Mosses;Encalypta streptocarpa	N2*		0.1274	1329	194	1523	0.00126	0.0898	0.0783	0.0772	0.0941	0.0796	0.0924	0.0744	0.0716	0.08	0.0836	0.0922	0.0764	0.0882	0.0953	0.0916	0.1092	0.0811	0.0858	0.0906	0.0839	0.0768	0.077	0.0858	0.08	0.0914	0.0878	0.077	0.08	0.0799	0.078	0.0844	0.075	0.089	0.0585	0.0866	0.0952	0.0748	0.0753	0.0789	0.0747
		ZQRI;Mosses;Timmia austriaca	N3*		0.3909	667	428	1095	1.7E−54	0.0695	0.064	0.0804	0.07	0.054	0.0799	0.0819	0.08	0.0701	0.0612	0.0668	0.0753	0.0694	0.051	0.0713	0.0772	0.0733	0.0597	0.0841	0.0713	0.0677	0.0772	0.0753	0.0828	0.0775	0.0823	0.0665	0.073	0.0709	0.0671	0.0723	0.0658	0.078	0.0714	0.0657	0.065	0.0776	0.065	0.0703	0.0764
		AWOI;Mosses;Diphyscium foliosum	N4		0.0306	760	24	784	1	0.0986	0.1051	0.1073	0.0856	0.0799	0.1078	0.1101	0.1061	0.1068	0.1136	0.1049	0.1115	0.1062	0.0977	0.1067	0.1072	0.0921	0.0943	0.0938	0.0992	0.0872	0.1115	0.0968	0.1297	0.1075	0.0887	0.0948	0.1072	0.1044	0.098	0.0951	0.0947	0.0988	0.0901	0.0988	0.0983	0.0943	0.0921	0.0884	0.1191
		HRWG;Mosses;Buxbaumia aphylla	N5		0.0079	378	3	381	1	0.0829	0.0892	0.0766	0.0646	0.0584	0.0748	0.0665	0.0655	0.0692	0.0645	0.0614	0.0503	0.0708	0.0763	0.082	0.0739	0.0772	0.0654	0.0728	0.0637	0.0736	0.0745	0.0681	0.0773	0.0661	0.0527	0.0653	0.0639	0.0677	0.08	0.0684	0.0653	0.0737	0.0593	0.0706	0.0736	0.0673	0.0727	0.0615	0.0614
		HVBQ;Mosses;Tetraphis pellucida	N6		0.0366	553	21	574	1	0.2544	0.2677	0.2458	0.2473	0.2605	0.234	0.2314	0.2775	0.2626	0.2601	0.2311	0.2737	0.2595	0.2445	0.2585	0.2418	0.2315	0.2742	0.2722	0.2514	0.2113	0.2556	0.2476	0.2623	0.2476	0.2527	0.2751	0.2555	0.2554	0.2375	0.2406	0.2534	0.2604	0.2561	0.2503	0.2434	0.2597	0.2555	0.239	0.2314
		WOGB;Mosses;Andreaea rupestris
B4	6254	JMXW;Mosses;Bryum argenteum
		XWHK;Mosses;Rosulabryum cf. capillare	N1		0.1026	1793	205	1998	1	0.1872	0.2016	0.177	0.2076	0.2105	0.2054	0.2035	0.1956	0.1996	0.1982	0.2222	0.2051	0.2142	0.2062	0.2106	0.1951	0.202	0.1935	0.214	0.2082	0.2045	0.1978	0.202	0.2165	0.1929	0.2051	0.1961	0.1941	0.1977	0.2128	0.2011	0.2129	0.1818	0.2059	0.2016	0.2105	0.2032	0.2168	0.1939	0.1981
		BGXB;Mosses;Plagiomnium insigne	N2		0.0364	715	27	742	0.99997	0.0738	0.0805	0.067	0.0846	0.0768	0.0823	0.0849	0.0821	0.0828	0.0809	0.0996	0.0729	0.0825	0.0812	0.0903	0.0853	0.0787	0.0754	0.0768	0.0933	0.0994	0.0805	0.0904	0.0954	0.0789	0.0864	0.0897	0.0851	0.0799	0.0917	0.0745	0.0917	0.0858	0.0789	0.0864	0.0906	0.0748	0.0753	0.0811	0.0849
		CMEQ;Mosses;Orthotrichum lyellii	N3*		0.1157	489	64	553	1.6E−08	0.0441	0.0447	0.0322	0.0364	0.0471	0.0475	0.0423	0.0393	0.0339	0.0331	0.0425	0.0359	0.0457	0.0296	0.0385	0.0378	0.0461	0.037	0.036	0.0419	0.045	0.0404	0.044	0.0366	0.0399	0.04	0.0425	0.0352	0.0384	0.0414	0.0461	0.034	0.0337	0.0387	0.0369	0.0444	0.0392	0.0387	0.0409	0.0454
		ORKS;Mosses;Philonotis fontana	N4*		0.1053	799	94	893	0.00093	0.0608	0.0711	0.0571	0.071	0.0693	0.0633	0.08	0.062	0.0653	0.0729	0.0699	0.0569	0.066	0.0668	0.0626	0.0593	0.0728	0.0747	0.0584	0.048	0.0684	0.0637	0.061	0.0579	0.0645	0.0548	0.0663	0.0598	0.061	0.0678	0.0596	0.0706	0.0719	0.0669	0.0593	0.0703	0.062	0.0667	0.0648	0.0567
		YWNF;Mosses;Hedwigia ciliata	N5		0.1031	322	37	359	0.99995	0.199	0.1906	0.1847	0.1878	0.1773	0.1789	0.1875	0.1856	0.1917	0.1943	0.1987	0.1905	0.1818	0.2028	0.1787	0.1866	0.2064	0.1838	0.1804	0.1914	0.1865	0.1868	0.1971	0.194	0.1797	0.1872	0.205	0.201	0.2037	0.2013	0.1826	0.2	0.1864	0.1696	0.1892	0.1951	0.1861	0.199	0.1861	0.1965
		ABCD;Mosses;Racomitrium elongatum	N6		0.0716	921	71	992	1	0.1657	0.156	0.1551	0.1578	0.1516	0.1558	0.1602	0.1444	0.1653	0.1611	0.157	0.1468	0.1851	0.1577	0.1495	0.1519	0.1611	0.138	0.1577	0.1585	0.1694	0.141	0.1573	0.1634	0.154	0.1772	0.1675	0.1483	0.1718	0.1756	0.1727	0.162	0.1612	0.1762	0.1758	0.1669	0.1569	0.1616	0.1684	0.162
		Phypa_v3.0;Genome;Physcomitrella patens
B5	6837	YWNF;Mosses;Hedwigia ciliata
		BPSG;Mosses;Scouleria aquatica	N1		0.0472	1029	51	1080	0.24101	0.0326	0.0403	0.0403	0.0452	0.0329	0.0337	0.0399	0.0457	0.0413	0.037	0.0367	0.0337	0.0348	0.0447	0.0466	0.0354	0.0452	0.034	0.047	0.0394	0.0336	0.041	0.0368	0.0334	0.0389	0.0294	0.0405	0.0282	0.0455	0.0383	0.0523	0.0288	0.0546	0.0338	0.0337	0.0464	0.0452	0.0372	0.0232	0.0393
		ZQRI;Mosses;Timmia austriaca	N2*	DISCα	0.3268	999	485	1484	7.1E−41	0.0796	0.0822	0.0797	0.0828	0.0672	0.0844	0.0665	0.0505	0.0787	0.0833	0.0872	0.0673	0.0764	0.0734	0.0703	0.0734	0.0785	0.0714	0.0683	0.089	0.0674	0.0814	0.0591	0.0783	0.0836	0.0608	0.085	0.0787	0.0683	0.0685	0.0758	0.07	0.0861	0.0718	0.0597	0.0925	0.0596	0.0821	0.0701	0.0682
		YEPO;Mosses;Physcomitrium sp.	N3*		0.2743	537	203	740	8.2E−13	0.1258	0.1115	0.108	0.1296	0.147	0.1417	0.1174	0.1275	0.1417	0.1213	0.1364	0.1355	0.1171	0.1191	0.1258	0.1117	0.1099	0.1242	0.1105	0.1204	0.126	0.1349	0.105	0.1053	0.1049	0.1359	0.1104	0.1052	0.1186	0.1289	0.1174	0.1215	0.1181	0.1131	0.137	0.1267	0.1185	0.1262	0.1287	0.1162
		AWOI;Mosses;Diphyscium foliosum	N4		0.0325	506	17	523	1	0.1499	0.156	0.1751	0.1677	0.1507	0.1437	0.1547	0.1598	0.1551	0.1549	0.1355	0.1544	0.1672	0.1498	0.1553	0.1506	0.1641	0.1664	0.1462	0.1577	0.1496	0.1557	0.1383	0.1411	0.1401	0.1563	0.1405	0.1572	0.1287	0.1511	0.1359	0.1763	0.1542	0.1518	0.1466	0.1402	0.1418	0.1584	0.1745	0.1461
		HRWG;Mosses;Buxbaumia aphylla	N5		0.0159	556	9	565	1	0.1411	0.121	0.1378	0.1463	0.1471	0.1492	0.1362	0.1102	0.1344	0.1279	0.1277	0.1353	0.144	0.1194	0.1195	0.1241	0.1348	0.1421	0.1444	0.1274	0.1242	0.1303	0.1247	0.1363	0.131	0.1471	0.1196	0.1571	0.1228	0.1264	0.1326	0.1387	0.1342	0.1443	0.1252	0.1323	0.1125	0.125	0.1205	0.1245
		HVBQ;Mosses;Tetraphis pellucida
[truncated: 60 more columns]

## Sheet: Lycophytes & Monilophytes 
MAPS Index	Total nuclear gene family phylogenies #	1KP Code; Clades; Species	Node	WGD ID	% Subtrees with shared duplication	# Subtrees without shared duplication	# Subtrees with shared duplication	Total subtrees #	p-value	% Simulated Subtrees with shared duplication
										1	2	3	4	5	6	7	8	9	10	11	12	13	14	15	16	17	18	19	20	21	22	23	24	25	26	27	28	29	30	31	32	33	34	35	36	37	38	39	40
C1	4862	ENQF;Lycophytes;Lycopodium annotinum
		WAFT;Lycophytes;Diphasiastrum digitatum	N1*		0.0441	1430	66	1496	0.00348	0.0185	0.0252	0.0269	0.0254	0.0267	0.0244	0.0202	0.0204	0.0269	0.0263	0.0217	0.027	0.0247	0.0248	0.0239	0.026	0.0209	0.0227	0.0278	0.0257	0.0251	0.0245	0.0276	0.0187	0.021	0.0199	0.025	0.0277	0.0272	0.0279	0.027	0.023	0.027	0.0359	0.0276	0.0209	0.0283	0.0273	0.0281	0.021
		PQTO;Lycophytes;Lycopodium deuterodensum	N2*	LYCOα	0.4218	843	615	1458	1.7E−56	0.1214	0.1164	0.1319	0.1215	0.1383	0.1447	0.1289	0.1204	0.1277	0.13	0.142	0.1167	0.1262	0.1382	0.1295	0.1341	0.1264	0.132	0.1275	0.1481	0.1429	0.1255	0.139	0.1348	0.117	0.1349	0.1301	0.1263	0.138	0.1256	0.136	0.1277	0.1352	0.1444	0.1339	0.1298	0.1461	0.1308	0.1312	0.1342
		ULKT;Lycophytes;Lycopodiella appressa	N3*		0.1219	879	122	1001	5.7E−05	0.0693	0.074	0.0663	0.0758	0.0646	0.0714	0.0738	0.0769	0.0626	0.0816	0.0593	0.0642	0.0687	0.0727	0.0616	0.0624	0.0607	0.0664	0.0735	0.0694	0.0603	0.0624	0.0711	0.0788	0.0644	0.0606	0.0818	0.07	0.0626	0.0583	0.074	0.0632	0.0665	0.0682	0.0723	0.0733	0.0692	0.0657	0.0553	0.0688
		GAON;Lycophytes;Huperzia squarrosa	N4		0.2614	356	126	482	0.86958	0.2539	0.2864	0.274	0.2948	0.2563	0.2768	0.2799	0.2879	0.2983	0.3115	0.293	0.2803	0.2991	0.2734	0.2744	0.3117	0.2759	0.2859	0.3222	0.31	0.2775	0.3033	0.2802	0.2903	0.278	0.3077	0.2939	0.2811	0.2925	0.2945	0.3435	0.3042	0.2815	0.3131	0.2931	0.2903	0.2998	0.2629	0.2889	0.2802
		PKOX;Lycophytes;Isoetes tegetiformans	N5		0.0858	682	64	746	0.85366	0.0972	0.0997	0.0887	0.0984	0.0808	0.115	0.1098	0.0985	0.0969	0.0848	0.0927	0.1034	0.106	0.0959	0.0814	0.0936	0.0928	0.0935	0.094	0.1117	0.0963	0.1098	0.1172	0.0879	0.1102	0.1104	0.0914	0.0987	0.1048	0.1121	0.0955	0.1132	0.1193	0.1065	0.1197	0.0933	0.1004	0.1104	0.1189	0.1152
		UGNK;Eusporangiate Monilophytes;Marattia attenuata
C2	4831	GKAG;Lycophytes;Huperzia lucidula
		YHZW;Lycophytes;Huperzia selago	N1*		0.1411	1595	262	1857	1.8E−06	0.102	0.0828	0.0707	0.0855	0.0846	0.0942	0.095	0.0915	0.0862	0.0895	0.0938	0.0949	0.092	0.0977	0.0813	0.0911	0.0946	0.0903	0.0869	0.082	0.0846	0.084	0.084	0.0952	0.0935	0.0908	0.0826	0.0899	0.0933	0.0824	0.0785	0.0981	0.0932	0.0882	0.0829	0.0888	0.0896	0.0937	0.1003	0.0891
		GAON;Lycophytes;Huperzia squarrosa	N2*	HUSQα	0.2196	1340	377	1717	1.6E−17	0.0993	0.0925	0.0932	0.1067	0.0845	0.1122	0.0981	0.0814	0.0913	0.102	0.0913	0.0917	0.0855	0.0982	0.094	0.091	0.1016	0.0938	0.0862	0.0915	0.1027	0.1061	0.0953	0.1097	0.0933	0.106	0.0902	0.0985	0.0951	0.0929	0.102	0.1131	0.1058	0.085	0.1041	0.1088	0.0919	0.0994	0.1131	0.0906
		ZZEI;Lycophytes;Phylloglossum drummondii	N3*		0.1656	1043	207	1250	0.02017	0.1298	0.1273	0.1298	0.128	0.1279	0.1225	0.135	0.1346	0.1224	0.1319	0.1216	0.1313	0.134	0.1547	0.1317	0.1315	0.1324	0.1402	0.1253	0.1345	0.1388	0.1421	0.142	0.1272	0.1257	0.1194	0.1284	0.1403	0.1226	0.1418	0.145	0.1466	0.1344	0.1227	0.1121	0.1414	0.1217	0.1267	0.1159	0.1298
		ULKT;Lycophytes;Lycopodiella appressa	N4		0.1486	619	108	727	1	0.347	0.3391	0.3423	0.3022	0.2827	0.3297	0.3269	0.3328	0.3344	0.3339	0.328	0.3345	0.3395	0.3419	0.3333	0.3168	0.3259	0.3396	0.3568	0.3236	0.3304	0.3184	0.3061	0.3239	0.3351	0.2914	0.3393	0.3131	0.3137	0.2828	0.3229	0.3485	0.3141	0.3498	0.2993	0.3339	0.3283	0.3408	0.3218	0.3077
		PKOX;Lycophytes;Isoetes tegetiformans	N5		0.0675	580	42	622	0.97387	0.1128	0.0948	0.0925	0.1044	0.1003	0.0975	0.1058	0.1024	0.1098	0.0996	0.0878	0.0958	0.0978	0.0935	0.1026	0.0798	0.098	0.0924	0.1055	0.0788	0.0988	0.0764	0.0873	0.0947	0.103	0.0944	0.0877	0.1004	0.1017	0.0926	0.0985	0.099	0.0975	0.093	0.0908	0.0896	0.0926	0.0995	0.0985	0.099
		UGNK;Eusporangiate Monilophytes;Marattia attenuata
C3	4037	VIBO;Leptosporangiate Monilophytes;Osmunda javanica
		EEAQ;Eusporangiate Monilophytes;Sceptridium dissectum	N1*		0.1056	669	79	748	4.5E−06	0.0378	0.0531	0.0427	0.0396	0.0516	0.0515	0.0516	0.0463	0.0363	0.0419	0.0466	0.0431	0.036	0.0373	0.0495	0.038	0.0446	0.043	0.0364	0.0504	0.0546	0.0516	0.0355	0.0421	0.0435	0.0408	0.0524	0.0359	0.0467	0.0423	0.0429	0.0535	0.0481	0.0482	0.0502	0.0412	0.0551	0.044	0.0569	0.0543
		JVSZ;Eusporangiate Monilophytes;Equisetum hyemale	N2*	OSMNβ	0.4531	367	304	671	3.1E−28	0.1992	0.1831	0.1894	0.1805	0.1761	0.1868	0.1873	0.1845	0.1778	0.1705	0.1826	0.1915	0.1978	0.1855	0.1727	0.1826	0.1701	0.186	0.1658	0.1867	0.185	0.1817	0.1838	0.1697	0.166	0.1857	0.1834	0.1745	0.1994	0.1849	0.192	0.1762	0.177	0.1724	0.1808	0.1891	0.172	0.1886	0.1766	0.1825
		SGTW;Ginkgoales;Ginkgo biloba	N3*		0.1121	301	38	339	2.3E−09	0.021	0.0177	0.0237	0.0233	0.0334	0.022	0.0253	0.0185	0.018	0.0201	0.0229	0.0326	0.0183	0.0144	0.0215	0.0182	0.0272	0.0172	0.0221	0.0284	0.0248	0.0211	0.0159	0.0146	0.027	0.0199	0.0348	0.0225	0.0263	0.0223	0.0233	0.0217	0.0181	0.0288	0.0308	0.0162	0.023	0.024	0.0239	0.0275
		KJYC;Lycophytes;Selaginella willdenowii	N4*		0.1323	636	97	733	8.6E−14	0.0388	0.0261	0.0352	0.0287	0.0329	0.0351	0.0337	0.0361	0.0249	0.0342	0.0368	0.0426	0.0346	0.0327	0.0406	0.0361	0.0318	0.0415	0.0303	0.0311	0.0385	0.0284	0.0296	0.0352	0.0384	0.0366	0.0348	0.0268	0.0305	0.0301	0.0276	0.0311	0.0241	0.0384	0.0433	0.0251	0.0324	0.0357	0.041	0.0362
		SKQD;Mosses;Takakia lepidozioides
C4	3432	CAPN;Eusporangiate Monilophytes;Equisetum diffusum
		JVSZ;Eusporangiate Monilophytes;Equisetum hyemale	N1*	EQUIα	0.301	799	344	1143	1.1E−10	0.1749	0.1764	0.1777	0.1534	0.1923	0.1748	0.1781	0.1608	0.1703	0.1816	0.1662	0.1592	0.1674	0.1903	0.1636	0.1636	0.1568	0.1828	0.1575	0.164	0.1826	0.1775	0.1713	0.1908	0.1707	0.1763	0.1605	0.1765	0.1765	0.1793	0.1573	0.1671	0.1707	0.169	0.1628	0.1702	0.1491	0.1568	0.1749	0.162
		QVMR;Eusporangiate Monilophytes;Psilotum nudum	N2		0.1143	496	64	560	0.99826	0.1714	0.1703	0.1751	0.1729	0.1706	0.1742	0.1798	0.1662	0.1801	0.1467	0.1851	0.1832	0.1909	0.1641	0.1713	0.1811	0.1814	0.1622	0.1569	0.1688	0.1601	0.165	0.1654	0.1628	0.1781	0.1769	0.157	0.1711	0.1721	0.1737	0.1631	0.1734	0.1671	0.1679	0.1551	0.1761	0.1774	0.1826	0.192	0.1582
		SGTW;Ginkgoales;Ginkgo biloba	N3*		0.1694	250	51	301	1.7E−17	0.02	0.018	0.0127	0.0199	0.0204	0.0219	0.0144	0.0246	0.0179	0.0279	0.0251	0.0183	0.0166	0.024	0.0181	0.0217	0.0201	0.0201	0.0141	0.0176	0.0226	0.0096	0.0142	0.0235	0.0181	0.0225	0.0211	0.0235	0.018	0.0171	0.0193	0.0209	0.0192	0.0213	0.0182	0.0205	0.0115	0.0209	0.013	0.0201
		JKAA;Lycophytes;Selaginella wallacei	N4*		0.1664	491	98	589	3.8E−18	0.0263	0.0309	0.0321	0.0316	0.0355	0.0321	0.0358	0.0433	0.0383	0.0311	0.0273	0.039	0.0332	0.0325	0.0363	0.0438	0.0255	0.0359	0.0362	0.0308	0.035	0.031	0.036	0.0419	0.0187	0.0364	0.0328	0.0391	0.0398	0.0212	0.0404	0.0442	0.0301	0.0366	0.0365	0.0246	0.0378	0.0313	0.0332	0.0396
		SKQD;Mosses;Takakia lepidozioides
C5	3315	QVMR;Eusporangiate Monilophytes;Psilotum nudum
		ALVQ;Eusporangiate Monilophytes;Tmesipteris parva	N1*	PSILβ, PSILα	0.2229	1067	306	1373	9.7E−20	0.0818	0.0766	0.0743	0.0742	0.0872	0.0787	0.075	0.0885	0.0719	0.0739	0.0718	0.0851	0.0723	0.0813	0.0798	0.0783	0.0834	0.0651	0.0903	0.09	0.07	0.09	0.0978	0.0901	0.0773	0.0865	0.0909	0.0775	0.077	0.0785	0.0856	0.0786	0.0839	0.0821	0.0749	0.0833	0.0795	0.0827	0.0887	0.0809
		BEGM;Eusporangiate Monilophytes;Botrypus virginianus	N2*		0.1829	527	118	645	5.8E−09	0.0887	0.0745	0.0771	0.0856	0.0856	0.0917	0.0838	0.0867	0.0779	0.0758	0.0823	0.0931	0.0847	0.076	0.0867	0.0823	0.0749	0.0684	0.0736	0.0898	0.0843	0.07	0.0796	0.0757	0.0871	0.0836	0.0854	0.0918	0.0829	0.0802	0.0807	0.0905	0.0708	0.0811	0.0882	0.0818	0.0774	0.0749	0.0792	0.0783
		UGNK;Eusporangiate Monilophytes;Marattia attenuata	N3*		0.1279	300	44	344	1.7E−05	0.058	0.0531	0.0481	0.0407	0.0597	0.0511	0.046	0.0505	0.0551	0.0578	0.0548	0.0494	0.0414	0.0584	0.0456	0.0543	0.0518	0.0509	0.0569	0.0558	0.0574	0.0446	0.0586	0.0539	0.0527	0.056	0.0631	0.0542	0.0477	0.0549	0.0424	0.0593	0.0562	0.0552	0.0522	0.05	0.0445	0.0659	0.0427	0.0553
		CAPN;Eusporangiate Monilophytes;Equisetum diffusum	N4		0.2234	212	61	273	0.10955	0.1852	0.1873	0.1943	0.1699	0.1741	0.1946	0.1848	0.1895	0.1626	0.2028	0.1865	0.1872	0.2046	0.202	0.2006	0.1956	0.2	0.1642	0.1737	0.2041	0.1973	0.1899	0.1975	0.1734	0.208	0.2005	0.2003	0.1783	0.1653	0.1897	0.185	0.1802	0.1958	0.1835	0.1799	0.1778	0.187	0.1869	0.1774	0.1874
		SGTW;Ginkgoales;Ginkgo biloba	N5*		0.0655	314	22	336	1.4E−06	0.0145	0.0132	0.0123	0.0124	0.0126	0.0193	0.0137	0.011	0.0112	0.0136	0.0114	0.0121	0.0121	0.016	0.0136	0.0074	0.0124	0.0107	0.0051	0.011	0.0131	0.0137	0.0146	0.0099	0.015	0.0109	0.0138	0.0146	0.0109	0.011	0.0122	0.0076	0.0124	0.0124	0.0135	0.0113	0.0161	0.0149	0.0121	0.0085
		ZFGK;Lycophytes;Selaginella kraussiana
C6	3699	UGNK;Eusporangiate Monilophytes;Marattia attenuata
		NHCM;Eusporangiate Monilophytes;Angiopteris evecta	N1*		0.108	2693	326	3019	2.2E−07	0.0515	0.061	0.0535	0.0687	0.0685	0.0639	0.0644	0.0559	0.0611	0.0687	0.0608	0.0639	0.0628	0.0662	0.0669	0.0672	0.065	0.0578	0.0602	0.0566	0.0631	0.0593	0.0475	0.0675	0.0581	0.0661	0.058	0.0655	0.0669	0.0517	0.0683	0.0615	0.0596	0.0566	0.0692	0.0588	0.0586	0.0648	0.0583	0.0719
		DFHO;Eusporangiate Monilophytes;Danaea nodosa	N2*	MARAα	0.2434	606	195	801	0.00284	0.1765	0.1789	0.1943	0.1901	0.19	0.1756	0.1982	0.1763	0.1626	0.1882	0.1898	0.1789	0.176	0.1926	0.1846	0.1808	0.1842	0.1747	0.1985	0.1876	0.1786	0.1886	0.1711	0.2008	0.1788	0.1728	0.1881	0.1944	0.2123	0.1919	0.1901	0.1937	0.1856	0.1901	0.1769	0.1691	0.1783	0.1805	0.2182	0.203
		RFMZ;Leptosporangiate Monilophytes;Osmundastrum cinnamomeum	N3*		0.0728	280	22	302	0.00126	0.0303	0.0271	0.0226	0.0287	0.0258	0.031	0.0223	0.0261	0.0316	0.0243	0.0232	0.026	0.0237	0.0225	0.0277	0.0293	0.0203	0.0281	0.0295	0.0235	0.0217	0.0317	0.0336	0.0211	0.0347	0.0283	0.0273	0.0244	0.0278	0.0338	0.0285	0.0252	0.0302	0.0324	0.0372	0.0209	0.0268	0.0352	0.021	0.0251
		EEAQ;Eusporangiate Monilophytes;Sceptridium dissectum	N4*		0.1986	234	58	292	2E−07	0.0828	0.0771	0.0686	0.0806	0.0788	0.0807	0.085	0.0664	0.0952	0.0886	0.0866	0.0738	0.0924	0.0792	0.0659	0.0922	0.0797	0.0793	0.0899	0.0796	0.0862	0.0829	0.0892	0.0644	0.0859	0.091	0.0654	0.0788	0.084	0.0864	0.0842	0.0939	0.0837	0.0792	0.0813	0.0923	0.0814	0.0865	0.0652	0.0722
		CAPN;Eusporangiate Monilophytes;Equisetum diffusum	N5		0.0655	271	19	290	1	0.256	0.2129	0.2198	0.2348	0.2278	0.2565	0.2217	0.2096	0.2217	0.2268	0.2247	0.2252	0.2257	0.2203	0.23	0.2345	0.2018	0.2397	0.2187	0.2469	0.2222	0.2012	0.2453	0.2208	0.2377	0.2263	0.2395	0.25	0.2347	0.2207	0.2457	0.247	0.2324	0.2535	0.2134	0.2378	0.2224	0.2371	0.2504	0.2357
		SGTW;Ginkgoales;Ginkgo biloba
C7	4639	UOMY;Leptosporangiate Monilophytes;Osmunda sp.
		VIBO;Leptosporangiate Monilophytes;Osmunda javanica	N1*		0.0321	2561	85	2646	0.00643	0.018	0.0248	0.0201	0.0173	0.0209	0.0204	0.0184	0.0183	0.0181	0.0209	0.0233	0.0164	0.0219	0.025	0.0192	0.016	0.0153	0.022	0.0176	0.0208	0.0172	0.0194	0.0231	0.0157	0.0138	0.0153	0.0178	0.0178	0.0168	0.0206	0.0209	0.0193	0.0235	0.022	0.0198	0.0203	0.0157	0.0171	0.017	0.0183
		RFMZ;Leptosporangiate Monilophytes;Osmundastrum cinnamomeum	N2*	OSMNα	0.2879	1613	652	2265	1.4E−06	0.2249	0.192	0.1979	0.2008	0.2061	0.2154	0.209	0.2213	0.2233	0.2127	0.2099	0.2213	0.2228	0.1816	0.2087	0.2105	0.194	0.1832	0.2224	0.2073	0.1839	0.212	0.2015	0.2067	0.2111	0.2166	0.2145	0.2063	0.207	0.2008	0.2114	0.2073	0.1961	0.2151	0.2186	0.2078	0.205	0.2029	0.2235	0.2068
		MEKP;Leptosporangiate Monilophytes;Dipteris conjugata	N3		0.0855	717	67	784	0.14069	0.061	0.0697	0.0629	0.0692	0.07	0.0748	0.0707	0.066	0.0609	0.0747	0.0789	0.0706	0.0571	0.0664	0.0684	0.0813	0.0797	0.0742	0.0664	0.0621	0.0727	0.0579	0.0684	0.0712	0.0635	0.0734	0.076	0.0681	0.0681	0.0696	0.0705	0.0684	0.0696	0.0765	0.0792	0.0735	0.0681	0.0785	0.0785	0.0725
		UGNK;Eusporangiate Monilophytes;Marattia attenuata	N4*		0.0833	308	28	336	0.01504	0.0554	0.0451	0.0477	0.045	0.0441	0.0567	0.054	0.0579	0.0493	0.0406	0.0496	0.046	0.0518	0.0562	0.0444	0.0466	0.0457	0.0488	0.0451	0.0431	0.0482	0.0644	0.0479	0.0592	0.0519	0.0442	0.0445	0.0501	0.0355	0.0405	0.0427	0.0492	0.0519	0.0488	0.0468	0.0424	0.0487	0.0391	0.0458	0.0492
		DJSE;Eusporangiate Monilophytes;Ophioglossum vulgatum	N5		0.0671	320	23	343	0.98588	0.0991	0.0912	0.1171	0.0946	0.0943	0.1061	0.0956	0.1019	0.104	0.1059	0.1022	0.1092	0.1238	0.0937	0.1042	0.1112	0.1145	0.1165	0.1171	0.111	0.094	0.1052	0.1252	0.1093	0.103	0.0955	0.1045	0.1111	0.0999	0.0971	0.1082	0.1205	0.1067	0.1059	0.1138	0.0958	0.1114	0.0944	0.1028	0.1053
		CAPN;Eusporangiate Monilophytes;Equisetum diffusum
C8	4560	CJNT;Leptosporangiate Monilophytes;Polypodium glycyrrhiza
		VVRN;Leptosporangiate Monilophytes;Lonchitis hirsuta	N1*		0.104	1215	141	1356	0.00016	0.0661	0.0552	0.0437	0.051	0.0554	0.067	0.0583	0.0554	0.0646	0.0515	0.0529	0.0485	0.0571	0.0584	0.0626	0.0604	0.055	0.0613	0.0567	0.0591	0.0677	0.0462	0.0702	0.0697	0.0537	0.0621	0.0577	0.0682	0.0556	0.0588	0.0508	0.0584	0.0512	0.0565	0.0578	0.0554	0.052	0.0597	0.0645	0.0577
		PNZO;Leptosporangiate Monilophytes;Culcita macrocarpa	N2*		0.1574	621	116	737	4.1E−13	0.0616	0.0565	0.0856	0.0645	0.0589	0.0759	0.069	0.0671	0.0648	0.062	0.0655	0.0612	0.0526	0.0663	0.0632	0.0571	0.0781	0.0528	0.058	0.071	0.0653	0.0697	0.0598	0.0511	0.067	0.0648	0.0561	0.0616	0.0624	0.0638	0.073	0.0757	0.07	0.0634	0.0596	0.0568	0.062	0.06	0.063	0.0705
		CVEG;Leptosporangiate Monilophytes;Azolla cf. caroliniana	N3*	CYATγ	0.281	504	197	701	3.6E−21	0.098	0.0862	0.0926	0.0905	0.0975	0.0768	0.0938	0.0845	0.103	0.0821	0.1082	0.0757	0.1051	0.066	0.0895	0.1071	0.0843	0.0779	0.0842	0.0932	0.0823	0.0998	0.1002	0.0873	0.0828	0.098	0.0952	0.0906	0.0949	0.0941	0.0938	0.0978	0.0897	0.1109	0.0783	0.0998	0.0881	0.0859	0.1096	0.0895
		CQPW;Leptosporangiate Monilophytes;Anemia tomentosa	N4*		0.1381	574	92	666	5.2E−09	0.0661	0.0664	0.0609	0.0573	0.0599	0.0696	0.071	0.0516	0.0473	0.0513	0.0555	0.0463	0.0527	0.0496	0.058	0.0581	0.0607	0.0601	0.0621	0.0633	0.0632	0.0596	0.0656	0.0533	0.0607	0.0696	0.0516	0.0612	0.0679	0.0442	0.0598	0.0586	0.0587	0.0684	0.0647	0.0659	0.0715	0.0518	0.0638	0.0546
		MEKP;Leptosporangiate Monilophytes;Dipteris conjugata	N5		0.0295	395	12	407	0.86094	0.0435	0.0302	0.0176	0.0265	0.0289	0.0254	0.0336	0.0292	0.0251	0.0354	0.0185	0.0279	0.0264	0.0343	0.029	0.0303	0.0239	0.0334	0.0286	0.0283	0.0328	0.0319	0.0309	0.0262	0.0232	0.0234	0.026	0.029	0.0297	0.0369	0.0283	0.0267	0.0327	0.0313	0.0284	0.0208	0.032	0.0209	0.031	0.0218
		QIAD;Leptosporangiate Monilophytes;Hymenophyllum bivalve	N6		0.0591	366	23	389	1	0.1941	0.1706	0.2035	0.1865	0.2076	0.1975	0.2039	0.208	0.1713	0.2056	0.1732	0.2039	0.1803	0.1707	0.1838	0.1937	0.1896	0.2113	0.1949	0.1888	0.1991	0.2246	0.1899	0.1849	0.1989	0.1953	0.2029	0.2085	0.1722	0.1991	0.2099	0.2074	0.1802	0.1765	0.2056	0.1969	0.1872	0.2084	0.2009	0.1769
		VIBO;Leptosporangiate Monilophytes;Osmunda javanica
C9	5154	GANB;Leptosporangiate Monilophytes;Cyathea (Alsophila) spinulosa
		EWXK;Leptosporangiate Monilophytes;Thyrsopteris elegans	N1*		0.0928	567	58	625	1.4E−10	0.0221	0.0174	0.0209	0.0217	0.02	0.023	0.017	0.0231	0.0208	0.0207	0.0161	0.0195	0.0159	0.022	0.0146	0.0174	0.0327	0.0202	0.0116	0.0234	0.0173	0.0159	0.02	0.0169	0.019	0.0175	0.0195	0.0242	0.0191	0.0166	0.0113	0.0186	0.016	0.0178	0.0241	0.021	0.0268	0.0164	0.0148	0.0266
		PNZO;Leptosporangiate Monilophytes;Culcita macrocarpa	N2*	CYATβ	0.4338	415	318	733	7.0E−27	0.1681	0.1875	0.1955	0.1766	0.1772	0.2013	0.1935	0.1777	0.177	0.1885	0.1795	0.1689	0.169	0.1648	0.1769	0.1807	0.1673	0.1924	0.1765	0.1727	0.1671	0.1726	0.1779	0.1637	0.1662	0.1782	0.1657	0.1869	0.1926	0.1714	0.1646	0.1741	0.1834	0.1707	0.1658	0.1697	0.1588	0.1818	0.1877	0.1808
		VVRN;Leptosporangiate Monilophytes;Lonchitis hirsuta	N3*		0.1265	525	76	601	3.9E−06	0.0486	0.0551	0.0451	0.0452	0.057	0.0589	0.0484	0.0505	0.0368	0.0594	0.0519	0.0602	0.0593	0.0504	0.0449	0.0604	0.0374	0.0548	0.0408	0.0451	0.0515	0.0419	0.0631	0.0529	0.0631	0.0714	0.0547	0.0502	0.0491	0.0535	0.0464	0.0562	0.0574	0.0426	0.0513	0.0671	0.0537	0.0534	0.0532	0.0551
		KIIX;Leptosporangiate Monilophytes;Pilularia globulifera	N4*	CYATγ	0.3098	361	162	523	9.7E−15	0.107	0.144	0.1337	0.1281	0.1358	0.1284	0.1232	0.1368	0.1207	0.1227	0.1185	0.1204	0.1374	0.1383	0.1151	0.1165	0.1454	0.1521	0.1432	0.1229	0.1276	0.1347	0.1343	0.1377	0.1453	0.1331	0.1425	0.118	0.1379	0.1328	0.1417	0.1352	0.1088	0.1293	0.128	0.1211	0.1344	0.1103	0.127	0.1467
		PBUU;Leptosporangiate Monilophytes;Lygodium japonicum	N5		0.0805	765	67	832	0.59984	0.0856	0.0625	0.0818	0.0722	0.089	0.0737	0.0788	0.0878	0.0938	0.0866	0.0893	0.0759	0.0785	0.0719	0.0838	0.0769	0.0777	0.0926	0.0711	0.0803	0.0778	0.0813	0.0791	0.0789	0.0877	0.0952	0.086	0.0842	0.0842	0.075	0.0909	0.0817	0.0909	0.0893	0.0917	0.0846	0.0705	0.0914	0.0939	0.0818
		MEKP;Leptosporangiate Monilophytes;Dipteris conjugata
C10	5141	KJZG;Leptosporangiate Monilophytes;Asplenium platyneuron
		MTGC;Leptosporangiate Monilophytes;Dennstaedtia davallioides	N1		0.0172	914	16	930	0.99599	0.0291	0.0379	0.0375	0.0369	0.0322	0.0351	0.0354	0.0357	0.0303	0.0447	0.0334	0.0393	0.0351	0.0365	0.0427	0.0299	0.0373	0.0459	0.0375	0.0412	0.0395	0.0415	0.0392	0.0358	0.0387	0.0296	0.0396	0.0361	0.036	0.0283	0.0319	0.0399	0.0398	0.0439	0.0418	0.0282	0.0403	0.03	0.0387	0.0371
		GSXD;Leptosporangiate Monilophytes;Myriopteris rufa	N2*	PTERα	0.4768	1367	1246	2613	5E−110	0.0848	0.0873	0.1023	0.0765	0.084	0.0844	0.085	0.0827	0.0813	0.0901	0.0695	0.0842	0.0956	0.0804	0.0889	0.0823	0.0844	0.0942	0.0655	0.0847	0.0813	0.0784	0.0809	0.0657	0.0871	0.0804	0.0849	0.0768	0.0886	0.0793	0.0892	0.068	0.0749	0.0771	0.0778	0.0759	0.0844	0.0853	0.0706	0.0778
		VVRN;Leptosporangiate Monilophytes;Lonchitis hirsuta	N3*		0.0992	899	99	998	0.03111	0.0874	0.0864	0.0768	0.0678	0.0778	0.0739	0.0677	0.0701	0.0818	0.0787	0.07	0.0824	0.0638	0.0696	0.0659	0.0695	0.0789	0.0744	0.0759	0.0699	0.0803	0.0741	0.0702	0.0668	0.0592	0.0835	0.0816	0.0768	0.0668	0.0709	0.0879	0.0616	0.0746	0.08	0.0625	0.0665	0.0868	0.0809	0.0607	0.0729
		PNZO;Leptosporangiate Monilophytes;Culcita macrocarpa	N4		0.0829	476	43	519	0.13727	0.0647	0.0578	0.0671	0.0564	0.0692	0.074	0.0589	0.0608	0.0735	0.0668	0.0502	0.0543	0.0664	0.0648	0.0702	0.0636	0.0652	0.07	0.0574	0.0675	0.0609	0.0605	0.0797	0.0659	0.0725	0.0701	0.0627	0.067	0.0621	0.0695	0.0772	0.0583	0.0697	0.0611	0.0587	0.061	0.0586	0.0623	0.0809	0.0546
		CVEG;Leptosporangiate Monilophytes;Azolla cf. caroliniana	N5		0.0803	275	24	299	0.99875	0.1472	0.1503	0.1375	0.143	0.1378	0.1368	0.1321	0.1587	0.1588	0.137	0.1419	0.1607	0.1392	0.1494	0.1499	0.1432	0.1456	0.1312	0.1444	0.157	0.1425	0.1224	0.1352	0.1571	0.1475	0.159	0.1408	0.1564	0.1564	0.1489	0.1518	0.1478	0.1545	0.1351	0.1596	0.1381	0.1225	0.156	0.1429	0.1289
		PBUU;Leptosporangiate Monilophytes;Lygodium japonicum	N6		0.0553	734	43	777	0.99993	0.116	0.0964	0.1035	0.1174	0.1093	0.0966	0.1083	0.0901	0.1101	0.1116	0.1257	0.1109	0.1149	0.1016	0.0961	0.0978	0.1083	0.103	0.1161	0.1042	0.1013	0.1055	0.1063	0.0947	0.0972	0.1069	0.1098	0.1094	0.1191	0.0772	0.1141	0.1053	0.0868	0.1148	0.1275	0.0961	0.111	0.0952	0.094	0.0976
		MEKP;Leptosporangiate Monilophytes;Dipteris conjugata
[truncated: 60 more columns]

## Sheet: Gymnosperms
MAPS Index	Total nuclear gene family phylogenies #	1KP Code; Clades; Species	Node	WGD ID	% Subtrees with shared duplication	# Subtrees without shared duplication	# Subtrees with shared duplication	Total subtrees #	p-value	% Simulated Subtrees with shared duplication
										1	2	3	4	5	6	7	8	9	10	11	12	13	14	15	16	17	18	19	20	21	22	23	24	25	26	27	28	29	30	31	32	33	34	35	36	37	38	39	40
D1	3849	KAWQ;Cycadales;Stangeria eriopus
		WLIC;Cycadales;Dioon edule	N1		0.1043	2353	274	2627	1	0.1688	0.158	0.161	0.1667	0.1384	0.1491	0.1489	0.1349	0.1606	0.1662	0.1383	0.1559	0.1583	0.1712	0.1565	0.1572	0.1597	0.156	0.1491	0.181	0.1495	0.1598	0.1564	0.1723	0.1682	0.1561	0.1569	0.1751	0.1466	0.1471	0.163	0.1725	0.1831	0.1407	0.1606	0.1516	0.1601	0.1395	0.1561	0.1662
		XZUY;Cycadales;Cycas micholitzii	N2		0.1189	1645	222	1867	0.99988	0.1899	0.2075	0.1795	0.1841	0.1972	0.1938	0.1843	0.1766	0.2041	0.2056	0.1856	0.177	0.1873	0.2059	0.1931	0.1868	0.1651	0.186	0.1727	0.2003	0.196	0.194	0.1776	0.1911	0.1949	0.1777	0.1897	0.1938	0.1932	0.1753	0.1563	0.1692	0.2044	0.1882	0.2091	0.2041	0.1877	0.1952	0.2081	0.2022
		SGTW;Ginkgoales;Ginkgo biloba	N3		0.135	942	147	1089	0.89367	0.1337	0.1421	0.1182	0.1179	0.1393	0.141	0.1525	0.1283	0.1248	0.133	0.1387	0.1464	0.1458	0.1433	0.1276	0.1424	0.1443	0.1631	0.154	0.1323	0.1415	0.1616	0.1304	0.1419	0.1332	0.1548	0.1642	0.1552	0.1289	0.1236	0.1431	0.1308	0.1361	0.1283	0.1554	0.1461	0.1408	0.1394	0.136	0.1184
		Ambtr_v1.0.27;Genome;Amborella_trichopoda	N4*	GINKα	0.2055	545	141	686	2.0E−18	0.0602	0.0643	0.0512	0.0564	0.0665	0.06	0.0571	0.0557	0.0715	0.0541	0.0577	0.0495	0.0541	0.0558	0.0514	0.0562	0.0398	0.0554	0.0558	0.0506	0.044	0.0613	0.0556	0.0608	0.0449	0.0521	0.0657	0.047	0.0606	0.0556	0.0388	0.0506	0.044	0.0476	0.0548	0.0544	0.0532	0.0428	0.0656	0.0512
		DJSE;Eusporangiate Monilophytes;Ophioglossum vulgatum	N5*		0.0763	460	38	498	2.4E−06	0.0157	0.0267	0.0127	0.0192	0.0258	0.0176	0.0167	0.0177	0.0233	0.0217	0.0218	0.0265	0.0222	0.0229	0.0177	0.0149	0.0233	0.0177	0.0247	0.0277	0.0226	0.0162	0.023	0.0115	0.0178	0.0193	0.0169	0.0196	0.0276	0.0223	0.0177	0.02	0.0228	0.0168	0.0175	0.0216	0.0241	0.0149	0.0256	0.018
		Selmo_v1.0;Genome;Selaginella moellendorffii
D2	4300	DZQM;Conifers;Pinus radiata
		IOVS;Conifers;Pseudotsuga wilsoniana	N1*		0.036	1743	65	1808	4.3E−06	0.014	0.0121	0.0117	0.0095	0.0097	0.0128	0.0105	0.0078	0.0119	0.0094	0.0129	0.0127	0.0135	0.0136	0.0127	0.0092	0.0113	0.0095	0.0054	0.0115	0.0112	0.0136	0.0157	0.0105	0.0124	0.0099	0.0144	0.0164	0.01	0.0097	0.0122	0.0137	0.0113	0.0114	0.0063	0.0129	0.0071	0.0163	0.012	0.0132
		GGEA;Conifers;Cedrus libani	N2*	PINEα	0.5508	947	1161	2108	1.4E−63	0.227	0.2212	0.216	0.1981	0.2251	0.2368	0.2135	0.2197	0.2312	0.2036	0.2288	0.2318	0.2334	0.2209	0.2028	0.2153	0.2238	0.1841	0.2175	0.1949	0.226	0.2147	0.2266	0.219	0.2259	0.198	0.2328	0.2091	0.2207	0.2146	0.2278	0.2186	0.247	0.2156	0.216	0.2141	0.2246	0.2118	0.2102	0.2319
		XTZO;Conifers;Araucaria rulei	N3		0.022	1332	30	1362	0.87003	0.0314	0.0198	0.0285	0.033	0.0216	0.0223	0.0332	0.0298	0.0306	0.0322	0.0338	0.0177	0.0402	0.0364	0.0276	0.0238	0.0317	0.0289	0.0287	0.0221	0.0435	0.0231	0.0305	0.0314	0.0262	0.0337	0.0299	0.0306	0.0259	0.0251	0.0276	0.0307	0.0369	0.0325	0.0299	0.0261	0.0226	0.0208	0.0289	0.0329
		SGTW;Ginkgoales;Ginkgo biloba	N4*	GINKα	0.3772	251	152	403	8.9E−16	0.154	0.1757	0.1732	0.1543	0.1542	0.1488	0.1625	0.1814	0.1707	0.1667	0.1723	0.1854	0.1688	0.1667	0.1767	0.183	0.1657	0.1501	0.1613	0.1815	0.1599	0.163	0.1746	0.1688	0.1593	0.1555	0.1717	0.1644	0.1661	0.1665	0.1685	0.1793	0.1612	0.1811	0.1615	0.1533	0.1383	0.1665	0.1568	0.1856
		JVSZ;Eusporangiate Monilophytes;Equisetum hyemale	N5*		0.0643	568	39	607	5.7E−07	0.0098	0.0156	0.0181	0.0175	0.0208	0.0177	0.0244	0.0118	0.0208	0.018	0.0114	0.0143	0.017	0.022	0.0254	0.0176	0.0147	0.0162	0.0144	0.0155	0.0137	0.0174	0.0086	0.0221	0.0177	0.0141	0.0109	0.0141	0.0198	0.0172	0.0158	0.0127	0.0174	0.0224	0.016	0.0136	0.0172	0.016	0.0192	0.0127
		Selmo_v1.0;Genome;Selaginella moellendorffii
D3	7963	XLGK;Conifers;Podocarpus rubens
		MHGD;Conifers;Microcachrys tetragona	N1		0.0299	3249	100	3349	0.70653	0.0312	0.033	0.0259	0.0343	0.0319	0.0306	0.0319	0.033	0.0288	0.0261	0.0314	0.0446	0.0319	0.0268	0.0337	0.0312	0.0393	0.0309	0.0342	0.028	0.0264	0.0327	0.0341	0.027	0.0373	0.0313	0.0378	0.0357	0.0352	0.0367	0.0253	0.0341	0.0371	0.0297	0.0342	0.0349	0.0275	0.0338	0.0355	0.0337
		BBDD;Conifers;Microstrobos fitzgeraldii	N2*	PODOα	0.3033	1468	639	2107	2.1E−26	0.1169	0.115	0.1101	0.1228	0.1409	0.141	0.124	0.1162	0.1075	0.1257	0.1203	0.1164	0.1304	0.1005	0.1188	0.1129	0.1238	0.142	0.1314	0.1413	0.1195	0.1248	0.1236	0.1368	0.1244	0.1319	0.1416	0.131	0.1231	0.124	0.1134	0.1291	0.1259	0.1411	0.1153	0.1243	0.1343	0.1227	0.119	0.1392
		XTZO;Conifers;Araucaria rulei	N3		0.0159	1052	17	1069	1	0.1605	0.1641	0.1645	0.1644	0.1624	0.161	0.1697	0.1749	0.1612	0.1694	0.1664	0.1655	0.1512	0.1648	0.1616	0.1678	0.1617	0.1754	0.183	0.1472	0.1719	0.1645	0.1548	0.1572	0.1754	0.1614	0.1618	0.1416	0.1526	0.169	0.1778	0.1827	0.178	0.1625	0.1613	0.153	0.1372	0.1584	0.1698	0.1784
		ZQVF;Conifers;Cunninghamia lanceolata	N4*		0.1248	1845	263	2108	0.03029	0.1014	0.0969	0.0867	0.1042	0.087	0.0908	0.0916	0.1037	0.0966	0.0903	0.114	0.0887	0.1022	0.0893	0.1055	0.0954	0.087	0.0958	0.0803	0.0997	0.0853	0.0866	0.0987	0.1095	0.1	0.091	0.0923	0.1015	0.1005	0.0817	0.0896	0.1179	0.1021	0.1096	0.0866	0.0947	0.0949	0.0938	0.0876	0.1014
		JBND;Conifers;Pinus ponderosa
D4	4033	BTTS;Conifers;Austrotaxus spicata
		QSNJ;Conifers;Taiwania cryptomerioides	N1*		0.0701	1685	127	1812	0.00298	0.0484	0.0424	0.0364	0.0387	0.0456	0.0436	0.0485	0.0384	0.044	0.05	0.0486	0.0394	0.0453	0.0403	0.0433	0.045	0.0476	0.0418	0.0546	0.0405	0.0496	0.0513	0.0634	0.0409	0.0469	0.0461	0.0452	0.0494	0.0428	0.0397	0.0514	0.0514	0.0367	0.054	0.042	0.0462	0.0494	0.0404	0.0417	0.0521
		YFZK;Conifers;Sciadopitys verticillata	N2		0.1087	1427	174	1601	0.99995	0.1708	0.1717	0.1781	0.1402	0.1628	0.1618	0.1487	0.1714	0.1741	0.1527	0.1573	0.1633	0.1566	0.1671	0.1509	0.1639	0.1765	0.1727	0.1656	0.1777	0.1736	0.1915	0.1683	0.1766	0.1825	0.1527	0.1608	0.166	0.1655	0.1466	0.1586	0.1634	0.1566	0.1502	0.171	0.1485	0.1712	0.1584	0.1463	0.1729
		XTZO;Conifers;Araucaria rulei	N3*		0.1975	1109	273	1382	3.0E−26	0.0542	0.0369	0.0557	0.046	0.0493	0.0425	0.0614	0.0589	0.0462	0.0408	0.0449	0.0503	0.0503	0.0434	0.0408	0.0452	0.0595	0.0391	0.0435	0.0563	0.0505	0.0514	0.0574	0.0412	0.0405	0.0401	0.0501	0.0471	0.0509	0.0456	0.0571	0.0442	0.0415	0.0444	0.0548	0.0358	0.0453	0.0547	0.0476	0.0451
		MFTM;Conifers;Pinus jeffreyi	N4		0.0403	928	39	967	0.82877	0.0467	0.0531	0.0374	0.0494	0.0508	0.0476	0.0443	0.0459	0.0449	0.0354	0.0519	0.0501	0.0406	0.0499	0.0464	0.0673	0.0471	0.0552	0.0539	0.0374	0.0476	0.0459	0.0518	0.0507	0.0371	0.0527	0.0537	0.0507	0.0549	0.048	0.0476	0.0542	0.0417	0.0575	0.048	0.0511	0.0524	0.0517	0.0515	0.0381
		SGTW;Ginkgoales;Ginkgo biloba	N5		0.1532	470	85	555	0.35859	0.143	0.1352	0.1366	0.1471	0.1487	0.1396	0.1299	0.1518	0.1336	0.1259	0.151	0.1387	0.1615	0.1471	0.1359	0.1455	0.142	0.14	0.1482	0.1663	0.1498	0.144	0.1465	0.1468	0.1563	0.1393	0.158	0.159	0.1349	0.1449	0.1341	0.1374	0.1425	0.1559	0.1453	0.1385	0.1355	0.138	0.1392	0.1516
		ABIJ;Lycophytes;Selaginella lepidophylla
[truncated: 60 more columns]

## Sheet: Angiosperms
MAPS Index	Total nuclear gene family phylogenies #	1KP Code; Clades; Species	Node	WGD ID	% Subtrees with shared duplication	# Subtrees without shared duplication	# Subtrees with shared duplication	Total subtrees #	p-value	% Simulated Subtrees with shared duplication
										1	2	3	4	5	6	7	8	9	10	11	12	13	14	15	16	17	18	19	20	21	22	23	24	25	26	27	28	29	30	31	32	33	34	35	36	37	38	39	40
E1	3534	NWMY;Basalmost angiosperms;Kadsura heteroclita
		WTKZ;Basalmost angiosperms;Nuphar advena	N1*		0.0882	993	96	1089	1.1E−08	0.0313	0.0275	0.0271	0.0278	0.0308	0.024	0.0228	0.0251	0.0272	0.0234	0.0292	0.0261	0.028	0.0321	0.0259	0.0282	0.0282	0.0296	0.0341	0.0276	0.0287	0.0325	0.0241	0.027	0.0277	0.0298	0.0211	0.0304	0.0319	0.0286	0.0275	0.0311	0.0233	0.0292	0.0361	0.0264	0.0292	0.0267	0.0321	0.0249
		Ambtr_v1.0.27;Genome;Amborella_trichopoda	N2*	AMBOα	0.5039	767	779	1546	1.8E−41	0.2212	0.2313	0.201	0.2123	0.2078	0.2375	0.2313	0.2214	0.2111	0.2184	0.2155	0.2167	0.2053	0.2079	0.2628	0.2197	0.2252	0.2257	0.2231	0.2224	0.1923	0.2231	0.206	0.2231	0.2291	0.2212	0.1997	0.2232	0.2096	0.2193	0.2252	0.2168	0.2142	0.2288	0.225	0.216	0.216	0.2222	0.2157	0.2039
		SGTW;Ginkgoales;Ginkgo biloba	N3*		0.0912	528	53	581	0.0002	0.0396	0.0412	0.0438	0.051	0.0459	0.0439	0.044	0.054	0.0431	0.0496	0.04	0.0539	0.0475	0.0406	0.0506	0.0497	0.0497	0.0344	0.0413	0.0475	0.0464	0.05	0.0382	0.0503	0.0435	0.0488	0.0385	0.0429	0.0415	0.0381	0.0477	0.0426	0.0418	0.0371	0.0501	0.0438	0.0431	0.0357	0.0404	0.0342
		VIBO;Leptosporangiate Monilophytes;Osmunda javanica	N4*		0.0793	697	60	757	6.7E−07	0.0216	0.0213	0.0266	0.0247	0.032	0.0291	0.024	0.0232	0.0236	0.0307	0.0339	0.0282	0.0286	0.0309	0.0281	0.0276	0.0238	0.025	0.031	0.0189	0.0251	0.0191	0.0264	0.0307	0.0173	0.0238	0.0283	0.0245	0.0255	0.0224	0.0277	0.0322	0.0323	0.0356	0.0296	0.0301	0.0249	0.0235	0.0283	0.0234
		Selmo_v1.0;Genome;Selaginella moellendorffii
E2	3823	PZRT;Basalmost angiosperms;Nymphaea sp.
		WTKZ;Basalmost angiosperms;Nuphar advena	N1*	NUADα	0.2174	857	238	1095	4.4E−09	0.121	0.1056	0.119	0.1196	0.1215	0.1237	0.1039	0.1219	0.1092	0.1286	0.1184	0.1301	0.1209	0.1253	0.129	0.1166	0.1241	0.1129	0.114	0.1319	0.1128	0.1082	0.1233	0.1152	0.1201	0.1277	0.1211	0.1141	0.1156	0.1188	0.1214	0.1231	0.1172	0.129	0.1188	0.1152	0.1101	0.1212	0.1344	0.1116
		FZJL;Basalmost angiosperms;Austrobaileya scandens	N2*		0.1028	916	105	1021	0.00139	0.0657	0.0674	0.0626	0.0669	0.0651	0.0737	0.0734	0.0623	0.0478	0.0694	0.0594	0.0679	0.067	0.0712	0.0618	0.0624	0.0634	0.0532	0.0596	0.0629	0.069	0.0612	0.0613	0.0644	0.0697	0.0663	0.0697	0.0629	0.0529	0.0625	0.059	0.0569	0.0603	0.0626	0.0728	0.0674	0.0653	0.068	0.0671	0.0462
		URDJ;Basalmost angiosperms;Amborella trichopoda	N3*	AMBOα	0.346	518	274	792	1.4E−24	0.127	0.1288	0.1481	0.1224	0.1343	0.1243	0.1333	0.1354	0.1383	0.1335	0.1516	0.1342	0.1231	0.1256	0.1235	0.1377	0.1507	0.1304	0.1269	0.1244	0.1395	0.1374	0.1341	0.1405	0.1429	0.1362	0.1462	0.1295	0.1367	0.1246	0.1299	0.132	0.1285	0.1223	0.1253	0.1201	0.1353	0.148	0.1389	0.1416
		SGTW;Ginkgoales;Ginkgo biloba	N4*		0.0893	755	74	829	4.9E−12	0.0191	0.0194	0.0186	0.009	0.0219	0.0176	0.0195	0.0236	0.02	0.0245	0.0166	0.0203	0.0121	0.0186	0.0143	0.0134	0.0222	0.0197	0.0131	0.0175	0.022	0.0252	0.0225	0.0207	0.0159	0.0186	0.0211	0.0236	0.015	0.0209	0.0195	0.0176	0.02	0.0165	0.0242	0.0227	0.0168	0.021	0.0213	0.0166
		VIBO;Leptosporangiate Monilophytes;Osmunda javanica
E3	3251	BYQM;Monocots;Posidonia australis
		COCP;Monocots;Triglochin maritima	N1*		0.1718	593	123	716	6.4E−14	0.0545	0.0579	0.0598	0.0531	0.044	0.0426	0.0461	0.0524	0.0653	0.0487	0.0523	0.0467	0.056	0.061	0.0567	0.0544	0.0442	0.0575	0.0515	0.0498	0.0677	0.0599	0.0562	0.0668	0.0492	0.0553	0.0528	0.0554	0.0479	0.0521	0.0634	0.0545	0.0445	0.0608	0.0605	0.0566	0.0603	0.0466	0.0501	0.0564
		DWZT;Monocots;Sagittaria latifolia	N2*	SALAα	0.3791	244	149	393	4.1E−20	0.1574	0.1228	0.1337	0.1379	0.1286	0.1243	0.1381	0.135	0.1328	0.1321	0.1334	0.1201	0.1494	0.133	0.1516	0.1361	0.1297	0.1477	0.1469	0.1306	0.138	0.1345	0.1455	0.1182	0.1336	0.1496	0.1381	0.1301	0.1394	0.1413	0.128	0.1279	0.1386	0.1208	0.1332	0.1308	0.1283	0.1319	0.1504	0.1323
		MFIN;Monocots;Pistia stratiotes	N3*		0.0852	279	26	305	0.01183	0.0482	0.0478	0.0307	0.0399	0.0509	0.0359	0.0534	0.0414	0.056	0.0484	0.0664	0.0462	0.0534	0.0495	0.0493	0.0536	0.0422	0.0478	0.0383	0.0348	0.0473	0.0549	0.0387	0.0435	0.0403	0.042	0.046	0.0356	0.0553	0.0342	0.0541	0.0467	0.0478	0.0515	0.0458	0.0457	0.0545	0.0457	0.0517	0.0525
		OCWZ;Monocots;Dioscorea villosa	N4*		0.2045	249	64	313	5.1E−08	0.0857	0.0881	0.0723	0.0801	0.1022	0.0825	0.08	0.0847	0.0799	0.074	0.0781	0.0943	0.0758	0.082	0.0725	0.0821	0.0712	0.0949	0.0876	0.0867	0.0774	0.0647	0.0837	0.0904	0.0871	0.0765	0.086	0.0629	0.0691	0.0818	0.0806	0.0869	0.0794	0.0782	0.0839	0.0815	0.0931	0.0735	0.0876	0.0737
		MTII;Monocots;Acorus americanus	N5		0.0341	312	11	323	1	0.1358	0.1381	0.1438	0.1316	0.1543	0.1604	0.1404	0.1365	0.1533	0.154	0.1537	0.1499	0.1517	0.1303	0.1446	0.1477	0.1438	0.1456	0.1532	0.1444	0.1278	0.1487	0.1514	0.1595	0.1438	0.1339	0.1509	0.1421	0.1719	0.146	0.1295	0.141	0.1544	0.1267	0.1493	0.1513	0.1386	0.1267	0.1324	0.1379
		SZPD;Core Eudicots/Rosids;Tetrastigma voinierianum
E4	5605	MFIN;Monocots;Pistia stratiotes
		YMES;Monocots/Commelinids;Typhonium blumei	N1		0.1	2888	321	3209	0.76341	0.1181	0.0987	0.1061	0.0921	0.1184	0.1138	0.1091	0.1168	0.1141	0.1242	0.1094	0.1044	0.0998	0.1079	0.1207	0.1075	0.1042	0.12	0.102	0.101	0.0898	0.1028	0.1207	0.1079	0.1131	0.1188	0.0998	0.1059	0.0889	0.0981	0.111	0.1165	0.0989	0.1138	0.0991	0.1073	0.1049	0.1067	0.1035	0.0873
		Spipo_v2;Genome;Spirodella polyrhiza	N2*		0.2223	696	199	895	1.4E−06	0.1264	0.1402	0.1299	0.1434	0.1437	0.1237	0.1432	0.1361	0.1333	0.1418	0.1223	0.1227	0.1226	0.1219	0.1618	0.124	0.1285	0.1493	0.1314	0.1377	0.1208	0.1161	0.1493	0.1239	0.1384	0.1443	0.1311	0.136	0.1318	0.1434	0.127	0.1261	0.1471	0.1409	0.1401	0.1295	0.1279	0.1271	0.1206	0.1529
		COCP;Monocots;Triglochin maritima	N3*		0.0977	314	34	348	0.00171	0.0364	0.057	0.0415	0.0375	0.059	0.046	0.0476	0.0501	0.0366	0.0536	0.0412	0.0504	0.0517	0.0481	0.0501	0.0453	0.0458	0.0458	0.0394	0.044	0.0495	0.0545	0.0496	0.0385	0.0403	0.0531	0.0455	0.0462	0.0349	0.0403	0.0384	0.0474	0.0534	0.0478	0.0524	0.0509	0.0491	0.0495	0.0493	0.0617
		DGXS;Monocots;Freycinetia multiflora	N4*		0.1379	419	67	486	0.00016	0.0875	0.0788	0.0698	0.0843	0.0734	0.0738	0.0902	0.0525	0.073	0.0808	0.0787	0.0707	0.0744	0.0659	0.0734	0.0894	0.067	0.0803	0.0793	0.0546	0.0757	0.0733	0.0782	0.0828	0.0721	0.0793	0.064	0.0977	0.0793	0.0762	0.0701	0.0792	0.0737	0.0821	0.0709	0.0821	0.0787	0.0721	0.0682	0.0801
		MTII;Monocots;Acorus americanus	N5		0.0459	499	24	523	1	0.1288	0.1196	0.1125	0.1196	0.1248	0.1108	0.1053	0.1288	0.1343	0.1405	0.1197	0.1248	0.126	0.1185	0.1214	0.1471	0.1425	0.1417	0.1267	0.1378	0.1178	0.1159	0.1146	0.126	0.1197	0.1367	0.1165	0.1098	0.1154	0.1266	0.1387	0.1295	0.1203	0.1128	0.1119	0.1186	0.1273	0.1213	0.1095	0.1303
		SZPD;Core Eudicots/Rosids;Tetrastigma voinierianum
E5	5248	ICNN;Monocots;Yucca filamentosa
		THDM;Monocots;Vanilla planifolia	N1		0.0513	185	10	195	0.0657	0.0235	0.0308	0.024	0.0324	0.0261	0.0262	0.0361	0.0247	0.0212	0.0221	0.0274	0.0268	0.0274	0.0283	0.0278	0.0289	0.0338	0.0234	0.0221	0.0229	0.0298	0.0232	0.0342	0.0288	0.0225	0.0248	0.0277	0.0382	0.0274	0.0208	0.029	0.0288	0.0299	0.0181	0.0293	0.0208	0.0221	0.0234	0.0192	0.0221
		GDKK;Monocots;Gloriosa superba	N2*		0.2022	284	72	356	4.9E−20	0.0363	0.0366	0.0331	0.0417	0.0365	0.0324	0.0363	0.0322	0.0462	0.0319	0.0338	0.0256	0.0223	0.0378	0.0344	0.0344	0.0268	0.0364	0.0374	0.0387	0.042	0.0376	0.0361	0.0306	0.0342	0.0403	0.0387	0.0342	0.0277	0.021	0.0366	0.0346	0.0305	0.0324	0.0438	0.0267	0.0326	0.0314	0.0346	0.0347
		UOEL;Monocots/Commelinids;Strelitzia reginae	N3*		0.1392	365	59	424	1.1E−17	0.0225	0.0142	0.0183	0.0177	0.02	0.02	0.0201	0.019	0.0126	0.011	0.022	0.0197	0.0186	0.0126	0.0228	0.0122	0.0184	0.0189	0.0174	0.0124	0.0202	0.0183	0.0145	0.0227	0.0123	0.0129	0.02	0.0103	0.0169	0.0181	0.0184	0.0163	0.0115	0.0169	0.0181	0.0206	0.0274	0.0169	0.0133	0.0178
		OCWZ;Monocots;Dioscorea villosa	N4*	ORSAγ	0.3182	210	98	308	8.3E−15	0.1087	0.1179	0.1211	0.1345	0.1111	0.0995	0.1006	0.1076	0.122	0.0884	0.1248	0.1122	0.1108	0.0878	0.1133	0.1152	0.1005	0.128	0.1098	0.1177	0.1204	0.1188	0.1117	0.1267	0.1029	0.1331	0.1209	0.1077	0.1308	0.1188	0.1165	0.1177	0.1186	0.1045	0.1243	0.1334	0.1149	0.1199	0.1168	0.126
		BYQM;Monocots;Posidonia australis	N5		0.0283	240	7	247	0.99975	0.0879	0.0952	0.073	0.0895	0.0789	0.0934	0.0747	0.0687	0.0713	0.088	0.0908	0.0805	0.0928	0.0832	0.0785	0.0789	0.0866	0.0802	0.0851	0.0925	0.0969	0.0907	0.0906	0.0909	0.0766	0.0913	0.0809	0.0946	0.0763	0.0922	0.0834	0.0666	0.0815	0.0921	0.0875	0.0939	0.0747	0.0861	0.0849	0.0722
		MTII;Monocots;Acorus americanus	N6		0.0346	418	15	433	1	0.1879	0.193	0.1773	0.1868	0.1954	0.1743	0.1806	0.1814	0.1799	0.1826	0.183	0.2054	0.1824	0.188	0.2153	0.171	0.1819	0.1808	0.1718	0.1886	0.1828	0.1744	0.1772	0.2025	0.1841	0.1827	0.1907	0.199	0.1838	0.1837	0.1904	0.199	0.1833	0.2028	0.2057	0.1908	0.1852	0.1829	0.1986	0.1897
		Vitvi_Genoscope.12X;Genome;Vitis vinifera
E6	5335	DGXS;Monocots;Freycinetia multiflora
		VVVV;Monocots;Ludovia sp.	N1*		0.1423	1043	173	1216	3.6E−08	0.0713	0.0652	0.0762	0.0658	0.0662	0.0746	0.0787	0.0641	0.0721	0.0813	0.0696	0.0622	0.0755	0.0536	0.0773	0.0789	0.0705	0.0537	0.062	0.0862	0.0716	0.0715	0.0641	0.0755	0.0651	0.0768	0.0664	0.0639	0.0682	0.0666	0.0717	0.0742	0.0844	0.0771	0.0795	0.0736	0.0683	0.0729	0.0522	0.076
		VBHQ;Monocots;Stemona tuberosa	N2*	FRMUβ	0.3936	550	357	907	4.0E−51	0.102	0.1044	0.0896	0.0962	0.0976	0.11	0.0913	0.0837	0.0934	0.111	0.0921	0.0899	0.0979	0.0948	0.1094	0.0916	0.0902	0.0962	0.0916	0.091	0.1079	0.098	0.0902	0.0953	0.091	0.094	0.1022	0.0873	0.098	0.0768	0.096	0.0827	0.0927	0.0861	0.1099	0.082	0.1034	0.0882	0.0916	0.1037
		QOXT;Monocots;Xerophyta villosa	N3*		0.2441	322	104	426	5.4E−10	0.1063	0.1115	0.0976	0.0922	0.1025	0.0982	0.1223	0.1112	0.1059	0.1073	0.1075	0.11	0.1033	0.1312	0.1242	0.099	0.0988	0.098	0.1085	0.1049	0.1107	0.1279	0.108	0.1082	0.1157	0.1036	0.1107	0.0943	0.1038	0.1128	0.109	0.1149	0.1031	0.1021	0.1029	0.1138	0.0958	0.0999	0.1043	0.1122
		OCWZ;Monocots;Dioscorea villosa	N4*		0.1312	404	61	465	6.4E−09	0.0437	0.0397	0.035	0.0468	0.0397	0.0345	0.049	0.0382	0.0467	0.0385	0.0476	0.0378	0.0391	0.0456	0.0474	0.0388	0.0363	0.0395	0.0427	0.0464	0.0399	0.0391	0.0463	0.0494	0.0334	0.0413	0.0388	0.0478	0.0416	0.0335	0.0528	0.0472	0.0339	0.0403	0.047	0.0434	0.0397	0.0456	0.0339	0.0441
		HWUP;Monocots/Commelinids;Sabal bermudana	N5		0.0758	195	16	211	0.99472	0.1296	0.1283	0.1276	0.1361	0.1125	0.1322	0.1358	0.1212	0.144	0.1407	0.1324	0.1425	0.1337	0.1511	0.1394	0.1438	0.13	0.1345	0.1425	0.1317	0.1402	0.1261	0.1242	0.1297	0.1455	0.1352	0.1355	0.1466	0.1171	0.1301	0.1446	0.1534	0.1414	0.1445	0.13	0.1316	0.1514	0.1318	0.1245	0.152
		BYQM;Monocots;Posidonia australis	N6		0.0349	415	15	430	1	0.1141	0.1229	0.1168	0.1112	0.1184	0.1273	0.12	0.1313	0.1158	0.1286	0.1312	0.1121	0.1038	0.1286	0.1148	0.1078	0.1228	0.1239	0.1217	0.1236	0.1225	0.1121	0.1152	0.1348	0.119	0.1122	0.1151	0.111	0.1254	0.1392	0.1101	0.1057	0.1184	0.1323	0.1188	0.117	0.1238	0.1242	0.1254	0.1257
		MTII;Monocots;Acorus americanus
E7	4512	HWUP;Monocots/Commelinids;Sabal bermudana
		HXJE;Monocots/Commelinids;Serenoa repens	N1*		0.1305	1546	232	1778	0.00044	0.078	0.092	0.0951	0.1043	0.0811	0.0885	0.0941	0.0785	0.0788	0.0856	0.0775	0.0961	0.0854	0.0833	0.0859	0.0887	0.0761	0.0849	0.1004	0.0927	0.087	0.0964	0.0998	0.0868	0.0959	0.1002	0.1049	0.086	0.0977	0.0973	0.0879	0.0919	0.0971	0.0798	0.0844	0.093	0.0846	0.0948	0.088	0.0907
		NSPR;Monocots/Commelinids;Nypa fruticans	N2*	NYFRα	0.4417	517	409	926	1.3E−21	0.2129	0.2449	0.2051	0.2352	0.241	0.23	0.231	0.2249	0.2276	0.2408	0.2147	0.216	0.2169	0.2149	0.2172	0.2298	0.2145	0.2443	0.2056	0.23	0.1986	0.2243	0.224	0.2124	0.2171	0.2147	0.2058	0.2157	0.2162	0.2163	0.2382	0.1994	0.2317	0.2321	0.2255	0.2086	0.2233	0.2416	0.2124	0.2311
		XHHU;Monocots/Commelinids;Heliconia sp.	N3		0.0462	351	17	368	0.60608	0.0533	0.0475	0.0392	0.0467	0.048	0.0461	0.0493	0.0423	0.0468	0.0346	0.0546	0.0385	0.0587	0.0526	0.0556	0.0595	0.0546	0.048	0.0468	0.0516	0.0334	0.0441	0.0504	0.043	0.0455	0.0526	0.047	0.0421	0.0401	0.0582	0.0555	0.0583	0.048	0.0443	0.0483	0.0454	0.0632	0.0573	0.04	0.0433
		RQZP;Monocots;Nolina bigelovii	N4*		0.1692	275	56	331	4.1E−14	0.0275	0.0394	0.0353	0.0356	0.0343	0.0282	0.0269	0.0286	0.0275	0.0306	0.0261	0.0293	0.0344	0.0355	0.0318	0.0349	0.03	0.0311	0.0317	0.0281	0.0288	0.0251	0.0316	0.0462	0.0333	0.0259	0.0412	0.0378	0.0495	0.0338	0.0329	0.0281	0.0388	0.0292	0.0301	0.0289	0.0428	0.0298	0.037	0.029
		OCWZ;Monocots;Dioscorea villosa	N5		0.0667	294	21	315	1	0.16	0.1544	0.1658	0.1872	0.1444	0.1556	0.1727	0.1597	0.1759	0.1784	0.1904	0.1699	0.169	0.1754	0.1607	0.1644	0.1699	0.1868	0.1735	0.1653	0.1688	0.1568	0.1699	0.1892	0.1579	0.1655	0.166	0.1551	0.1597	0.1783	0.1565	0.1893	0.195	0.1834	0.1632	0.1579	0.1524	0.1812	0.1782	0.1673
		COCP;Monocots;Triglochin maritima
E8	5917	UOEL;Monocots/Commelinids;Strelitzia reginae
		LSKK;Monocots/Commelinids;Orchidantha maxillarioides	N1*		0.0765	966	80	1046	1E−05	0.0353	0.0324	0.0294	0.035	0.0295	0.0377	0.0253	0.0349	0.0273	0.0359	0.0304	0.0323	0.0283	0.0293	0.0231	0.0287	0.032	0.0299	0.0318	0.0265	0.0329	0.0327	0.0328	0.0317	0.0335	0.0308	0.0316	0.0369	0.0276	0.0303	0.0289	0.031	0.0356	0.0284	0.036	0.0347	0.0372	0.0293	0.0339	0.0306
		XHHU;Monocots/Commelinids;Heliconia sp.	N2*	MUACα	0.3117	1080	489	1569	2.0E−19	0.1381	0.136	0.1333	0.1548	0.1507	0.1469	0.1558	0.1377	0.1419	0.145	0.1408	0.1643	0.1419	0.1419	0.1423	0.1402	0.1451	0.1407	0.1358	0.1457	0.1414	0.1574	0.1451	0.1375	0.1628	0.1414	0.1403	0.1452	0.1494	0.1434	0.1427	0.1414	0.1556	0.1504	0.1404	0.1394	0.1318	0.1452	0.1505	0.1521
		TZNS;Monocots/Commelinids;Canna sp.	N3*	MALEα	0.3214	285	135	420	3.6E−19	0.1	0.1011	0.1203	0.0896	0.1046	0.0976	0.0906	0.0965	0.1028	0.1222	0.1	0.1142	0.1002	0.1034	0.1006	0.1143	0.0886	0.0994	0.0909	0.1003	0.1064	0.1084	0.1093	0.0868	0.1033	0.0977	0.0975	0.1085	0.0922	0.1149	0.1121	0.1004	0.1012	0.1128	0.1111	0.0896	0.108	0.0855	0.0945	0.09
		BYPY;Monocots/Commelinids;Brocchinia reducta	N4*		0.0672	375	27	402	0.00786	0.024	0.0416	0.0379	0.0287	0.036	0.0331	0.0313	0.0336	0.0236	0.028	0.044	0.0354	0.0427	0.0279	0.0301	0.0423	0.0375	0.0205	0.0327	0.0293	0.0301	0.0378	0.0308	0.0389	0.0295	0.043	0.0365	0.0352	0.0407	0.0429	0.0353	0.0351	0.0279	0.0289	0.0433	0.036	0.0402	0.0424	0.0192	0.0343
		HXJE;Monocots/Commelinids;Serenoa repens	N5		0.0389	469	19	488	0.99993	0.0902	0.083	0.0894	0.0757	0.0764	0.1001	0.0937	0.0978	0.0827	0.1043	0.0894	0.0959	0.1017	0.0884	0.0807	0.1024	0.1012	0.0967	0.1062	0.0853	0.0888	0.0846	0.0854	0.0837	0.072	0.0902	0.0894	0.0994	0.0909	0.0899	0.0871	0.0882	0.087	0.0901	0.0978	0.0928	0.0972	0.1024	0.0979	0.0865
		EMJJ;Monocots;Borya sphaerocephala
E9	4449	RMVB;Monocots/Commelinids;Avena fatua
		CIEA;Monocots/Commelinids;Juncus inflexus	N1*		0.0721	528	41	569	0.00041	0.0282	0.0262	0.0405	0.0234	0.0238	0.0263	0.0403	0.0285	0.0291	0.0346	0.0334	0.03	0.0299	0.0284	0.0341	0.029	0.0326	0.0353	0.0352	0.0258	0.023	0.0267	0.0315	0.0254	0.0372	0.0202	0.0315	0.0307	0.0278	0.0268	0.0229	0.0399	0.0368	0.0305	0.025	0.0314	0.0364	0.029	0.0248	0.0293
		BYPY;Monocots/Commelinids;Brocchinia reducta	N2*	ORSAβ	0.1994	562	140	702	2.2E−24	0.0288	0.0434	0.0417	0.0381	0.0375	0.031	0.0389	0.0373	0.0341	0.0453	0.0392	0.0276	0.0337	0.038	0.037	0.0432	0.0416	0.0461	0.0344	0.0376	0.0357	0.0352	0.0394	0.0393	0.0319	0.0247	0.0443	0.0324	0.027	0.0306	0.0335	0.0376	0.0376	0.0368	0.0345	0.0398	0.0376	0.0371	0.0455	0.0309
		BRUD;Monocots/Commelinids;Typha latifolia	N3		0.171	257	53	310	0.35388	0.1614	0.1566	0.1548	0.1584	0.1501	0.1451	0.1566	0.1709	0.1584	0.157	0.1527	0.1642	0.1679	0.1404	0.1519	0.1542	0.155	0.1544	0.1745	0.1743	0.1706	0.1676	0.1585	0.163	0.1503	0.1621	0.1614	0.1529	0.1737	0.1553	0.1508	0.177	0.1634	0.1641	0.1656	0.1443	0.1588	0.1649	0.1702	0.1555
		XHHU;Monocots/Commelinids;Heliconia sp.	N4		0.078	343	29	372	0.09783	0.0414	0.0632	0.0512	0.057	0.0501	0.0576	0.0513	0.0534	0.0677	0.0701	0.0414	0.0562	0.0501	0.0554	0.0561	0.0482	0.0506	0.0622	0.0638	0.0708	0.0631	0.055	0.069	0.0615	0.0531	0.0617	0.0618	0.0566	0.0526	0.0682	0.0554	0.0635	0.0583	0.0529	0.0633	0.0538	0.0591	0.0462	0.0431	0.0517
		HXJE;Monocots/Commelinids;Serenoa repens	N5		0.0564	318	19	337	1	0.17	0.1673	0.1493	0.1546	0.148	0.1792	0.1526	0.1696	0.1456	0.1559	0.1715	0.1635	0.1487	0.1512	0.1615	0.1403	0.1715	0.1689	0.1605	0.1542	0.1769	0.1719	0.1745	0.1747	0.1847	0.1406	0.1797	0.152	0.1647	0.1553	0.1571	0.1728	0.1597	0.1614	0.171	0.1652	0.1554	0.1685	0.1707	0.1578
		ICNN;Monocots;Yucca filamentosa
E10	5056	SOHV;Monocots/Commelinids;Panicum miliaceum
		HATH;Monocots/Commelinids;Aristida stricta	N1*		0.1046	1841	215	2056	0.00019	0.06	0.0639	0.0837	0.048	0.0519	0.0616	0.041	0.0581	0.0733	0.0671	0.0672	0.0767	0.0613	0.0552	0.0579	0.0568	0.0523	0.0788	0.0566	0.0526	0.0712	0.0597	0.0487	0.0578	0.0578	0.0564	0.061	0.0651	0.0675	0.0592	0.0554	0.0653	0.0675	0.0737	0.0572	0.0633	0.0626	0.0712	0.0559	0.0706
		RMVB;Monocots/Commelinids;Avena fatua	N2*	ORSAα	0.3173	1095	509	1604	1.0E−19	0.1498	0.153	0.1521	0.1509	0.1436	0.1423	0.1306	0.1563	0.1542	0.1518	0.1448	0.1259	0.1597	0.1374	0.1438	0.1373	0.152	0.1377	0.1235	0.1407	0.1454	0.1235	0.1286	0.1642	0.1429	0.1462	0.1468	0.1714	0.1362	0.1334	0.1598	0.1472	0.1467	0.1617	0.1526	0.1485	0.1667	0.1313	0.1465	0.1746
		WXNT;Monocots/Commelinids;Joinvillea ascendens	N3		0.0523	961	53	1014	1	0.1042	0.1026	0.11	0.1144	0.1198	0.115	0.1223	0.1246	0.1265	0.1095	0.1319	0.0974	0.12	0.1252	0.1227	0.1169	0.1116	0.1095	0.1229	0.1191	0.1217	0.1084	0.0904	0.1266	0.1078	0.1018	0.121	0.1203	0.1206	0.1103	0.117	0.124	0.1188	0.109	0.126	0.1152	0.1154	0.1103	0.1231	0.1081
		BSTR;Monocots/Commelinids;Chondropetalum tectorum	N4		0.1013	1313	148	1461	0.99964	0.1606	0.1601	0.1499	0.1366	0.1357	0.1445	0.1474	0.1613	0.1489	0.1394	0.1487	0.1469	0.1421	0.1383	0.1452	0.1469	0.1354	0.1434	0.1309	0.1466	0.1487	0.1483	0.1669	0.1306	0.1219	0.1456	0.1348	0.1489	0.1273	0.1696	0.1264	0.1566	0.1601	0.1366	0.1437	0.1556	0.1496	0.1606	0.1353	0.148
		XPAF;Monocots/Commelinids;Mapania palustris
E11	3763	NHIX;Monocots;Colchicum autumnale
		QNPH;Monocots;Colchicum autumnale	N1*		0.22	1854	523	2377	1.9E−21	0.0739	0.0898	0.0883	0.0892	0.0933	0.0908	0.0962	0.1049	0.0846	0.0836	0.1016	0.0981	0.0844	0.084	0.0938	0.0908	0.0833	0.097	0.0974	0.097	0.0925	0.0876	0.0895	0.0917	0.0943	0.1018	0.0805	0.0937	0.0908	0.0901	0.0946	0.085	0.09	0.0953	0.0973	0.0983	0.1053	0.0866	0.0915	0.0809
		GDKK;Monocots;Gloriosa superba	N2		0.2566	681	235	916	0.21586	0.2485	0.2189	0.2417	0.2209	0.2298	0.2485	0.225	0.2448	0.2314	0.2207	0.2078	0.2344	0.2226	0.2516	0.2245	0.2527	0.2318	0.2379	0.2404	0.2605	0.2138	0.2697	0.2539	0.234	0.2257	0.2489	0.233	0.247	0.2481	0.2296	0.2535	0.2209	0.2271	0.2601	0.2173	0.23	0.2288	0.2273	0.2323	0.2553
		MWYQ;Monocots;Smilax bona-nox	N3		0.0233	502	12	514	1	0.0864	0.0921	0.0867	0.0876	0.0946	0.0746	0.0863	0.0891	0.0936	0.0932	0.0956	0.0966	0.0847	0.0914	0.0825	0.0886	0.0967	0.0887	0.0955	0.0861	0.0962	0.0879	0.0993	0.0955	0.0785	0.0979	0.1011	0.1091	0.0908	0.0909	0.0929	0.0993	0.0716	0.0844	0.078	0.0797	0.0899	0.1021	0.1054	0.0966
		AFLV;Monocots;Xerophyllum asphodeloides	N4*		0.1904	353	83	436	0.00492	0.1333	0.1235	0.1368	0.1332	0.1246	0.1241	0.1338	0.1516	0.1292	0.1367	0.1305	0.1392	0.1272	0.1205	0.1349	0.1212	0.1154	0.145	0.1424	0.1054	0.1333	0.1261	0.1198	0.136	0.1516	0.1349	0.1207	0.1157	0.1172	0.1313	0.1163	0.1471	0.1199	0.1342	0.1326	0.1214	0.1208	0.1409	0.1239	0.1293
		HOKG;Monocots;Nolina atopocarpa	N5		0.0451	360	17	377	0.40246	0.0435	0.0454	0.0401	0.0376	0.0456	0.0377	0.0358	0.0416	0.0439	0.0345	0.0464	0.0443	0.0294	0.0422	0.0344	0.0366	0.0429	0.0302	0.0476	0.0386	0.0422	0.0366	0.0495	0.0417	0.0461	0.0383	0.0301	0.0412	0.0438	0.0379	0.0434	0.0345	0.0421	0.0403	0.0392	0.0377	0.0364	0.0472	0.0428	0.0391
		HXJE;Monocots/Commelinids;Serenoa repens
E12	6158	VTUS;Monocots;Goodyera pubescens
		MTHW;Monocots;Platanthera clavellata	N1		0.0925	3033	309	3342	0.82402	0.1078	0.1196	0.1111	0.0849	0.1134	0.1018	0.0946	0.1089	0.0993	0.1029	0.0919	0.0918	0.0914	0.1051	0.0974	0.1115	0.1041	0.1018	0.1131	0.1034	0.1036	0.1014	0.1008	0.1006	0.0926	0.1066	0.1019	0.1032	0.1037	0.1044	0.0942	0.1101	0.1053	0.0941	0.0943	0.0965	0.0984	0.107	0.1215	0.1088
		THDM;Monocots;Vanilla planifolia	N2*		0.2201	875	247	1122	0.00653	0.1796	0.1547	0.1779	0.1707	0.1646	0.1903	0.1828	0.1604	0.1721	0.1657	0.1693	0.166	0.1808	0.1786	0.1878	0.1765	0.1708	0.1888	0.169	0.1662	0.1785	0.1528	0.1671	0.1841	0.175	0.193	0.1821	0.1849	0.1715	0.166	0.1681	0.1869	0.1834	0.1721	0.1704	0.1592	0.1915	0.1739	0.1783	0.1705
		YJUG;Monocots;Curculigo sp.	N3		0.0259	451	12	463	0.98288	0.0539	0.0474	0.0423	0.0439	0.0435	0.0441	0.0552	0.0434	0.0469	0.0384	0.0407	0.0545	0.0455	0.0467	0.0528	0.0466	0.0386	0.0493	0.0519	0.0373	0.0406	0.0348	0.0386	0.0542	0.049	0.051	0.0566	0.0383	0.047	0.0502	0.0451	0.0468	0.0427	0.0428	0.0515	0.056	0.052	0.0543	0.0495	0.0606
		OOSO;Monocots;Helonias bullata	N4*		0.124	1328	188	1516	1.4E−10	0.0485	0.0522	0.0554	0.0415	0.0393	0.0424	0.053	0.0515	0.0415	0.0368	0.0388	0.0319	0.0428	0.0373	0.0392	0.0456	0.0483	0.045	0.0435	0.0357	0.0437	0.0425	0.0465	0.0467	0.049	0.0512	0.0428	0.0533	0.0435	0.0381	0.0492	0.0597	0.0538	0.0453	0.0431	0.0524	0.0391	0.0437	0.0515	0.0583
		HWUP;Monocots/Commelinids;Sabal bermudana
E13	5771	JHUL;Monocots;Hemerocallis sp.
		WTDE;Monocots;Johnsonia pubescens	N1*		0.076	1313	108	1421	1.3E−06	0.0269	0.0303	0.0356	0.0282	0.0268	0.0338	0.023	0.0313	0.0204	0.0355	0.0278	0.0302	0.025	0.0431	0.0353	0.0324	0.0346	0.0241	0.0305	0.0358	0.0197	0.032	0.0332	0.0392	0.0316	0.0278	0.0381	0.0269	0.0285	0.0348	0.035	0.0288	0.0272	0.0303	0.0331	0.0255	0.0249	0.0361	0.0315	0.0238
		FCEL;Monocots;Phormium tenax	N2*	PHTEα	0.4264	725	539	1264	1.6E−44	0.1537	0.1465	0.1488	0.1511	0.1385	0.1468	0.1418	0.1327	0.1199	0.1291	0.1529	0.1321	0.1495	0.1533	0.1441	0.1331	0.131	0.1454	0.1479	0.1394	0.1536	0.1543	0.1362	0.1576	0.1234	0.1441	0.137	0.1289	0.1128	0.151	0.1606	0.1306	0.1493	0.1384	0.1347	0.1416	0.1406	0.1373	0.1372	0.1312
		JVBR;Monocots;Aloe vera	N3*		0.1155	452	59	511	0.00265	0.0571	0.0672	0.0808	0.0823	0.0653	0.0684	0.0673	0.084	0.0757	0.081	0.0723	0.0583	0.0827	0.0589	0.0561	0.0658	0.0627	0.0681	0.0692	0.0579	0.0666	0.0575	0.0633	0.0639	0.0668	0.0806	0.0684	0.0776	0.0684	0.0571	0.0603	0.0606	0.0601	0.0636	0.0734	0.0694	0.0672	0.0726	0.0666	0.0482
		PRFO;Monocots;Agapanthus africanus	N4*		0.1623	418	81	499	3.4E−05	0.0873	0.0936	0.0942	0.0909	0.0977	0.0769	0.0807	0.0778	0.0944	0.0725	0.0877	0.0816	0.0789	0.0838	0.0864	0.0854	0.0779	0.0697	0.0861	0.1102	0.0845	0.0885	0.0803	0.0787	0.0867	0.0691	0.0882	0.0845	0.0821	0.0894	0.0916	0.0919	0.097	0.0841	0.0979	0.0945	0.0991	0.0864	0.0798	0.0935
		SART;Monocots;Xeronema callistemon	N5		0.0613	475	31	506	1	0.1486	0.1768	0.156	0.1645	0.1582	0.1613	0.1474	0.1688	0.1575	0.1699	0.1747	0.1564	0.1564	0.1792	0.1439	0.1447	0.1645	0.165	0.1564	0.1589	0.1566	0.1646	0.166	0.1767	0.1671	0.171	0.1554	0.166	0.1482	0.1611	0.1523	0.1544	0.1553	0.1436	0.1652	0.1382	0.1597	0.1391	0.1476	0.1553
		LTZF;Monocots;Sisyrinchium angustifolium
E14	3343	DPFW;Monocots;Zephyranthes treatiae
		LDME;Monocots;Amaryllis belladonna	N1*		0.1328	764	117	881	0.00013	0.0838	0.0788	0.0935	0.075	0.0747	0.085	0.0775	0.0903	0.0832	0.0934	0.0867	0.0908	0.0842	0.0722	0.0806	0.0762	0.0813	0.0719	0.0969	0.0862	0.0912	0.0842	0.0929	0.0827	0.0906	0.0751	0.0849	0.0852	0.078	0.0881	0.0748	0.086	0.0895	0.0763	0.0719	0.0798	0.0877	0.079	0.0867	0.0888
		ZKPF;Monocots;Traubia modesta	N2*		0.2759	895	341	1236	1.7E−19	0.1115	0.1346	0.1169	0.1139	0.1231	0.1277	0.1119	0.109	0.1145	0.1138	0.1236	0.1284	0.1077	0.1201	0.1273	0.1293	0.1404	0.1194	0.0951	0.1148	0.1218	0.1189	0.1199	0.1121	0.1224	0.1147	0.1163	0.1125	0.1256	0.118	0.1193	0.1242	0.0995	0.1164	0.1213	0.1091	0.1074	0.1235	0.1261	0.1127
		TRRQ;Monocots;Narcissus viridiflorus	N3		0.1418	351	58	409	0.98098	0.1941	0.1727	0.1844	0.1742	0.1734	0.1743	0.1987	0.1905	0.1912	0.2038	0.1961	0.203	0.1905	0.1614	0.2044	0.1881	0.1618	0.1851	0.1609	0.1883	0.2031	0.2126	0.1997	0.1838	0.174	0.1842	0.1898	0.2012	0.1869	0.1858	0.1905	0.1745	0.182	0.1889	0.1656	0.1981	0.1928	0.1885	0.1792	0.1941
		GJPF;Monocots;Allium sativum	N4		0.0639	249	17	266	0.26965	0.0581	0.0606	0.0476	0.0549	0.0546	0.054	0.0456	0.0509	0.0559	0.0441	0.0527	0.0515	0.0539	0.0439	0.0471	0.0507	0.0498	0.0554	0.045	0.0524	0.0584	0.0583	0.0469	0.0413	0.0525	0.0586	0.0526	0.043	0.048	0.0509	0.0485	0.0583	0.0457	0.0556	0.0473	0.0488	0.0484	0.0466	0.0532	0.0572
		PRFO;Monocots;Agapanthus africanus	N5		0.0366	237	9	246	0.9947	0.0825	0.0932	0.0843	0.0933	0.0812	0.0898	0.0839	0.0766	0.0693	0.1057	0.0766	0.0764	0.0623	0.0795	0.0831	0.0622	0.0623	0.0946	0.0854	0.0843	0.0808	0.0889	0.07	0.0752	0.0647	0.0826	0.0806	0.0663	0.0882	0.0798	0.0743	0.0933	0.0675	0.0674	0.0897	0.0665	0.0797	0.0823	0.0817	0.0736
		HOKG;Monocots;Nolina atopocarpa	N6		0.0657	370	26	396	0.99933	0.1325	0.1326	0.1204	0.1184	0.1375	0.1153	0.1186	0.1166	0.1282	0.1346	0.129	0.1185	0.1128	0.1213	0.1138	0.1349	0.1291	0.1137	0.1226	0.1325	0.124	0.1353	0.1331	0.115	0.1129	0.1183	0.1035	0.1094	0.1199	0.1182	0.1296	0.1216	0.1278	0.1216	0.1282	0.1271	0.1272	0.1399	0.1077	0.1167
		FCEL;Monocots;Phormium tenax
E15	5179	YBML;Monocots;Yucca brevifolia
		KXSK;Monocots;Agave tequilana	N1*		0.1264	968	140	1108	4.5E−20	0.022	0.0214	0.033	0.0265	0.0216	0.022	0.0224	0.024	0.027	0.0203	0.0259	0.0222	0.0214	0.0219	0.0244	0.0262	0.0287	0.0236	0.0274	0.0225	0.0264	0.0175	0.0261	0.0229	0.018	0.0243	0.0266	0.0274	0.0241	0.0205	0.0286	0.0217	0.0265	0.0253	0.0267	0.0303	0.0258	0.0222	0.0168	0.027
		CMCY;Monocots;Hesperaloe parviflora	N2*	CHPOα	0.519	253	273	526	6.5E−28	0.2038	0.2378	0.2122	0.2333	0.2275	0.221	0.228	0.2285	0.2284	0.2334	0.2354	0.228	0.2295	0.2238	0.2129	0.2179	0.2187	0.2016	0.2259	0.2286	0.2014	0.2139	0.2076	0.2277	0.2249	0.23	0.2211	0.2184	0.2423	0.2293	0.2365	0.205	0.2161	0.2287	0.2172	0.1975	0.2126	0.1997	0.2245	0.2319
		SVTS;Monocots;Drimia altissima	N3		0.0558	254	15	269	0.11969	0.0294	0.0415	0.0348	0.041	0.0311	0.0379	0.0352	0.0442	0.0343	0.0369	0.0485	0.0365	0.0576	0.0335	0.0392	0.0211	0.045	0.0325	0.0356	0.0478	0.0446	0.0445	0.0426	0.0368	0.0343	0.0403	0.0302	0.0331	0.0283	0.0376	0.0353	0.0381	0.0417	0.0311	0.0345	0.0391	0.0388	0.0425	0.0315	0.0301
		HOKG;Monocots;Nolina atopocarpa	N4*		0.1797	420	92	512	0.00102	0.1142	0.1224	0.1103	0.1234	0.0945	0.1011	0.1257	0.1255	0.0992	0.131	0.1237	0.1255	0.1069	0.1049	0.1102	0.1205	0.1282	0.1391	0.1276	0.1355	0.1122	0.1117	0.1049	0.13	0.1136	0.1166	0.1213	0.1089	0.096	0.123	0.1386	0.14	0.1228	0.0967	0.1269	0.1114	0.1116	0.1264	0.1037	0.1192
		DMIN;Monocots;Phycella aff. cyrtanthoides	N5		0.0473	423	21	444	0.98925	0.0713	0.0901	0.0777	0.0856	0.0778	0.0858	0.0895	0.0813	0.08	0.0707	0.0747	0.0853	0.0897	0.0734	0.072	0.0728	0.0805	0.0762	0.0727	0.0734	0.0578	0.0721	0.0829	0.0707	0.087	0.0814	0.0975	0.0688	0.0719	0.0836	0.0727	0.0938	0.0808	0.072	0.071	0.0762	0.0691	0.076	0.0743	0.0946
		FCEL;Monocots;Phormium tenax
E16	6621	BCGB;Magnoliids;Cinnamomum camphora
		MAQO;Magnoliids;Gomortega keule	N1*		0.1653	1091	216	1307	7.6E−15	0.0609	0.0543	0.0523	0.0493	0.0619	0.0533	0.0522	0.0498	0.051	0.0654	0.0514	0.0565	0.0551	0.0602	0.0569	0.0548	0.0624	0.0528	0.0565	0.0554	0.0643	0.0564	0.0486	0.0596	0.0563	0.0578	0.0649	0.0445	0.0459	0.0657	0.043	0.057	0.0529	0.0584	0.0481	0.0583	0.0654	0.0606	0.0584	0.0551
		WBOD;Magnoliids;Magnolia grandiflora	N2*		0.1752	405	86	491	0.00958	0.124	0.1302	0.1226	0.1363	0.129	0.1181	0.1309	0.1396	0.1267	0.1155	0.116	0.133	0.1296	0.1278	0.1466	0.122	0.1261	0.1314	0.1442	0.1318	0.1345	0.1287	0.1202	0.126	0.1299	0.1235	0.1292	0.1291	0.1206	0.1287	0.1195	0.125	0.111	0.1201	0.1348	0.1123	0.1265	0.1312	0.1375	0.1215
		SJEV;Magnoliids;Canella winterana	N3		0.1546	339	62	401	0.55546	0.1401	0.1699	0.1669	0.16	0.1618	0.1423	0.1615	0.1547	0.1404	0.159	0.1684	0.1456	0.1688	0.1647	0.1543	0.172	0.1531	0.1511	0.1605	0.1554	0.1447	0.1689	0.1822	0.1388	0.1645	0.1453	0.1518	0.174	0.1799	0.144	0.1451	0.1567	0.1649	0.1554	0.1687	0.1538	0.1588	0.151	0.1421	0.1686
		OSHQ;Chloranthales;Sarcandra glabra	N4*		0.1861	809	185	994	2.6E−35	0.0257	0.0191	0.0215	0.0233	0.0251	0.0169	0.0314	0.0271	0.0266	0.0195	0.0241	0.0239	0.0192	0.0204	0.0242	0.0229	0.0251	0.0156	0.0201	0.0206	0.0216	0.0185	0.0184	0.0216	0.0248	0.0209	0.0255	0.0231	0.0223	0.0215	0.0139	0.0255	0.0275	0.0146	0.0195	0.0223	0.0147	0.0211	0.0192	0.0221
		MTII;Monocots;Acorus americanus
E17	2912	BCGB;Magnoliids;Cinnamomum camphora
		KAYP;Magnoliids;Lindera benzoin	N1*		0.0389	864	35	899	0.0044	0.0215	0.0179	0.0199	0.0155	0.0218	0.0229	0.0197	0.0178	0.03	0.026	0.0182	0.0161	0.0187	0.0191	0.0194	0.0234	0.0217	0.0189	0.0221	0.0134	0.0229	0.0211	0.0152	0.0119	0.0188	0.0165	0.0172	0.0223	0.0131	0.0229	0.0185	0.0183	0.0194	0.0185	0.0179	0.021	0.0222	0.0205	0.0201	0.018
		WIGA;Magnoliids;Persea borbonia	N2*	SASSα	0.4564	735	617	1352	8.0E−36	0.1975	0.2033	0.2054	0.1782	0.1894	0.2031	0.1938	0.1909	0.2089	0.186	0.1995	0.1862	0.1911	0.2226	0.1935	0.1899	0.2136	0.1938	0.2183	0.1807	0.1899	0.2015	0.1913	0.2036	0.2045	0.199	0.1774	0.1921	0.1782	0.1757	0.2048	0.1835	0.2118	0.1876	0.1734	0.1952	0.212	0.1869	0.198	0.181
		VYLQ;Magnoliids;Cassytha filiformis	N3		0.0695	549	41	590	0.62438	0.0731	0.0672	0.0885	0.0636	0.0779	0.0868	0.0706	0.0802	0.0654	0.072	0.0702	0.0807	0.0696	0.0751	0.079	0.0679	0.0748	0.067	0.0878	0.0737	0.0566	0.0791	0.0689	0.0823	0.077	0.0719	0.0799	0.0759	0.0706	0.0725	0.0576	0.0664	0.0713	0.0915	0.0695	0.0563	0.0808	0.0854	0.0843	0.0696
		KRJP;Magnoliids;Peumus boldus	N4		0.0684	368	27	395	0.46696	0.0652	0.0677	0.0748	0.0597	0.0613	0.0691	0.0704	0.0706	0.0743	0.0701	0.0657	0.0514	0.0595	0.0592	0.0608	0.0651	0.0596	0.067	0.0588	0.0673	0.0569	0.0672	0.0675	0.0749	0.0675	0.061	0.07	0.0599	0.0791	0.064	0.0558	0.062	0.0526	0.0623	0.0661	0.0728	0.0728	0.0812	0.0713	0.0722
		MAQO;Magnoliids;Gomortega keule	N5		0.0465	246	12	258	0.43842	0.0451	0.0391	0.0424	0.0355	0.0399	0.0361	0.0387	0.0392	0.0476	0.0414	0.041	0.052	0.0524	0.0436	0.0388	0.0381	0.05	0.0492	0.0369	0.0573	0.0387	0.0332	0.0379	0.0372	0.0458	0.0476	0.0305	0.0525	0.0462	0.0409	0.041	0.0392	0.0437	0.0354	0.0392	0.0427	0.0397	0.0471	0.0471	0.0399
		FALI;Magnoliids;Calycanthus floridus	N6		0.0585	402	25	427	1	0.1539	0.1522	0.1325	0.187	0.1554	0.1611	0.1461	0.1701	0.1528	0.1495	0.1406	0.1405	0.1418	0.1408	0.1688	0.1438	0.1569	0.1484	0.1535	0.1423	0.1486	0.1392	0.1535	0.1488	0.1728	0.1385	0.1189	0.1596	0.1543	0.1562	0.1375	0.1455	0.1571	0.1658	0.1641	0.1582	0.1552	0.1606	0.1489	0.1556
		WBOD;Magnoliids;Magnolia grandiflora
E18	6766	XHKT;Basal Eudicots;Sanguinaria canadensis
		AUGV;Basal Eudicots;Capnoides sempervirens	N1		0.0691	1091	81	1172	0.97535	0.1172	0.0984	0.0909	0.0866	0.0877	0.0925	0.0982	0.0949	0.0975	0.095	0.104	0.087	0.0845	0.1007	0.0847	0.0958	0.1093	0.1	0.0954	0.0957	0.0993	0.1051	0.0915	0.085	0.0889	0.0958	0.0852	0.1043	0.1018	0.0888	0.0898	0.0994	0.0903	0.0922	0.0903	0.0873	0.0935	0.1039	0.1053	0.0983
		CCID;Basal Eudicots;Akebia trifoliata	N2*		0.1293	606	90	696	6.5E−11	0.0295	0.0414	0.0399	0.0429	0.045	0.0438	0.0481	0.0371	0.0344	0.0346	0.0358	0.0359	0.0423	0.0331	0.0336	0.0317	0.034	0.0349	0.0532	0.0409	0.0366	0.0266	0.0383	0.0435	0.0302	0.0292	0.044	0.0408	0.0297	0.037	0.0447	0.0293	0.0233	0.0371	0.0382	0.0337	0.0407	0.0424	0.0336	0.0374
		QTJY;Basal Eudicots;Euptelea pleiosperma	N3*	PASOβ	0.2385	447	140	587	6.1E−39	0.0147	0.0132	0.0188	0.0233	0.0195	0.024	0.0143	0.0212	0.015	0.0166	0.0132	0.0104	0.0129	0.0184	0.0182	0.0197	0.0146	0.0171	0.0222	0.0217	0.016	0.0217	0.0246	0.0178	0.0171	0.0243	0.0172	0.0256	0.0119	0.0236	0.0175	0.015	0.0178	0.0159	0.0253	0.0169	0.0162	0.0162	0.0261	0.0256
		AALA;Basal Eudicots;Meliosma cuneifolia	N4		0.1895	915	214	1129	0.99818	0.2493	0.2327	0.2521	0.2593	0.2541	0.2273	0.23	0.2463	0.2469	0.2455	0.2534	0.2407	0.2409	0.2573	0.2387	0.2431	0.2619	0.2537	0.2534	0.2436	0.2278	0.2248	0.2456	0.2328	0.2547	0.2683	0.2521	0.2792	0.2342	0.2544	0.2438	0.2535	0.2456	0.2452	0.2538	0.2384	0.2286	0.2465	0.2402	0.242
		WZFE;Chloranthales;Ascarina rubricaulis
E19	6944	QCOU;Basal Eudicots;Papaver setigerum
		RQNK;Basal Eudicots;Papaver somniferum	N1*		0.2152	2546	698	3244	7.2E−66	0.0416	0.0331	0.0333	0.0345	0.0233	0.0306	0.0303	0.0392	0.0296	0.0304	0.0341	0.0304	0.0372	0.0259	0.0248	0.0283	0.0306	0.0332	0.0408	0.0348	0.0307	0.0359	0.0342	0.0346	0.0323	0.028	0.0294	0.0321	0.0335	0.0306	0.0334	0.0355	0.0296	0.031	0.0308	0.0242	0.0341	0.0318	0.0288	0.0329
		BEKN;Basal Eudicots;Papaver rhoeas	N2*	PASOα	0.3698	1805	1059	2864	2.5E−20	0.1856	0.1937	0.2048	0.2097	0.2068	0.1881	0.2072	0.2299	0.1972	0.2111	0.1894	0.1919	0.2177	0.1882	0.1858	0.201	0.2027	0.1927	0.1912	0.22	0.196	0.1818	0.2066	0.2178	0.2131	0.1951	0.2002	0.1819	0.2198	0.2185	0.2125	0.1806	0.1844	0.1955	0.1962	0.2087	0.1932	0.1962	0.1985	0.1995
		IRAF;Basal Eudicots;Argemone mexicana	N3		0.0216	1724	38	1762	1	0.1111	0.1061	0.1276	0.1331	0.1045	0.0974	0.1283	0.1159	0.1143	0.0963	0.1389	0.1037	0.1057	0.1301	0.108	0.0901	0.1128	0.1042	0.1197	0.1241	0.1259	0.1259	0.1052	0.0936	0.0981	0.1024	0.119	0.094	0.1195	0.1068	0.1073	0.1214	0.1301	0.1127	0.0938	0.1109	0.1096	0.1005	0.1159	0.1066
		EVOD;Basal Eudicots;Eschscholzia californica	N4		0.0671	945	68	1013	1	0.1781	0.1741	0.1515	0.161	0.1441	0.1789	0.1593	0.1566	0.148	0.1763	0.1832	0.1424	0.1522	0.155	0.1628	0.1601	0.1704	0.1656	0.1551	0.156	0.1703	0.1479	0.164	0.1379	0.1498	0.1544	0.175	0.1476	0.1426	0.1535	0.152	0.1726	0.1576	0.1522	0.1559	0.1638	0.1426	0.1507	0.149	0.1629
		ZGQD;Basal Eudicots;Corydalis linstowiana	N5		0.035	965	35	1000	1	0.2129	0.2179	0.2231	0.2325	0.2026	0.2372	0.2407	0.2416	0.2326	0.2574	0.2516	0.2277	0.2524	0.2365	0.2357	0.2197	0.2496	0.2449	0.2644	0.2443	0.2488	0.2122	0.2235	0.2757	0.2484	0.2398	0.2504	0.2215	0.2226	0.25	0.2723	0.2304	0.2504	0.2422	0.2463	0.2405	0.2154	0.2215	0.2443	0.2487
		VGHH;Basal Eudicots;Hydrastis canadensis
E20	5781	RQUG;Basal Eudicots;Hakea prostrata
		SIIK;Basal Eudicots;Hakea drupacea	N1*		0.0851	4292	399	4691	2.3E−07	0.0429	0.037	0.0455	0.0372	0.0513	0.0503	0.0477	0.0465	0.0456	0.0425	0.0557	0.046	0.0409	0.0462	0.0327	0.0519	0.0389	0.0372	0.0417	0.048	0.0474	0.0409	0.0435	0.0494	0.0479	0.0357	0.0349	0.0511	0.0443	0.0365	0.0441	0.044	0.0416	0.0392	0.0463	0.0414	0.0438	0.0418	0.0443	0.0353
		GRRW;Basal Eudicots;Grevillea robusta	N2*	HAKEα	0.3363	754	382	1136	3.6E−07	0.1969	0.2397	0.2244	0.2212	0.2163	0.2398	0.2382	0.2473	0.2383	0.2219	0.2275	0.2234	0.2082	0.2166	0.233	0.2203	0.2413	0.2214	0.2228	0.227	0.2321	0.2269	0.2227	0.2289	0.2299	0.2181	0.2124	0.2397	0.2187	0.2221	0.1971	0.2301	0.212	0.2339	0.2553	0.2401	0.218	0.2468	0.2362	0.2332
		VQFW;Basal Eudicots;Platanus occidentalis	N3		0.011	359	4	363	1	0.0755	0.0805	0.0763	0.0844	0.0843	0.0912	0.0924	0.0969	0.0952	0.0753	0.0894	0.0831	0.0729	0.0871	0.0861	0.1058	0.0807	0.0815	0.079	0.1009	0.0848	0.0843	0.0867	0.0883	0.0733	0.0781	0.1034	0.0866	0.0828	0.0846	0.086	0.0771	0.0714	0.0957	0.0726	0.0919	0.0994	0.0838	0.0637	0.0765
		FAKD;Basal Eudicots;Nelumbo sp	N4*		0.1236	319	45	364	0.01216	0.075	0.0787	0.0796	0.0683	0.0813	0.0831	0.0883	0.0741	0.0805	0.071	0.077	0.0783	0.0818	0.0883	0.0763	0.0782	0.0791	0.0694	0.0834	0.0809	0.079	0.0706	0.0793	0.0848	0.0878	0.076	0.0812	0.0905	0.0816	0.0765	0.0711	0.0798	0.0829	0.0896	0.076	0.081	0.0774	0.0657	0.0956	0.0747
		AALA;Basal Eudicots;Meliosma cuneifolia
E21	5733	SZPD;Core Eudicots/Rosids;Tetrastigma voinierianum
		HAEU;Basal Eudicots;Berberidopsis beckleri	N1*		0.0408	987	42	1029	0.0064	0.0289	0.0167	0.0242	0.0139	0.0187	0.0228	0.022	0.019	0.0179	0.0197	0.0137	0.0115	0.0158	0.0181	0.0204	0.0089	0.0138	0.0233	0.0167	0.0236	0.0269	0.0245	0.0183	0.0178	0.013	0.0267	0.0253	0.0182	0.0174	0.0182	0.017	0.0177	0.0118	0.0188	0.0197	0.0268	0.0244	0.0203	0.0196	0.0211
		XMQO;Basal Eudicots;Gunnera manicata	N2*	ARTHγ	0.5208	288	313	601	3.6E−87	0.0618	0.0541	0.0631	0.0613	0.0587	0.0539	0.0616	0.0616	0.0583	0.0687	0.0563	0.0565	0.0627	0.0655	0.064	0.0654	0.0534	0.0645	0.0675	0.0635	0.055	0.0609	0.0524	0.0664	0.0683	0.066	0.0606	0.0672	0.0693	0.0727	0.0651	0.0575	0.0652	0.0613	0.0635	0.0597	0.0727	0.0676	0.0666	0.0651
		IWMW;Basal Eudicots;Buxus sempervirens	N3*		0.1028	253	29	282	4.6E−11	0.0159	0.01	0.0087	0.0099	0.0115	0.0116	0.0124	0.0079	0.0073	0.0101	0.0087	0.0148	0.0114	0.0182	0.0061	0.0108	0.011	0.0086	0.0061	0.0075	0.0171	0.0099	0.0191	0.0134	0.0172	0.014	0.0109	0.0136	0.0129	0.0136	0.0149	0.0122	0.0125	0.0072	0.0151	0.0088	0.0099	0.0145	0.0106	0.0142
		SWOH;Basal Eudicots;Trochodendron aralioides	N4*		0.1338	395	61	456	0.00232	0.0906	0.086	0.0834	0.0941	0.0854	0.0919	0.081	0.0803	0.1072	0.094	0.0916	0.0811	0.0941	0.0854	0.0932	0.0793	0.0779	0.0664	0.0885	0.0875	0.0845	0.0823	0.0809	0.0959	0.0705	0.0739	0.0884	0.0719	0.0917	0.0748	0.0819	0.0835	0.0948	0.0784	0.0863	0.0882	0.0873	0.0825	0.0913	0.0813
		AALA;Basal Eudicots;Meliosma cuneifolia
E22	6178	DRIL;Core Eudicots;Kalanchoe crenato-diagremontiana
		ZJUL;Core Eudicots;Rhodiola rosea	N1*		0.165	2657	525	3182	5.5E−31	0.0369	0.0431	0.0394	0.0393	0.0384	0.0344	0.0419	0.0305	0.0358	0.0347	0.0355	0.0336	0.0432	0.0351	0.0388	0.0408	0.0372	0.031	0.037	0.0371	0.0366	0.0366	0.0443	0.0404	0.0383	0.0363	0.0356	0.0304	0.034	0.0381	0.0328	0.0372	0.0371	0.0353	0.0387	0.0334	0.0434	0.0338	0.0378	0.0331
		KWGC;Core Eudicots;Crassula perforata	N2*	CRAPα	0.2994	1474	630	2104	9.3E−30	0.1136	0.1074	0.1045	0.1075	0.1076	0.1173	0.1264	0.1177	0.123	0.1161	0.118	0.1205	0.1035	0.1192	0.107	0.1067	0.1085	0.1134	0.1286	0.1066	0.1038	0.113	0.111	0.1243	0.1089	0.1289	0.1084	0.1153	0.105	0.1139	0.1084	0.1126	0.1121	0.1172	0.1246	0.1165	0.1213	0.117	0.1049	0.1177
		IUSR;Core Eudicots;Myriophyllum aquaticum	N3		0.0493	714	37	751	0.26136	0.0404	0.0373	0.0433	0.0352	0.045	0.046	0.0465	0.047	0.0452	0.0489	0.0492	0.0413	0.0341	0.0331	0.0463	0.0526	0.0451	0.0395	0.0399	0.0525	0.0376	0.0431	0.041	0.0421	0.0377	0.0374	0.0395	0.0381	0.0462	0.04	0.0465	0.0473	0.0507	0.0363	0.0436	0.0452	0.0302	0.0439	0.0421	0.0375
		UWFU;Core Eudicots;Itea virginica	N4*		0.0534	620	35	655	0.00068	0.0216	0.0245	0.0233	0.022	0.0204	0.0191	0.0216	0.0174	0.0239	0.0243	0.0264	0.0328	0.0224	0.0194	0.0206	0.0284	0.0217	0.0215	0.0258	0.0193	0.0143	0.022	0.0213	0.0228	0.0211	0.0245	0.0231	0.026	0.0273	0.0221	0.0234	0.0216	0.0258	0.0231	0.0244	0.0189	0.0184	0.0258	0.0247	0.0214
		YKQR;Core Eudicots;Hamamelis virginiana	N5		0.0164	600	10	610	0.99943	0.0454	0.0489	0.0435	0.0464	0.0583	0.0426	0.0476	0.0423	0.056	0.0323	0.0432	0.047	0.0393	0.0489	0.0467	0.0363	0.0425	0.0425	0.0468	0.0376	0.0448	0.042	0.0464	0.0419	0.0486	0.053	0.0458	0.053	0.0476	0.0425	0.0455	0.0456	0.0438	0.0368	0.0441	0.0464	0.0447	0.0474	0.0425	0.046
		Vitvi_Genoscope.12X;Genome;Vitis vinifera
E23	4245	VCIN;Core Eudicots/Rosids;Malus baccata
		BLVL;Core Eudicots/Rosids;Sorbus koehneana	N1*		0.1073	774	93	867	2.8E−13	0.027	0.0229	0.0227	0.0262	0.0278	0.0232	0.0234	0.0264	0.0177	0.018	0.0194	0.0155	0.0257	0.024	0.0194	0.0247	0.0244	0.0122	0.0166	0.0215	0.0202	0.0188	0.0219	0.0217	0.0239	0.0125	0.0194	0.0183	0.0246	0.0173	0.0238	0.0243	0.0273	0.0254	0.0231	0.0232	0.0231	0.0261	0.0226	0.022
		EAVM;Core Eudicots/Rosids;Amelanchier canadensis	N2*	MADOα	0.5517	221	272	493	9.9E−26	0.2489	0.2405	0.2618	0.2484	0.2602	0.2597	0.2508	0.2548	0.2696	0.243	0.2561	0.277	0.2463	0.2338	0.2708	0.2678	0.2374	0.2698	0.2573	0.26	0.2573	0.2635	0.2604	0.2662	0.2663	0.2399	0.2288	0.2443	0.2457	0.2362	0.2236	0.2452	0.2353	0.2296	0.2481	0.2972	0.2337	0.2511	0.2579	0.2442
		ZPKK;Core Eudicots/Rosids;Aruncus dioicu	N3		0.04	240	10	250	0.829	0.0585	0.0423	0.0478	0.0569	0.0553	0.0502	0.0558	0.0603	0.0599	0.047	0.0556	0.0506	0.0605	0.0551	0.0546	0.0583	0.0594	0.0464	0.0609	0.039	0.05	0.0491	0.0593	0.0662	0.061	0.0526	0.0549	0.0518	0.0482	0.0445	0.0627	0.0517	0.0654	0.0459	0.0456	0.0512	0.0499	0.0485	0.0588	0.0606
		NCVK;Core Eudicots/Rosids;Prunus prostrata	N4*		0.112	991	125	1116	3.6E−08	0.0403	0.0451	0.0474	0.0489	0.0351	0.043	0.0427	0.0447	0.0401	0.0503	0.0467	0.0397	0.0438	0.0459	0.043	0.0477	0.0466	0.0512	0.0412	0.0442	0.0502	0.0449	0.0334	0.0456	0.0445	0.0499	0.0343	0.0553	0.0423	0.0358	0.0312	0.0432	0.0462	0.0368	0.0487	0.0505	0.0371	0.0521	0.039	0.0325
		SXCE;Core Eudicots/Rosids;Physocarpus opulifolius
E24	6253	PJSX;Core Eudicots/Rosids;Acacia pycnantha
		KZED;Core Eudicots/Rosids;Senna hebecarpa	N1		0.0524	1556	86	1642	0.37409	0.044	0.0476	0.0502	0.0515	0.0491	0.0493	0.0519	0.0634	0.0443	0.0421	0.058	0.0553	0.0405	0.0518	0.0476	0.044	0.0456	0.0414	0.058	0.0459	0.0448	0.0406	0.0388	0.0428	0.046	0.0575	0.0441	0.0548	0.0532	0.0435	0.0499	0.056	0.0472	0.0497	0.0452	0.0465	0.0521	0.0363	0.0496	0.0461
		QZXQ;Core Eudicots/Rosids;Gymnocladus dioicus	N2*	GYDIα	0.2647	778	280	1058	2.7E−11	0.1214	0.1269	0.1441	0.1322	0.1387	0.1214	0.1625	0.1551	0.1408	0.1573	0.1257	0.1363	0.1208	0.1376	0.1368	0.1308	0.1356	0.1403	0.1335	0.1605	0.1238	0.1649	0.1301	0.1391	0.1477	0.1515	0.1413	0.1266	0.1232	0.1491	0.125	0.1606	0.1421	0.1515	0.1493	0.1427	0.1349	0.1229	0.126	0.1474
		VLNB;Core Eudicots/Rosids;Gompholobium polymorphum	N3*		0.1271	570	83	653	6.4E−07	0.055	0.0458	0.0603	0.0541	0.0504	0.0526	0.0601	0.0507	0.0419	0.0519	0.0578	0.0549	0.0421	0.0617	0.0596	0.0548	0.0484	0.0564	0.0517	0.0536	0.0576	0.0531	0.0487	0.0601	0.0548	0.0428	0.0551	0.0582	0.0547	0.0558	0.0554	0.0486	0.0517	0.0517	0.0627	0.0501	0.0438	0.0483	0.0564	0.0494
		JETM;Core Eudicots/Rosids;Bauhinia tomentosa	N4		0.1979	1070	264	1334	0.90562	0.2426	0.2285	0.2288	0.2122	0.2112	0.2208	0.2374	0.2332	0.2409	0.2277	0.2241	0.1925	0.218	0.211	0.2189	0.2094	0.216	0.2296	0.2346	0.2127	0.2331	0.2269	0.2005	0.2298	0.2209	0.2155	0.2305	0.2376	0.2131	0.2184	0.2359	0.2208	0.2002	0.2207	0.2215	0.2254	0.2051	0.2294	0.2377	0.228
		OQHZ;Core Eudicots/Rosids;Quillaja saponaria
E25	6974	VLNB;Core Eudicots/Rosids;Gompholobium polymorphum
		TTRG;Core Eudicots/Rosids;Lupinus angustifolius	N1*		0.0912	1464	147	1611	2.0E−11	0.0279	0.0247	0.0208	0.0227	0.0222	0.0279	0.0267	0.0206	0.0188	0.0185	0.0243	0.0268	0.0201	0.0318	0.0219	0.0224	0.0289	0.0214	0.027	0.0255	0.0257	0.0183	0.0393	0.0227	0.0288	0.026	0.0266	0.0321	0.0233	0.0192	0.0227	0.0268	0.0231	0.0294	0.0234	0.0212	0.0238	0.0268	0.0255	0.0232
		SLYR;Core Eudicots/Rosids;Cladrastis lutea	N2*		0.2339	1323	404	1727	4.9E−40	0.0393	0.0377	0.0482	0.046	0.0476	0.0439	0.0467	0.0368	0.0506	0.0516	0.0349	0.0463	0.0327	0.0408	0.0399	0.042	0.0372	0.041	0.0356	0.0406	0.0457	0.05	0.0452	0.0535	0.0459	0.0502	0.0355	0.0538	0.0431	0.0403	0.0525	0.0481	0.052	0.0433	0.0451	0.0489	0.0434	0.05	0.0417	0.0394
		ZSSR;Core Eudicots/Rosids;Xanthocercis zambesiaca	N3*	GLSOβ	0.2805	577	225	802	6.5E−32	0.0749	0.0656	0.0711	0.0663	0.08	0.0516	0.0785	0.0695	0.052	0.0707	0.0598	0.0627	0.0595	0.0681	0.0754	0.0713	0.0525	0.0713	0.066	0.059	0.0741	0.078	0.0619	0.0601	0.0785	0.0585	0.0709	0.0617	0.0688	0.082	0.0627	0.0733	0.059	0.0635	0.0607	0.0562	0.0627	0.0723	0.0701	0.0634
		GEHT;Core Eudicots/Rosids;Gleditsia triacanthos	N4*		0.1148	756	98	854	1.1E−11	0.0365	0.0215	0.0302	0.0317	0.0395	0.0302	0.0255	0.0316	0.0297	0.0282	0.0296	0.032	0.0296	0.0353	0.0287	0.03	0.0355	0.0302	0.0365	0.029	0.0301	0.0293	0.0333	0.0373	0.0334	0.0344	0.0313	0.0275	0.0345	0.0332	0.0286	0.0258	0.0261	0.0361	0.0333	0.0308	0.0263	0.0335	0.0275	0.0257
		RKFX;Core Eudicots/Rosids;Cercis canadensis	N5		0.0299	486	15	501	1	0.1231	0.1214	0.1289	0.1293	0.1147	0.1047	0.1139	0.1389	0.1108	0.126	0.1268	0.1152	0.118	0.1211	0.1276	0.1168	0.1385	0.1095	0.1167	0.1075	0.1102	0.1232	0.1324	0.122	0.1186	0.1007	0.1285	0.1074	0.1319	0.1141	0.124	0.1321	0.1086	0.122	0.1247	0.1213	0.1296	0.1278	0.1057	0.1262
		OQHZ;Core Eudicots/Rosids;Quillaja saponaria	N6		0.0227	905	21	926	1	0.2846	0.2778	0.263	0.2908	0.2969	0.2938	0.2894	0.298	0.2831	0.308	0.2936	0.2893	0.3001	0.2808	0.3024	0.302	0.2866	0.308	0.2943	0.2835	0.2889	0.2907	0.3008	0.2861	0.3022	0.2724	0.2907	0.2989	0.3017	0.2904	0.2915	0.2815	0.2801	0.3054	0.2892	0.2791	0.2839	0.2904	0.2887	0.2881
		LWDA;Core Eudicots/Rosids;Alnus serrulata
E26	4820	NEBM;Core Eudicots/Rosids;Syzygium micranthum
		FGDU;Core Eudicots/Rosids;Syzygium paniculatum	N1*		0.1116	3352	421	3773	0.00622	0.0916	0.0792	0.0839	0.0799	0.0895	0.0792	0.0841	0.075	0.0753	0.0853	0.0667	0.0756	0.0872	0.0689	0.0805	0.086	0.0759	0.096	0.0804	0.0744	0.0625	0.0957	0.0884	0.0822	0.0813	0.0775	0.0949	0.0934	0.0823	0.0957	0.0876	0.0776	0.0896	0.0791	0.0747	0.0914	0.0703	0.0781	0.0789	0.0783
		AYMT;Core Eudicots/Rosids;Eucalyptus leucoxylon	N2		0.206	1087	282	1369	0.07269	0.1855	0.1707	0.1848	0.1675	0.1647	0.1706	0.17	0.1687	0.1716	0.1811	0.1777	0.1858	0.1702	0.1788	0.154	0.1798	0.1723	0.1535	0.1876	0.1583	0.1795	0.1946	0.1769	0.1867	0.1879	0.1678	0.1633	0.195	0.1504	0.1662	0.1756	0.1864	0.1755	0.1607	0.1715	0.19	0.146	0.1764	0.1865	0.1744
		SWGX;Core Eudicots/Rosids;Tetrazygia bicolor	N3*		0.0414	347	15	362	0.01893	0.0251	0.0152	0.0262	0.0239	0.0311	0.0229	0.0227	0.0116	0.0196	0.0197	0.0189	0.0197	0.0211	0.0193	0.0178	0.0163	0.0196	0.0237	0.0174	0.0201	0.0167	0.0207	0.0209	0.0174	0.019	0.0277	0.027	0.019	0.024	0.0168	0.0233	0.0188	0.0129	0.0216	0.0171	0.0192	0.0332	0.0198	0.0203	0.0154
		AJJE;Core Eudicots/Rosids;Terminalia neotaliala	N4*		0.1571	440	82	522	3.7E−21	0.0183	0.0199	0.0125	0.0184	0.0187	0.0154	0.0161	0.0139	0.0227	0.0245	0.0125	0.0136	0.0121	0.0226	0.012	0.0125	0.0171	0.0228	0.0148	0.0108	0.0145	0.0267	0.0137	0.0234	0.0083	0.0132	0.0203	0.0175	0.0175	0.0215	0.0125	0.013	0.0178	0.0163	0.0189	0.0198	0.0119	0.0151	0.0223	0.0135
		YNUE;Core Eudicots/Rosids;Punica granatum	N5		0.0735	227	18	245	0.99928	0.1309	0.1326	0.147	0.1521	0.1458	0.1446	0.1451	0.1289	0.1198	0.1547	0.1474	0.1298	0.1259	0.1318	0.1541	0.1457	0.1356	0.1248	0.1527	0.1446	0.1416	0.1365	0.1478	0.1363	0.1563	0.1309	0.1767	0.1577	0.1532	0.1509	0.1644	0.1373	0.145	0.1788	0.1401	0.1564	0.1387	0.1222	0.1598	0.154
		KVAY;Core Eudicots/Rosids;Tribulus eichlerianus	N6		0.0431	400	18	418	0.99614	0.0782	0.075	0.0844	0.09	0.078	0.0763	0.0848	0.0867	0.0781	0.0705	0.0766	0.0956	0.0759	0.0797	0.0765	0.0788	0.0804	0.0768	0.0745	0.0785	0.0804	0.0849	0.09	0.0833	0.0807	0.0725	0.0904	0.0704	0.0776	0.0816	0.069	0.0846	0.0786	0.0698	0.0659	0.089	0.0862	0.0788	0.0754	0.0757
		IHCQ;Core Eudicots/Rosids;Crossopetalum rhacoma
E27	5014	ROLB;Core Eudicots/Rosids;Oenothera elata
		PMTB;Core Eudicots/Rosids;Oenothera gaura	N1*		0.0741	2901	232	3133	0.00043	0.0437	0.0409	0.0475	0.048	0.0337	0.044	0.0472	0.0383	0.0388	0.0394	0.0341	0.0468	0.0485	0.0464	0.0421	0.0411	0.0435	0.0448	0.045	0.0368	0.0564	0.0438	0.047	0.0409	0.051	0.0394	0.0423	0.0431	0.0507	0.0506	0.0487	0.0444	0.0542	0.0463	0.0448	0.037	0.0415	0.0456	0.0508	0.0502
		FEDW;Core Eudicots/Rosids;Epilobium sp	N2*	OEGRα	0.3863	1020	642	1662	7.1E−27	0.186	0.1824	0.1896	0.1724	0.1503	0.1717	0.177	0.1688	0.1665	0.178	0.1877	0.1741	0.1775	0.1671	0.1935	0.163	0.1773	0.1756	0.1936	0.1765	0.1777	0.1707	0.1784	0.1705	0.1847	0.1786	0.1641	0.1923	0.176	0.1756	0.185	0.1814	0.1833	0.1705	0.1788	0.184	0.1638	0.1632	0.174	0.1924
		RJNQ;Core Eudicots/Rosids;Lagerstroemia indica	N3		0.0429	781	35	816	0.99873	0.0705	0.0724	0.0959	0.098	0.0763	0.0821	0.0758	0.0761	0.0809	0.082	0.0712	0.0805	0.0817	0.0777	0.0576	0.0843	0.08	0.091	0.0815	0.088	0.0864	0.091	0.065	0.0811	0.0824	0.0856	0.0821	0.0767	0.078	0.0785	0.0905	0.0817	0.0832	0.0818	0.0801	0.0856	0.086	0.0771	0.0714	0.084
		AJJE;Core Eudicots/Rosids;Terminalia neotaliala	N4		0.1811	389	86	475	0.05212	0.1392	0.1533	0.154	0.1354	0.136	0.1599	0.1423	0.1417	0.1493	0.1427	0.1493	0.1396	0.1511	0.143	0.1434	0.1603	0.1419	0.1534	0.1388	0.141	0.1494	0.1508	0.1603	0.1342	0.1507	0.143	0.1592	0.1368	0.1518	0.1623	0.1392	0.1332	0.15	0.1407	0.1472	0.1347	0.131	0.1341	0.1503	0.1392
		UDUT;Core Eudicots/Rosids;Larrea tridentata	N5		0.0479	437	22	459	0.63881	0.0607	0.0416	0.0624	0.0569	0.0588	0.0458	0.0472	0.0545	0.0561	0.0483	0.0483	0.0601	0.0448	0.0617	0.047	0.0469	0.0688	0.0499	0.063	0.043	0.0424	0.0522	0.0416	0.0463	0.0501	0.0634	0.0511	0.0499	0.0565	0.0558	0.065	0.0549	0.0564	0.047	0.0614	0.0588	0.0592	0.052	0.0576	0.0572
		IHCQ;Core Eudicots/Rosids;Crossopetalum rhacoma
E28	5735	SIZE;Core Eudicots/Rosids;Passiflora caerulea
		ZIWB;Core Eudicots/Rosids;Passiflora_sp	N1*		0.1217	3673	509	4182	1.1E−10	0.0615	0.0699	0.0635	0.0579	0.0598	0.0596	0.065	0.0711	0.0568	0.0649	0.0656	0.0613	0.0587	0.0595	0.0533	0.0641	0.0559	0.0651	0.0662	0.0552	0.0613	0.0654	0.0699	0.0685	0.0628	0.0597	0.0571	0.0602	0.0621	0.0629	0.0677	0.0524	0.0664	0.058	0.0623	0.0609	0.0718	0.0651	0.0601	0.0619
		EZZT;Core Eudicots/Rosids;Passiflora edulis	N2*		0.2459	2318	756	3074	0.00351	0.202	0.1931	0.1774	0.1935	0.2334	0.1894	0.21	0.2049	0.1976	0.2313	0.22	0.1899	0.1956	0.1974	0.1907	0.1919	0.2065	0.1937	0.1871	0.1898	0.1985	0.1852	0.1887	0.1774	0.2043	0.2	0.2186	0.1932	0.1847	0.1874	0.1979	0.1928	0.2097	0.201	0.2145	0.1919	0.2046	0.1892	0.1967	0.2104
		COAQ;Core Eudicots/Rosids;Malesherbia fasciculata	N3		0.06	752	48	800	1	0.1802	0.1709	0.1535	0.1691	0.1675	0.191	0.1691	0.159	0.1805	0.1658	0.1928	0.1571	0.1832	0.1664	0.1726	0.1932	0.1796	0.1753	0.1526	0.1935	0.1699	0.1559	0.1743	0.1654	0.1661	0.1854	0.1821	0.1743	0.1627	0.164	0.1578	0.1886	0.1917	0.1806	0.164	0.1649	0.1669	0.1725	0.1664	0.1659
		NJLF;Core Eudicots/Rosids;Viola canadensis	N4*		0.0596	410	26	436	7.5E−07	0.0089	0.0045	0.0058	0.0044	0.0118	0.0148	0.0098	0.0089	0.0142	0.009	0.0102	0.0101	0.0073	0.0058	0.0086	0.0116	0.0058	0.0058	0.0118	0.0058	0.0071	0.0072	0.0056	0.0055	0.0059	0.0113	0.0058	0.0071	0.0101	0.0113	0.0088	0.0117	0.0133	0.0045	0.0072	0.0122	0.0057	0.0116	0.0086	0.0087
		INQX;Core Eudicots/Rosids;Salix acutifolia	N5		0.0373	464	18	482	0.859	0.0479	0.0481	0.0449	0.0444	0.046	0.0443	0.0539	0.0289	0.0438	0.0453	0.0476	0.0398	0.0593	0.0504	0.0511	0.0504	0.0541	0.0482	0.0544	0.038	0.0526	0.0494	0.0478	0.0531	0.0597	0.0523	0.0468	0.0479	0.0448	0.0499	0.0479	0.0423	0.0557	0.0476	0.0561	0.0432	0.047	0.0456	0.0436	0.0418
		XPBC;Core Eudicots/Rosids;Galphimia gracilis
E29	7713	IEPQ;Core Eudicots/Rosids;Salix dasyclados
		TDTF;Core Eudicots/Rosids;Salix sachalinensis	N1*		0.1579	4272	801	5073	1.0E−13	0.0749	0.0693	0.0703	0.0775	0.0706	0.07	0.0773	0.0719	0.068	0.0647	0.0841	0.069	0.0768	0.0768	0.0773	0.0696	0.0718	0.0803	0.0728	0.0644	0.0669	0.0822	0.0753	0.0708	0.0704	0.0626	0.0692	0.0626	0.0739	0.0726	0.0657	0.073	0.0666	0.0706	0.0654	0.0787	0.0696	0.0785	0.0687	0.0705
		Poptr_v3.0;Genome;Populus trichocarpa	N2*	SAACα	0.4415	750	593	1343	5.7E−13	0.2642	0.2786	0.2588	0.2898	0.2881	0.2839	0.2905	0.2635	0.3059	0.2762	0.2837	0.2898	0.292	0.2864	0.2568	0.2883	0.3026	0.2586	0.2946	0.2768	0.2814	0.2779	0.2986	0.2668	0.2712	0.2538	0.2645	0.2631	0.2783	0.2695	0.2849	0.2672	0.2713	0.2707	0.2744	0.2806	0.2915	0.2985	0.2976	0.2711
		COAQ;Core Eudicots/Rosids;Malesherbia fasciculata	N3		0.0115	518	6	524	0.9987	0.0377	0.0385	0.0292	0.0354	0.0339	0.0307	0.0274	0.0395	0.0391	0.0337	0.032	0.0386	0.0401	0.034	0.0293	0.0364	0.0397	0.0312	0.0358	0.0351	0.0387	0.0445	0.0353	0.0313	0.0354	0.0393	0.0426	0.0393	0.0311	0.0362	0.0436	0.0403	0.0293	0.0326	0.0401	0.0345	0.0253	0.0432	0.0412	0.0392
		HBUQ;Core Eudicots/Rosids;Licania michauxii	N4*		0.1011	1601	180	1781	9.1E−12	0.0208	0.0307	0.0311	0.0339	0.024	0.0261	0.0245	0.0322	0.0284	0.0248	0.03	0.0303	0.0338	0.0318	0.0307	0.032	0.0283	0.0245	0.0209	0.0254	0.0362	0.0193	0.0339	0.0308	0.0216	0.0276	0.0281	0.025	0.03	0.0293	0.0256	0.0294	0.0274	0.0208	0.0314	0.0261	0.0343	0.0305	0.0301	0.0288
		VVPY;Core Eudicots/Rosids;Croton tiglium
E30	6325	MYVH;Core Eudicots/Rosids;Linum grandiflorum
		HNCF;Core Eudicots/Rosids;Linum hirsutum	N1*		0.1293	3191	474	3665	2.3E−07	0.082	0.0708	0.0714	0.0775	0.0658	0.0673	0.0627	0.0817	0.0624	0.0637	0.0631	0.0601	0.0584	0.0823	0.0746	0.0754	0.0768	0.0702	0.0567	0.0652	0.0747	0.0798	0.0755	0.0697	0.065	0.0727	0.072	0.0559	0.0612	0.0713	0.0607	0.0851	0.074	0.0838	0.0669	0.0557	0.0855	0.0783	0.0663	0.0754
		KCPT;Core Eudicots/Rosids;Linum macraei	N2		0.2664	471	171	642	0.09233	0.2243	0.2343	0.2686	0.237	0.2203	0.2246	0.2302	0.2354	0.235	0.22	0.2114	0.2286	0.2273	0.238	0.223	0.2226	0.2378	0.2581	0.2139	0.2219	0.2344	0.2321	0.2461	0.2347	0.2332	0.2199	0.2388	0.2031	0.2408	0.2375	0.2479	0.2415	0.2368	0.2122	0.2398	0.2219	0.2547	0.2297	0.2199	0.2355
		NFXV;Core Eudicots/Rosids;Mammea americana	N3		0.038	152	6	158	0.34342	0.0289	0.0228	0.0219	0.0391	0.0293	0.034	0.0276	0.0273	0.0298	0.0277	0.0271	0.0249	0.0223	0.0266	0.0247	0.0368	0.0268	0.0389	0.011	0.0354	0.0251	0.0285	0.0267	0.0292	0.022	0.0342	0.0303	0.0299	0.0361	0.025	0.0356	0.0352	0.0221	0.0304	0.028	0.0339	0.0222	0.0298	0.0303	0.03
		XPBC;Core Eudicots/Rosids;Galphimia gracilis	N4*		0.099	519	57	576	0.00044	0.0564	0.0515	0.0429	0.0357	0.052	0.0506	0.0487	0.0504	0.0521	0.044	0.0473	0.0453	0.0591	0.0538	0.0518	0.058	0.0547	0.0603	0.0481	0.0568	0.0484	0.0604	0.0558	0.0475	0.0584	0.0497	0.049	0.0501	0.0505	0.046	0.0499	0.0504	0.0467	0.0635	0.0536	0.0397	0.051	0.0431	0.0599	0.057
		VNMY;Core Eudicots/Rosids;Bischofia javanica	N5		0.0585	483	30	513	0.17375	0.036	0.0426	0.0534	0.0472	0.0501	0.0281	0.0482	0.0437	0.043	0.0597	0.0391	0.0427	0.0485	0.0524	0.0408	0.0364	0.051	0.0459	0.0376	0.0325	0.0499	0.0385	0.0462	0.0495	0.0407	0.0515	0.0513	0.049	0.0448	0.0455	0.044	0.0443	0.0326	0.0478	0.0459	0.0447	0.0511	0.0415	0.0499	0.045
		LFOG;Core Eudicots/Rosids;Salix purpurea
E31	6507	OLXF;Core Eudicots/Rosids;Hibiscus cannabinus
		ZSAB;Core Eudicots/Rosids;Hoheria angustifolia	N1*		0.1937	1457	350	1807	1.0E−09	0.1207	0.111	0.1057	0.1054	0.094	0.106	0.1173	0.1108	0.1032	0.1023	0.0968	0.1086	0.0992	0.103	0.0784	0.0886	0.0871	0.1015	0.0912	0.1	0.1021	0.1181	0.1063	0.0972	0.104	0.1141	0.1092	0.1029	0.1055	0.0964	0.0981	0.0845	0.1084	0.1049	0.0917	0.1044	0.0834	0.124	0.1139	0.1029
		WYIG;Core Eudicots/Rosids;Dombeya burgessiae	N2*	HICAα	0.2247	1211	351	1562	1.1E−13	0.1092	0.1069	0.0962	0.0974	0.1162	0.097	0.109	0.1179	0.1125	0.1173	0.1075	0.0941	0.0973	0.0997	0.0917	0.0991	0.0971	0.1153	0.0986	0.1202	0.1146	0.1019	0.0961	0.1017	0.1094	0.1101	0.1174	0.1156	0.0948	0.1054	0.0956	0.0966	0.1037	0.104	0.0911	0.1017	0.1103	0.1012	0.1194	0.0933
		Theca_v1.1;Genome;Theobroma cacao	N3		0.2086	387	102	489	0.9293	0.2413	0.2426	0.2558	0.2154	0.2356	0.2515	0.2296	0.2275	0.242	0.2334	0.2645	0.2426	0.2714	0.2475	0.2275	0.2249	0.244	0.2253	0.2551	0.2422	0.223	0.2661	0.2485	0.2443	0.2446	0.2718	0.246	0.2331	0.2314	0.2685	0.2465	0.2454	0.2227	0.2472	0.2643	0.2602	0.2371	0.2526	0.2277	0.2437
		ATFX;Core Eudicots/Rosids;Muntingia calabura	N4		0.0494	404	21	425	0.28298	0.0488	0.0312	0.0466	0.0463	0.0351	0.0442	0.0428	0.0499	0.0482	0.0456	0.0391	0.0468	0.0408	0.0462	0.0458	0.0385	0.0448	0.0395	0.0401	0.0466	0.0374	0.0291	0.0402	0.0464	0.0382	0.0376	0.0468	0.0529	0.0386	0.0416	0.047	0.0329	0.0475	0.0426	0.0453	0.0349	0.0363	0.045	0.0481	0.0338
		KPTE;Core Eudicots/Rosids;Bixa orellana
E32	3278	JOIS;Core Eudicots/Rosids;Koeberlinia spinosa
		UAXP;Core Eudicots/Rosids;Gyrostemon ramulosus	N1*		0.1669	534	107	641	1.8E−11	0.0588	0.0581	0.056	0.0547	0.0502	0.0498	0.0451	0.036	0.0387	0.0437	0.0551	0.0456	0.055	0.056	0.0585	0.0466	0.058	0.0536	0.0603	0.0558	0.0638	0.0581	0.0507	0.0611	0.0513	0.0495	0.0493	0.0603	0.0583	0.0569	0.0592	0.0742	0.0486	0.0426	0.0472	0.0494	0.0487	0.0625	0.0498	0.052
		CRNC;Core Eudicots/Rosids;Limnanthes douglasii	N2*	ARTHβ	0.2213	482	137	619	2.1E−10	0.0949	0.1064	0.0825	0.107	0.0948	0.1144	0.1096	0.1053	0.083	0.0883	0.1035	0.0915	0.1001	0.0888	0.0897	0.108	0.096	0.0938	0.0943	0.0964	0.0996	0.1022	0.0937	0.1043	0.0908	0.0909	0.0956	0.0706	0.1022	0.1001	0.0893	0.0845	0.1047	0.0927	0.1014	0.1048	0.1038	0.0899	0.1037	0.1009
		HYZL;Core Eudicots/Rosids;Akania lucens	N3		0.0612	399	26	425	1	0.1441	0.142	0.162	0.1608	0.1657	0.1679	0.1451	0.161	0.1679	0.1734	0.1636	0.1694	0.1401	0.1575	0.154	0.1721	0.1645	0.1765	0.1556	0.1759	0.1586	0.1383	0.1405	0.1562	0.161	0.1701	0.1526	0.1634	0.1635	0.1546	0.1609	0.1767	0.162	0.1756	0.153	0.1558	0.1599	0.1545	0.1628	0.1667
		KPTE;Core Eudicots/Rosids;Bixa orellana	N4		0.1137	725	93	818	0.22711	0.0957	0.0984	0.0938	0.0929	0.0902	0.111	0.0976	0.0887	0.0946	0.101	0.1199	0.1043	0.1034	0.1035	0.1066	0.0998	0.115	0.0943	0.1075	0.0971	0.107	0.0883	0.0998	0.096	0.0947	0.1069	0.1068	0.0954	0.0888	0.104	0.1009	0.1013	0.1028	0.1229	0.0877	0.0989	0.1042	0.1168	0.1111	0.0983
		RJIM;Core Eudicots/Rosids;Melia azedarach
E33	6689	IPWB;Core Eudicots/Rosids;Brassica nigra
		VMNH;Core Eudicots/Rosids;Sinapis alba	N1*		0.1878	1202	278	1480	2.7E−05	0.1077	0.1335	0.1222	0.1333	0.1378	0.1213	0.1281	0.1232	0.113	0.1203	0.1233	0.1369	0.1136	0.1045	0.1381	0.1148	0.1394	0.1233	0.1072	0.1181	0.1294	0.1152	0.1166	0.1193	0.1224	0.1043	0.1244	0.1212	0.1072	0.1146	0.13	0.1455	0.1275	0.1372	0.1418	0.1229	0.1267	0.1161	0.1386	0.1097
		CSUV;Core Eudicots/Rosids;Cochlearia officinalis	N2*		0.1529	593	107	700	9.6E−09	0.0641	0.0601	0.0609	0.063	0.0643	0.0663	0.0609	0.058	0.0701	0.0628	0.0556	0.0573	0.0585	0.0533	0.0538	0.0643	0.0623	0.0639	0.0628	0.0529	0.0636	0.0635	0.0535	0.0612	0.0584	0.0585	0.06	0.0632	0.0657	0.0637	0.0624	0.0617	0.0646	0.0653	0.055	0.0691	0.0571	0.0606	0.0647	0.071
		TZWR;Core Eudicots/Rosids;Arabis alpina	N3*		0.1385	1176	189	1365	8.3E−19	0.0248	0.0325	0.0328	0.0318	0.0263	0.0293	0.0323	0.0238	0.028	0.0396	0.02	0.0198	0.0251	0.023	0.0249	0.0276	0.0311	0.0368	0.033	0.0264	0.0323	0.0364	0.0368	0.0381	0.0344	0.0244	0.0267	0.0275	0.0261	0.0321	0.0275	0.0286	0.0303	0.0401	0.0314	0.0298	0.0326	0.034	0.0265	0.0332
		Arath_TAIR10;Genome;Arabidopsis_thaliana	N4*	ARTHα	0.4066	340	233	573	1.7E−09	0.2481	0.2477	0.248	0.2613	0.2438	0.2427	0.2452	0.2514	0.248	0.2555	0.268	0.2277	0.2613	0.2373	0.2524	0.2431	0.2867	0.2483	0.239	0.2672	0.2417	0.2316	0.2558	0.2722	0.2526	0.2624	0.2455	0.2399	0.2393	0.2685	0.266	0.2513	0.2812	0.2615	0.2415	0.2647	0.248	0.2524	0.2476	0.2551
		UPZX;Core Eudicots/Rosids;Cleome viscosa	N5		0.0169	1107	19	1126	1	0.113	0.1188	0.0977	0.1074	0.1045	0.1027	0.1001	0.1011	0.1	0.0831	0.1092	0.1093	0.0957	0.1024	0.1092	0.1013	0.1021	0.1019	0.0882	0.0931	0.0886	0.111	0.1141	0.1077	0.1068	0.1084	0.1178	0.1059	0.1175	0.1034	0.0975	0.1046	0.098	0.1032	0.1053	0.1121	0.1204	0.1015	0.1195	0.0929
		RTTY;Core Eudicots/Rosids;Salvadora sp.
E34	5688	SKNL;Core Eudicots;Saponaria officinalis
		OLES;Core Eudicots;Schiedea membranacea	N1*		0.0877	666	64	730	3.4E−08	0.0248	0.0255	0.0259	0.019	0.0187	0.0209	0.0229	0.0171	0.0327	0.0291	0.0259	0.0218	0.0216	0.0247	0.0251	0.0296	0.0223	0.0191	0.0186	0.0265	0.0232	0.0366	0.0246	0.0268	0.0184	0.0286	0.0248	0.0229	0.0192	0.0254	0.0265	0.0267	0.0224	0.0222	0.0204	0.0271	0.0248	0.0265	0.0213	0.0187
		FZQN;Core Eudicots;Silene latifolia	N2*	SCMEβ	0.4548	808	674	1482	7.6E−97	0.0747	0.0547	0.0719	0.0633	0.0683	0.0585	0.0635	0.0698	0.0773	0.0679	0.0706	0.0579	0.0629	0.0533	0.0628	0.074	0.0532	0.0702	0.0479	0.0662	0.0787	0.0578	0.0768	0.0674	0.0801	0.0746	0.0667	0.062	0.0684	0.0643	0.0581	0.0677	0.0621	0.0759	0.0689	0.0659	0.0653	0.0557	0.0737	0.069
		TJES;Core Eudicots;Spergularia media	N3*		0.2244	819		1056	1.5E−17	0.0768	0.0743	0.0985	0.0823	0.0884	0.0825	0.0808	0.0744	0.0702	0.0841	0.0807	0.0757	0.0809	0.0752	0.0785	0.0733	0.075	0.0694	0.0827	0.0852	0.0902	0.0911	0.0835	0.0938	0.0651	0.0854	0.0814	0.0686	0.0875	0.0794	0.0807	0.0797	0.0814	0.0783	0.085	0.0825	0.0926	0.0859	0.0768	0.0931
		RXEN;Core Eudicots;Polycarpaea repens	N4		0.1116	740	93	833	0.9619	0.1533	0.1261	0.1432	0.137	0.1289	0.1361	0.1514	0.1276	0.1383	0.1282	0.1317	0.1553	0.1487	0.1485	0.1476	0.1492	0.1283	0.1499	0.1255	0.1476	0.1507	0.136	0.1569	0.1447	0.1382	0.1414	0.1651	0.1421	0.1501	0.1289	0.1533	0.1414	0.1364	0.13	0.1434	0.1391	0.158	0.1429	0.1575	0.1464
		Betvu_v1.1;Genome;Beta_vulgaris	N5		0.025	740	19	759	1	0.0899	0.0901	0.0792	0.0807	0.0857	0.0834	0.0948	0.0756	0.1041	0.0917	0.0787	0.0722	0.0899	0.0741	0.0678	0.0878	0.0879	0.0912	0.0796	0.0807	0.0894	0.091	0.0844	0.0921	0.0926	0.0772	0.091	0.0852	0.0755	0.0891	0.0754	0.1011	0.068	0.0897	0.0739	0.0774	0.0713	0.0838	0.0967	0.0928
		BYNZ;Core Eudicots;Portulaca umbraticola
E35	6340	BWRK;Core Eudicots;Alternanthera sessilis
		ZBPY;Core Eudicots;Alternanthera brasiliana	N1*		0.2002	2169	543	2712	9.6E−16	0.0887	0.0826	0.0838	0.0887	0.0924	0.0887	0.0702	0.0878	0.0819	0.0849	0.0969	0.0923	0.0858	0.0832	0.082	0.081	0.0818	0.0853	0.0859	0.0857	0.0843	0.0952	0.0786	0.0825	0.0836	0.0768	0.0935	0.0883	0.0863	0.0742	0.0921	0.0703	0.0834	0.0782	0.0807	0.0695	0.0861	0.0874	0.0793	0.0757
		OHKC;Core Eudicots;Alternanthera caracasana	N2*		0.1825	1111	248	1359	2.7E−11	0.0815	0.0844	0.0642	0.0859	0.0818	0.0653	0.0905	0.0677	0.0849	0.083	0.0763	0.092	0.0803	0.0619	0.0808	0.0778	0.0646	0.0779	0.0695	0.1003	0.0637	0.0746	0.0741	0.0801	0.0748	0.0737	0.0826	0.074	0.0783	0.0817	0.0717	0.0802	0.0657	0.0785	0.0785	0.0819	0.077	0.0878	0.082	0.0758
		CUTE;Core Eudicots;Blutaparon vermiculare	N3*		0.1296	739	110	849	3.9E−11	0.037	0.0393	0.0411	0.0385	0.0467	0.0344	0.0367	0.0388	0.0348	0.035	0.0404	0.0411	0.0378	0.023	0.0388	0.0403	0.0427	0.0449	0.0411	0.0361	0.0382	0.0403	0.0443	0.0486	0.0353	0.0322	0.0295	0.0393	0.0471	0.0332	0.0522	0.0374	0.0369	0.0273	0.0319	0.034	0.0408	0.0386	0.0401	0.0323
		HDSY;Core Eudicots;Aerva persica	N4*	AMREβ	0.2555	373	128	501	5.7E−07	0.1356	0.1427	0.1321	0.1349	0.1434	0.1499	0.1306	0.1595	0.1444	0.1491	0.1427	0.1551	0.1454	0.1541	0.1478	0.1423	0.1526	0.1541	0.1377	0.1726	0.1538	0.1462	0.1469	0.1358	0.1415	0.1413	0.1527	0.1149	0.1406	0.1638	0.1354	0.1596	0.132	0.134	0.1503	0.1387	0.1419	0.1502	0.1427	0.1508
		WMLW;Core Eudicots;Amaranthus retroflexus	N5		0.0374	541	21	562	0.91212	0.0481	0.0643	0.054	0.0529	0.059	0.0632	0.0538	0.0623	0.053	0.0585	0.0516	0.0467	0.0435	0.0558	0.056	0.0479	0.0467	0.0443	0.0605	0.0527	0.0507	0.0547	0.0546	0.0464	0.058	0.054	0.0581	0.0572	0.0483	0.0606	0.049	0.0498	0.0462	0.0498	0.0513	0.0559	0.0412	0.0509	0.0615	0.0494
		WGET;Core Eudicots;Kochia scoparia
E36	5816	SCAO;Core Eudicots;Mollugo nudicaulis
		RNBN;Core Eudicots;Mollugo cerviana	N1*		0.0741	862	69	931	0.00158	0.0403	0.0482	0.0412	0.0346	0.0321	0.0369	0.0391	0.038	0.0333	0.0412	0.0341	0.0369	0.0501	0.0402	0.0383	0.0438	0.0431	0.0381	0.045	0.0294	0.0364	0.0369	0.0317	0.0397	0.0373	0.0305	0.0335	0.0379	0.0386	0.0405	0.0431	0.0399	0.0366	0.0389	0.0402	0.0346	0.0355	0.0429	0.0507	0.0485
		NXTS;Core Eudicots;Mollugo verticillata	N2*	MOPEα	0.4015	316	212	528	8.6E−29	0.1275	0.1126	0.1203	0.1269	0.1243	0.1058	0.142	0.1521	0.1202	0.1223	0.122	0.1545	0.1265	0.1319	0.1181	0.1287	0.1289	0.1304	0.1213	0.1262	0.1259	0.1058	0.1133	0.1318	0.1322	0.1198	0.1222	0.1267	0.148	0.1142	0.1192	0.1405	0.1339	0.1314	0.1339	0.1411	0.1484	0.1355	0.1117	0.1299
		CPKP;Core Eudicots;Lophophora williamsii	N3		0.1244	183	26	209	0.10025	0.0982	0.087	0.1026	0.0978	0.082	0.0935	0.0913	0.0951	0.0718	0.0949	0.0868	0.0928	0.0899	0.0908	0.1009	0.105	0.0982	0.105	0.1013	0.094	0.1048	0.1003	0.1	0.0963	0.0814	0.0889	0.093	0.0884	0.0904	0.0976	0.0883	0.0972	0.0892	0.0965	0.0799	0.0967	0.1048	0.0899	0.0904	0.0802
		BJKT;Core Eudicots;Delosperma echinatum	N4*		0.1376	376	60	436	0.00615	0.0917	0.0931	0.1036	0.0759	0.0958	0.0899	0.0826	0.1	0.0916	0.0831	0.0812	0.085	0.0806	0.0821	0.0887	0.1079	0.0908	0.0981	0.0813	0.085	0.0748	0.0785	0.1078	0.089	0.0959	0.0931	0.073	0.0864	0.0939	0.0816	0.0883	0.0956	0.0901	0.0781	0.0912	0.0799	0.0822	0.0982	0.0754	0.1021
		ONLQ;Core Eudicots;Atriplex hortensis	N5		0.0659	340	24	364	0.99062	0.1017	0.0959	0.1194	0.1031	0.1101	0.1044	0.1036	0.0938	0.1072	0.102	0.1018	0.1079	0.1016	0.0923	0.1222	0.0934	0.0995	0.1051	0.1248	0.1215	0.111	0.1027	0.1014	0.1113	0.0898	0.1056	0.1027	0.1064	0.1117	0.1045	0.0958	0.1001	0.1202	0.1055	0.0952	0.1003	0.1059	0.1074	0.1101	0.1077
		YNFJ;Core Eudicots;Microtea debilis
E37	5957	KDCH;Core Eudicots;Portulaca umbraticola
		UQCB;Core Eudicots;Portulaca molokiniensis	N1*		0.1394	1420	230	1650	3.5E−05	0.0916	0.0818	0.0797	0.0879	0.0842	0.0806	0.0789	0.08	0.0755	0.0809	0.0822	0.0727	0.0821	0.0849	0.0801	0.0919	0.0988	0.0785	0.089	0.0804	0.0758	0.0788	0.0954	0.0756	0.086	0.0767	0.0821	0.0823	0.0778	0.0844	0.0733	0.0703	0.0773	0.0706	0.0914	0.093	0.0884	0.0904	0.081	0.0871
		CPKP;Core Eudicots;Lophophora williamsii	N2*		0.0754	981	80	1061	0.00012	0.0434	0.0299	0.0446	0.0345	0.0331	0.0348	0.0303	0.0411	0.0342	0.0245	0.0334	0.034	0.0253	0.038	0.0432	0.0319	0.0388	0.0361	0.0478	0.0318	0.0375	0.045	0.048	0.0413	0.044	0.0327	0.0322	0.0355	0.0313	0.0346	0.0294	0.0302	0.0386	0.0392	0.0407	0.0498	0.0424	0.0286	0.0408	0.0321
		LKKX;Core Eudicots;Talinum sp.	N3*		0.1635	977	191	1168	1.6E−10	0.0631	0.0608	0.064	0.0613	0.0639	0.0705	0.0768	0.0686	0.0745	0.0732	0.0803	0.058	0.0593	0.059	0.0707	0.0744	0.0616	0.0746	0.0663	0.0639	0.0561	0.0698	0.068	0.0761	0.0758	0.0774	0.0661	0.0806	0.0718	0.074	0.0729	0.0613	0.0792	0.0577	0.0673	0.0707	0.0731	0.0701	0.0785	0.0759
		CTYH;Core Eudicots;Basella alba	N4*		0.2444	408	132	540	0.02563	0.1803	0.2053	0.1935	0.2056	0.1898	0.1877	0.1867	0.1866	0.1974	0.2077	0.2074	0.2104	0.2	0.1942	0.2085	0.1898	0.1895	0.1898	0.1921	0.1937	0.186	0.2049	0.2242	0.2089	0.2013	0.1935	0.2031	0.2022	0.1997	0.1995	0.1981	0.1913	0.2087	0.1958	0.218	0.2003	0.1908	0.2024	0.205	0.207
		SCAO;Core Eudicots;Mollugo nudicaulis	N5		0.0645	653	45	698	1	0.1222	0.135	0.1351	0.1308	0.116	0.1345	0.1314	0.1258	0.1425	0.1429	0.1212	0.1354	0.128	0.1556	0.1358	0.127	0.1376	0.1453	0.1259	0.1299	0.1416	0.1279	0.1359	0.138	0.1353	0.1309	0.1335	0.1436	0.1215	0.1357	0.1117	0.1352	0.1386	0.1385	0.1372	0.1305	0.1478	0.138	0.1326	0.1412
		EDIT;Core Eudicots;Sesuvium verrucosum
E38	6681	BKQU;Core Eudicots;Phytolacca americana
		GIWN;Core Eudicots;Sarcobatus vermiculatus	N1*		0.1009	499	56	555	1.6E−08	0.0349	0.023	0.0263	0.0284	0.0213	0.0269	0.0295	0.0285	0.0352	0.0254	0.0261	0.0327	0.0263	0.0276	0.0355	0.0307	0.0267	0.0233	0.0221	0.0337	0.0271	0.0346	0.0375	0.0172	0.0268	0.0303	0.0323	0.0234	0.0284	0.0242	0.0311	0.0344	0.033	0.0288	0.0316	0.034	0.0299	0.0262	0.0335	0.0322
		AZBL;Core Eudicots;Petiveria alliacea	N2*	ALINβ	0.4497	410	335	745	2.2E−50	0.1304	0.1179	0.1336	0.1271	0.1068	0.123	0.124	0.1175	0.1109	0.1103	0.108	0.1051	0.1223	0.1046	0.1103	0.1301	0.112	0.119	0.1124	0.1251	0.1128	0.12	0.1244	0.1098	0.1135	0.1184	0.1045	0.1183	0.1055	0.1059	0.121	0.101	0.116	0.1287	0.1202	0.1295	0.1241	0.1231	0.1244	0.1119
		BERS;Core Eudicots;Zaleya pentandra	N3		0.141	329	54	383	0.15624	0.1321	0.1253	0.123	0.1047	0.1196	0.1382	0.1266	0.1158	0.1125	0.1232	0.1103	0.1044	0.11	0.1129	0.1211	0.1257	0.1382	0.1238	0.1302	0.0962	0.1079	0.1169	0.1117	0.1292	0.1282	0.1005	0.1252	0.1316	0.1	0.1258	0.1226	0.1114	0.1066	0.1217	0.1156	0.1317	0.125	0.1165	0.134	0.1348
		CPKP;Core Eudicots;Lophophora williamsii	N4*		0.1921	307	73	380	8.3E−09	0.0755	0.0943	0.0778	0.0766	0.0702	0.0828	0.0721	0.0625	0.0643	0.0763	0.074	0.0859	0.0765	0.0855	0.0807	0.0683	0.0749	0.073	0.0704	0.0642	0.0686	0.0769	0.0756	0.071	0.0831	0.0772	0.0821	0.0706	0.0707	0.0782	0.0809	0.0853	0.0781	0.0829	0.0713	0.0838	0.0731	0.0683	0.0748	0.0832
		PDQH;Core Eudicots;Aerva lanata	N5		0.068	384	28	412	0.83157	0.086	0.0959	0.08	0.0807	0.0899	0.0841	0.0689	0.0978	0.101	0.0767	0.0853	0.08	0.0946	0.0876	0.0821	0.0939	0.0821	0.0772	0.0738	0.0907	0.0735	0.0849	0.0874	0.0712	0.0824	0.0928	0.0782	0.0897	0.0717	0.0862	0.088	0.097	0.083	0.0864	0.069	0.0856	0.0719	0.0855	0.0756	0.0857
		YNFJ;Core Eudicots;Microtea debilis
E39	7456	EGOS;Core Eudicots;Allionia incarnata
		ZBTA;Core Eudicots;Boerhavia coccinea	N1*		0.0869	2522	240	2762	1.2E−11	0.0252	0.0349	0.0344	0.0289	0.0347	0.0256	0.0316	0.0294	0.0343	0.0207	0.0254	0.0272	0.0194	0.0227	0.0261	0.0196	0.0293	0.0258	0.0224	0.0209	0.0309	0.0299	0.0273	0.024	0.0313	0.0283	0.0283	0.0256	0.0305	0.0349	0.0211	0.0229	0.0301	0.0253	0.0312	0.029	0.0311	0.03	0.0302	0.0326
		JGAB;Core Eudicots;Mirabilis jalapa	N2*	ALINα	0.4919	1404	1359	2763	8.8E−76	0.1665	0.1526	0.1532	0.1561	0.1669	0.1724	0.1587	0.1695	0.1866	0.162	0.1433	0.1665	0.1545	0.1377	0.1533	0.1588	0.1593	0.1672	0.1571	0.1433	0.1535	0.1631	0.145	0.1674	0.1623	0.1499	0.1578	0.1674	0.1534	0.1694	0.1553	0.1628	0.1857	0.1677	0.1684	0.1665	0.1395	0.1688	0.1568	0.159
		JAFJ;Core Eudicots;Bougainvillea spectabilis	N3		0.0294	926	28	954	1	0.078	0.0845	0.0818	0.0963	0.0864	0.0793	0.0831	0.1013	0.0763	0.089	0.072	0.0724	0.0951	0.0907	0.0755	0.0896	0.091	0.0951	0.0901	0.0682	0.0793	0.08	0.0831	0.0768	0.0854	0.0826	0.0833	0.0949	0.079	0.0897	0.0955	0.08	0.0917	0.0776	0.0745	0.0819	0.0999	0.0841	0.0856	0.076
		AZBL;Core Eudicots;Petiveria alliacea	N4*		0.0874	470	45	515	0.00078	0.0448	0.0472	0.0444	0.0384	0.0426	0.0411	0.0304	0.0483	0.059	0.0355	0.0494	0.0436	0.0441	0.0498	0.0459	0.0314	0.0451	0.0444	0.0507	0.0474	0.036	0.0331	0.0449	0.0363	0.0354	0.0485	0.043	0.0413	0.0491	0.0547	0.0319	0.0444	0.0344	0.0492	0.0304	0.0427	0.0405	0.0472	0.0573	0.0417
		MRKX;Core Eudicots;Phytolacca bogotensis	N5		0.0505	527	28	555	1	0.1734	0.1956	0.1599	0.1663	0.1731	0.1566	0.1541	0.1558	0.1707	0.171	0.1675	0.1552	0.1667	0.1506	0.174	0.1538	0.1686	0.1656	0.1707	0.1406	0.1842	0.1665	0.1723	0.1695	0.1478	0.1667	0.1615	0.1539	0.1617	0.1624	0.1695	0.151	0.1609	0.1622	0.1649	0.1767	0.1452	0.1619	0.1759	0.1682
		BERS;Core Eudicots;Zaleya pentandra
E40	1361	VUSY;Core Eudicots/Asterids;Nyssa ogeche
		BFJL;Core Eudicots/Asterids;Cornus florida	N1*		0.1063	471	56	527	5.9E−18	0.0085	0.0096	0.0097	0.006	0.0072	0.0109	0.0036	0.013	0.0093	0.0083	0.011	0.0062	0.0107	0.0061	0.0024	0.0049	0.0096	0.0094	0.0094	0.005	0.0084	0.0062	0.005	0.0083	0.0073	0.0036	0.0107	0.011	0.0095	0.0117	0.0096	0.006	0.0096	0.0108	0.0094	0.0063	0.0071	0.0071	0.0049	0.0061
		QURC;Core Eudicots/Asterids;Dichroa febrifuga	N2*	COFLα	0.415	599	425	1024	5.7E−76	0.0556	0.0638	0.0695	0.0588	0.0638	0.0704	0.0489	0.0558	0.0552	0.0653	0.0627	0.0534	0.0547	0.0688	0.0583	0.0692	0.0645	0.055	0.055	0.0613	0.0609	0.0723	0.066	0.0585	0.0471	0.0635	0.0542	0.0598	0.0587	0.062	0.0652	0.0561	0.0699	0.0665	0.0713	0.0728	0.0602	0.0547	0.066	0.0634
		VKJD;Core Eudicots/Asterids;Maesa lanceolata	N3*		0.0968	1110	119	1229	1.5E−08	0.0253	0.0338	0.0404	0.0476	0.0406	0.0375	0.0379	0.0369	0.0283	0.0373	0.0477	0.0304	0.0413	0.0359	0.0363	0.0346	0.032	0.0309	0.0384	0.0347	0.0302	0.0438	0.033	0.0256	0.036	0.0309	0.0333	0.0345	0.0383	0.0386	0.0461	0.0416	0.038	0.0395	0.0339	0.0283	0.0384	0.0338	0.0304	0.0314
		CLMX;Core Eudicots/Asterids;Escallonia rubra
E41	6900	HLJG;Core Eudicots/Asterids;Viburnum odoratissimum
		ZJRC;Core Eudicots/Asterids;Sambucus canadensis	N1		0.0705	1438	109	1547	0.99998	0.1281	0.1012	0.1176	0.1236	0.1348	0.1223	0.1238	0.1257	0.1067	0.1078	0.1198	0.0985	0.1444	0.1148	0.1287	0.1191	0.1254	0.1182	0.1392	0.1134	0.1215	0.1263	0.1229	0.1231	0.1203	0.1102	0.1232	0.1327	0.1283	0.1086	0.1346	0.1187	0.1311	0.1138	0.12	0.117	0.1136	0.1172	0.131	0.1151
		GSZA;Core Eudicots/Asterids;Lonicera japonica	N2*	DIASβ	0.2739	334	126	460	1.4E−37	0.0333	0.0293	0.0321	0.0245	0.0307	0.0249	0.0325	0.032	0.0288	0.036	0.0285	0.0358	0.0222	0.0315	0.0337	0.033	0.0308	0.0259	0.027	0.0352	0.0299	0.0324	0.0351	0.0414	0.0335	0.0337	0.03	0.0253	0.0516	0.0204	0.0355	0.0345	0.0349	0.0314	0.0343	0.0358	0.0268	0.0294	0.0313	0.0292
		CLMX;Core Eudicots/Asterids;Escallonia rubra	N3*		0.1	270	30	300	6.7E−10	0.0197	0.0166	0.0194	0.0134	0.0126	0.0122	0.0245	0.014	0.0157	0.0101	0.0161	0.013	0.0168	0.0098	0.0074	0.0076	0.0173	0.0176	0.0103	0.0117	0.0125	0.0136	0.0113	0.0138	0.0163	0.016	0.0206	0.01	0.0165	0.0171	0.0097	0.0197	0.0203	0.0163	0.0191	0.015	0.0113	0.0064	0.013	0.014
		SBZH;Core Eudicots/Asterids;Pennantia corymbosa	N4*		0.1273	528	77	605	3.9E−14	0.025	0.0223	0.0255	0.0313	0.033	0.024	0.0233	0.0261	0.0183	0.0269	0.0205	0.029	0.0329	0.0139	0.034	0.0168	0.0235	0.0279	0.0259	0.0251	0.0232	0.0242	0.0281	0.0195	0.027	0.0314	0.0221	0.0164	0.0257	0.0199	0.0321	0.0175	0.0228	0.026	0.0196	0.0292	0.0267	0.0208	0.0268	0.0151
		AUIP;Core Eudicots/Asterids;Phelline lucida	N5		0.08	414	36	450	0.86646	0.1087	0.1049	0.1133	0.0949	0.1001	0.1021	0.0839	0.0995	0.0883	0.0994	0.1011	0.0892	0.1148	0.1057	0.0943	0.0804	0.1096	0.1019	0.1037	0.0999	0.089	0.1038	0.1196	0.0827	0.1007	0.0883	0.0967	0.1009	0.081	0.0895	0.1044	0.0914	0.1084	0.1127	0.1092	0.0959	0.0801	0.0957	0.0916	0.1012
		NMDZ;Core Eudicots/Asterids;Solanum sisymbriifolium
E42	6408	AJFN;Core Eudicots/Asterids;Myodocarpus sp.
		SUVN;Core Eudicots/Asterids;Hedera helix	N1*		0.127	1120	163	1283	2.3E−24	0.0114	0.0115	0.0142	0.0203	0.0152	0.0158	0.0148	0.0204	0.0161	0.0137	0.0087	0.0148	0.0113	0.0111	0.0158	0.0148	0.0124	0.0131	0.0155	0.0122	0.0127	0.0134	0.0124	0.0129	0.0102	0.0155	0.016	0.0175	0.013	0.0116	0.0165	0.0106	0.0147	0.016	0.0164	0.0074	0.0127	0.0184	0.0129	0.0128
		NTEO;Core Eudicots/Asterids;Pittosporum sahnianum	N2*	HEHEα	0.53	784	884	1668	1E−135	0.0555	0.0593	0.0648	0.0704	0.0511	0.0527	0.0625	0.0604	0.0625	0.0481	0.0541	0.0699	0.0639	0.0512	0.0594	0.0559	0.0601	0.0775	0.0649	0.0518	0.0474	0.0597	0.0462	0.0621	0.0612	0.055	0.0531	0.0491	0.0565	0.0591	0.0693	0.0577	0.0687	0.0535	0.0528	0.0545	0.0627	0.0653	0.0722	0.0539
		MVSE;Core Eudicots/Asterids;Griselinia littoralis	N3		0.1175	518	69	587	0.10881	0.0794	0.0958	0.0936	0.0903	0.1067	0.094	0.0895	0.104	0.0775	0.0729	0.0983	0.0992	0.0937	0.0965	0.1037	0.1009	0.0927	0.0871	0.0962	0.0812	0.1032	0.0855	0.0901	0.0842	0.0969	0.0932	0.0773	0.1052	0.0948	0.0963	0.0992	0.1074	0.1017	0.1088	0.104	0.0871	0.1043	0.0893	0.0769	0.0963
		SBZH;Core Eudicots/Asterids;Pennantia corymbosa	N4		0.0477	419	21	440	0.92213	0.0724	0.0762	0.0774	0.0702	0.0588	0.0588	0.0713	0.0637	0.0722	0.067	0.0614	0.0681	0.0604	0.0681	0.0738	0.0684	0.0575	0.0602	0.061	0.0592	0.0669	0.0735	0.0677	0.0631	0.0713	0.0757	0.0715	0.0673	0.07	0.0627	0.0642	0.064	0.053	0.0639	0.072	0.0675	0.0807	0.0701	0.0792	0.0599
		HLJG;Core Eudicots/Asterids;Viburnum odoratissimum	N5		0.0157	501	8	509	0.96838	0.0274	0.0328	0.0333	0.0287	0.0319	0.0296	0.0337	0.0276	0.0289	0.0343	0.0264	0.0274	0.0247	0.0314	0.0298	0.0333	0.0299	0.0374	0.0285	0.0243	0.0306	0.0409	0.0244	0.0223	0.0353	0.025	0.0292	0.0261	0.0193	0.0421	0.0262	0.0255	0.0295	0.0255	0.0303	0.0238	0.0317	0.0303	0.0359	0.0259
		IZLO;Core Eudicots/Asterids;Lobelia siphilitica
E43	5148	JNKW;Core Eudicots/Asterids;Cicerbita plumieri
		RFSD;Core Eudicots/Asterids;Lactuca graminifolia	N1*		0.1778	2484	537	3021	0.00014	0.1168	0.1313	0.1266	0.1231	0.1122	0.1393	0.1219	0.1222	0.1125	0.1252	0.1292	0.1301	0.1183	0.119	0.1314	0.1332	0.1286	0.1337	0.117	0.1196	0.1207	0.1285	0.1166	0.1197	0.1295	0.1046	0.1212	0.1322	0.1224	0.1361	0.1042	0.1282	0.1279	0.1291	0.1356	0.1196	0.1232	0.1261	0.1296	0.1279
		KGJF;Core Eudicots/Asterids;Tragopogon porrifolius	N2		0.0711	1058	81	1139	0.99989	0.1196	0.126	0.119	0.1076	0.1185	0.1217	0.1244	0.1346	0.1084	0.1049	0.1205	0.1298	0.1376	0.1069	0.1273	0.1362	0.1342	0.1085	0.1087	0.1181	0.1319	0.1147	0.1256	0.138	0.1059	0.1324	0.1336	0.1157	0.1227	0.1265	0.1153	0.1469	0.1285	0.1218	0.1176	0.1149	0.1243	0.1077	0.0918	0.1099
		DOVJ;Core Eudicots/Asterids;Leontopodium alpinum	N3*		0.1088	713	87	800	2.3E−08	0.0302	0.0387	0.0284	0.0237	0.0436	0.0323	0.0353	0.0388	0.0364	0.0399	0.0452	0.034	0.0335	0.0321	0.0285	0.0336	0.0417	0.0402	0.0389	0.0328	0.034	0.044	0.0334	0.0312	0.0482	0.0379	0.0341	0.049	0.0431	0.0326	0.026	0.0386	0.0374	0.0393	0.0365	0.0335	0.0372	0.0433	0.0326	0.0332
		CFRN;Core Eudicots/Asterids;Carthamus lanatus	N4*	XASTβ	0.3143	517	237	754	2.5E−07	0.2041	0.1975	0.2112	0.1991	0.1812	0.1941	0.2118	0.1903	0.1775	0.1949	0.239	0.2027	0.1791	0.1924	0.1918	0.1932	0.1811	0.2107	0.179	0.1831	0.195	0.2133	0.2117	0.1982	0.2082	0.1949	0.2184	0.2048	0.1994	0.1923	0.2141	0.2031	0.2025	0.1945	0.1928	0.1957	0.1945	0.1796	0.2031	0.2037
		HUQC;Core Eudicots/Asterids;Scaevola mossambicensis	N5		0.0772	968	81	1049	1	0.2011	0.2097	0.2095	0.2224	0.2298	0.2024	0.2067	0.1955	0.2153	0.191	0.2188	0.2089	0.1916	0.1874	0.2034	0.1859	0.1866	0.1845	0.2112	0.2033	0.1994	0.207	0.1907	0.1881	0.1953	0.2066	0.1947	0.1793	0.1842	0.2005	0.2074	0.2147	0.2005	0.1818	0.2081	0.1921	0.1935	0.1936	0.1802	0.1839
		IXVJ;Core Eudicots/Asterids;Menyanthes trifoliata
E44	6569	LYPZ;Core Eudicots/Asterids;Flaveria pubescens
		UBLN;Core Eudicots/Asterids;Xanthium strumarium	N1*		0.0749	1939	157	2096	6.3E−06	0.035	0.0406	0.033	0.0338	0.0287	0.0443	0.0306	0.038	0.0324	0.0275	0.0431	0.0376	0.0364	0.0431	0.035	0.0335	0.0352	0.0385	0.022	0.0328	0.0291	0.0357	0.0319	0.026	0.0324	0.027	0.0388	0.0345	0.0333	0.0335	0.0232	0.035	0.0351	0.0401	0.0253	0.0323	0.039	0.0293	0.0317	0.0347
		DUNJ;Core Eudicots/Asterids;Helenium autumnale	N2*	XASTα	0.4554	787	658	1445	1.0E−89	0.0854	0.0873	0.0768	0.063	0.0913	0.0947	0.0775	0.0855	0.065	0.0957	0.0806	0.0804	0.0756	0.0829	0.0699	0.0839	0.0728	0.0819	0.0796	0.0806	0.0733	0.0867	0.0876	0.0807	0.0921	0.0827	0.0885	0.0874	0.084	0.0805	0.0766	0.071	0.079	0.0782	0.0805	0.0791	0.0842	0.0823	0.0901	0.08
		AFQQ;Core Eudicots/Asterids;Inula helenium	N3*		0.0824	824	74	898	3.4E−05	0.0359	0.0403	0.0396	0.0344	0.03	0.0325	0.0225	0.0402	0.0436	0.0293	0.0371	0.0406	0.0335	0.0367	0.042	0.0387	0.0459	0.0435	0.0311	0.033	0.0408	0.0336	0.0301	0.0415	0.0352	0.0416	0.0325	0.0331	0.0394	0.0342	0.0446	0.0323	0.0362	0.0224	0.039	0.0399	0.0361	0.0323	0.0325	0.0263
		XRCX;Core Eudicots/Asterids;Aster tataricus	N4*		0.1933	530	127	657	1.5E−23	0.0382	0.032	0.0272	0.0377	0.0334	0.0314	0.0226	0.0312	0.0316	0.038	0.04	0.027	0.0368	0.0344	0.031	0.0356	0.0374	0.04	0.0373	0.0357	0.0278	0.036	0.0423	0.0364	0.0368	0.0434	0.0422	0.0512	0.0292	0.0393	0.0292	0.0323	0.0392	0.0358	0.0382	0.04	0.0381	0.0425	0.0353	0.0465
		RFSD;Core Eudicots/Asterids;Lactuca graminifolia	N5		0.0232	589	14	603	0.5999	0.0293	0.0241	0.0218	0.0195	0.0189	0.0284	0.0358	0.0273	0.0212	0.0216	0.0196	0.0314	0.024	0.0257	0.024	0.0375	0.0254	0.026	0.0183	0.024	0.0255	0.0245	0.0268	0.0156	0.0245	0.0148	0.0264	0.0277	0.0294	0.0223	0.0318	0.0268	0.027	0.0243	0.0281	0.0285	0.0271	0.024	0.0227	0.023
		EYKJ;Core Eudicots/Asterids;Silybum marianum	N6		0.095	457	48	505	1	0.1944	0.1878	0.1748	0.1849	0.2	0.1912	0.1916	0.2102	0.2016	0.1861	0.1878	0.1865	0.1975	0.1873	0.2005	0.1743	0.2123	0.1919	0.179	0.2078	0.2064	0.1948	0.2028	0.2	0.2087	0.212	0.2123	0.1912	0.2161	0.217	0.1911	0.2075	0.203	0.1828	0.1944	0.2115	0.2032	0.2041	0.2037	0.192
		HUQC;Core Eudicots/Asterids;Scaevola mossambicensis	N7		0.0823	892	80	972	1	0.216	0.2205	0.2225	0.2031	0.23	0.2195	0.2446	0.2373	0.2285	0.2234	0.2271	0.2316	0.2003	0.2061	0.215	0.2225	0.2159	0.2296	0.2088	0.2148	0.2234	0.2217	0.216	0.2317	0.2143	0.236	0.2516	0.2263	0.219	0.2374	0.2003	0.2332	0.2375	0.2191	0.2101	0.2174	0.2219	0.2105	0.2078	0.2303
		IXVJ;Core Eudicots/Asterids;Menyanthes trifoliata
E45	6505	ASMV;Core Eudicots/Asterids;Ilex vomitoria
		SXML;Core Eudicots/Asterids;Ilex paraguariensis	N1*		0.0544	2053	118	2171	9.7E−11	0.0126	0.0124	0.0121	0.0118	0.0108	0.0137	0.0134	0.0142	0.0124	0.0133	0.0075	0.0144	0.0131	0.0113	0.0135	0.0126	0.0105	0.0122	0.0123	0.0122	0.0126	0.0161	0.015	0.0086	0.0132	0.0148	0.0123	0.0162	0.013	0.0142	0.0123	0.0103	0.0123	0.0147	0.0127	0.0154	0.0142	0.0149	0.0122	0.0129
		DFYF;Core Eudicots/Asterids;Ilex sp.	N2*	ILPAα	0.5396	1035	1213	2248	4.4E−58	0.2168	0.207	0.2361	0.1905	0.2139	0.1877	0.2185	0.2169	0.2068	0.1986	0.2165	0.2275	0.2233	0.2147	0.22	0.2052	0.2079	0.2135	0.1969	0.2184	0.1958	0.2156	0.192	0.2041	0.2179	0.212	0.2087	0.1938	0.2008	0.199	0.2069	0.2232	0.1941	0.2213	0.2039	0.2427	0.2111	0.2093	0.1992	0.1995
		QACK;Core Eudicots/Asterids;Helwingia japonica	N3		0.044	435	20	455	0.99993	0.1182	0.1031	0.0713	0.1123	0.1017	0.088	0.1014	0.0995	0.0986	0.1189	0.092	0.0965	0.0948	0.1357	0.0946	0.0964	0.1159	0.0893	0.1018	0.1187	0.1098	0.0948	0.1053	0.0989	0.1082	0.1007	0.1076	0.0984	0.0998	0.1056	0.1161	0.0989	0.1038	0.0962	0.0989	0.1003	0.1103	0.0991	0.1139	0.0954
		QZZU;Core Eudicots/Asterids;Pyrenacantha malvifolia	N4*		0.1155	268	35	303	1.2E−07	0.0312	0.0384	0.0312	0.0362	0.0316	0.0215	0.0318	0.0263	0.0309	0.0266	0.0313	0.0235	0.0372	0.0217	0.0238	0.0303	0.0261	0.025	0.0366	0.0263	0.0251	0.0198	0.0293	0.0222	0.0239	0.0231	0.0256	0.0212	0.0263	0.0258	0.0367	0.0217	0.0211	0.0281	0.0317	0.0385	0.0173	0.0263	0.0311	0.0238
		GIPR;Core Eudicots/Asterids;Aucuba japonica	N5		0.0324	448	15	463	0.96657	0.0541	0.0525	0.0499	0.0541	0.0601	0.0596	0.0499	0.0548	0.0605	0.059	0.0559	0.0463	0.0514	0.0593	0.0423	0.0549	0.0439	0.0464	0.0596	0.0572	0.0492	0.0519	0.0501	0.0578	0.0583	0.0528	0.0608	0.0493	0.0492	0.0578	0.0588	0.0553	0.0543	0.0512	0.0488	0.0549	0.0568	0.0504	0.0498	0.0558
		AUIP;Core Eudicots/Asterids;Phelline lucida
E46	6079	IZNU;Core Eudicots/Asterids;Ipomoea lobata
		NHAG;Core Eudicots/Asterids;Ipomoea nil	N1		0.061	3230	210	3440	0.99999	0.0983	0.1114	0.1103	0.1029	0.1093	0.1052	0.1052	0.113	0.0902	0.1065	0.0996	0.1026	0.0992	0.1072	0.1092	0.1028	0.1165	0.1104	0.095	0.0866	0.0944	0.1126	0.0985	0.0995	0.0991	0.1163	0.0938	0.097	0.0938	0.1034	0.1045	0.0891	0.1011	0.0878	0.0991	0.1082	0.0905	0.1121	0.1029	0.109
		CPOC;Core Eudicots/Asterids;Convolvulus arvensis	N2*		0.1802	1852	407	2259	2E−05	0.1149	0.1216	0.1435	0.1383	0.1333	0.12	0.1274	0.1284	0.1104	0.1224	0.1293	0.1174	0.1254	0.1221	0.1038	0.1264	0.1305	0.1233	0.1034	0.116	0.1138	0.113	0.1378	0.1283	0.1201	0.1145	0.1243	0.1111	0.1192	0.125	0.1203	0.1303	0.128	0.1095	0.1123	0.122	0.1215	0.1153	0.1123	0.1244
		AHRN;Core Eudicots/Asterids;Cuscuta pentagona	N3*	IPQUα	0.2149	822	225	1047	2.4E−05	0.1526	0.1579	0.1418	0.1327	0.1609	0.1255	0.1365	0.1332	0.1454	0.1499	0.1512	0.151	0.1257	0.1583	0.125	0.1349	0.1662	0.1265	0.1213	0.1494	0.1252	0.1398	0.1254	0.1213	0.1403	0.1427	0.1401	0.1393	0.1348	0.151	0.1352	0.1304	0.1506	0.1431	0.1546	0.1416	0.1501	0.1353	0.142	0.1334
		BOLZ;Core Eudicots/Asterids;Atropa belladonna	N4		0.077	563	47	610	1	0.2009	0.2072	0.2027	0.1864	0.1924	0.2054	0.2054	0.1929	0.2097	0.2038	0.1766	0.1882	0.2045	0.1818	0.1764	0.1924	0.1872	0.2304	0.1654	0.2029	0.2035	0.1803	0.195	0.1988	0.1963	0.2154	0.1917	0.1736	0.1797	0.1871	0.159	0.1985	0.1818	0.2067	0.179	0.1737	0.2003	0.1955	0.1915	0.1943
		WQRD;Core Eudicots/Asterids;Galium boreale	N5*		0.0323	599	20	619	0.01113	0.0154	0.0157	0.0105	0.0154	0.0175	0.0118	0.0158	0.0116	0.014	0.0152	0.0078	0.0142	0.0223	0.017	0.0142	0.0141	0.0155	0.0091	0.017	0.0205	0.0088	0.0064	0.0133	0.0089	0.01	0.0116	0.0168	0.0153	0.0153	0.0194	0.0129	0.0108	0.0116	0.0118	0.0181	0.0172	0.0129	0.0089	0.0156	0.0139
		TORX;Core Eudicots/Asterids;Olea europaea
E47	6972	NMDZ;Core Eudicots/Asterids;Solanum sisymbriifolium
		LWCK;Core Eudicots/Asterids;Lycium barbarum	N1*		0.0649	2725	189	2914	0.01152	0.0368	0.041	0.0466	0.047	0.0461	0.0392	0.0432	0.0384	0.0514	0.0427	0.042	0.0368	0.0476	0.0536	0.0368	0.0395	0.0483	0.0514	0.0411	0.0436	0.0464	0.0577	0.0533	0.0417	0.0532	0.0511	0.0451	0.0448	0.0479	0.0425	0.0451	0.0463	0.0437	0.048	0.0472	0.0528	0.0578	0.0478	0.0443	0.0367
		MKZR;Core Eudicots/Asterids;Nicotiana sylvestris	N2*	LYBAα	0.4038	1004	680	1684	1.3E−24	0.2073	0.215	0.1936	0.1887	0.187	0.181	0.191	0.2076	0.1735	0.1997	0.1746	0.1955	0.2156	0.186	0.2181	0.2049	0.1851	0.2042	0.2045	0.2092	0.2038	0.1881	0.1997	0.2295	0.2139	0.203	0.1979	0.1958	0.1997	0.2039	0.196	0.1978	0.1933	0.1961	0.2021	0.2134	0.1917	0.1943	0.1867	0.1911
		CPOC;Core Eudicots/Asterids;Convolvulus arvensis	N3		0.0526	685	38	723	1	0.1246	0.1269	0.14	0.1275	0.1419	0.1515	0.1293	0.1147	0.1565	0.1239	0.134	0.1431	0.1375	0.146	0.1337	0.1241	0.1458	0.1465	0.1496	0.1351	0.1408	0.1423	0.1276	0.1405	0.1379	0.1453	0.139	0.1371	0.1579	0.1276	0.1412	0.1203	0.1277	0.1359	0.1444	0.1408	0.1368	0.1265	0.1207	0.1418
		KTWL;Core Eudicots/Asterids;Kaliphora madagascariensis	N4*		0.1069	1253	150	1403	1.5E−16	0.0236	0.0127	0.0237	0.0315	0.0104	0.0223	0.0191	0.0208	0.0273	0.0219	0.019	0.0203	0.0209	0.0179	0.0192	0.0154	0.0231	0.0196	0.013	0.0311	0.0226	0.0168	0.018	0.0189	0.0181	0.0186	0.0191	0.0194	0.0215	0.027	0.0212	0.0155	0.0181	0.0206	0.0177	0.0192	0.014	0.0178	0.019	0.0131
		TORX;Core Eudicots/Asterids;Olea europaea
E48	5704	EMAL;Core Eudicots/Asterids;Ehretia acuminata
		XVRU;Core Eudicots/Asterids;Heliotropium calcicola	N1*		0.0626	869	58	927	0.00048	0.0316	0.0464	0.0323	0.0268	0.021	0.0206	0.0268	0.0284	0.0272	0.0275	0.0166	0.0266	0.0313	0.0272	0.0291	0.0257	0.035	0.0268	0.0259	0.0225	0.0331	0.0249	0.0217	0.0335	0.0343	0.0317	0.0197	0.0278	0.0347	0.0266	0.0192	0.0286	0.0354	0.0323	0.0247	0.0255	0.0282	0.0317	0.0247	0.0261
		YQIJ;Core Eudicots/Asterids;Phacelia campanularia	N2*		0.4309	696	527	1223	4.9E−62	0.0923	0.1107	0.0823	0.0849	0.0868	0.1014	0.111	0.0929	0.0956	0.1136	0.0823	0.0909	0.1035	0.0969	0.1031	0.095	0.0916	0.0925	0.0923	0.091	0.0975	0.0914	0.0769	0.0776	0.0917	0.0899	0.0741	0.0982	0.0905	0.1045	0.0792	0.0811	0.0917	0.0959	0.0848	0.0838	0.0996	0.072	0.1011	0.0958
		DKFZ;Core Eudicots/Asterids;Mertensia paniculata	N3*	MEPAβ	0.2555	303	104	407	1.8E−06	0.1297	0.1437	0.1555	0.1376	0.1455	0.1336	0.1526	0.1345	0.1458	0.1382	0.1443	0.1337	0.1439	0.1422	0.1538	0.1495	0.1391	0.1454	0.135	0.1512	0.1564	0.145	0.1409	0.134	0.1334	0.1381	0.1369	0.1576	0.1404	0.133	0.1381	0.1277	0.1523	0.1288	0.1598	0.1392	0.1385	0.1199	0.1237	0.1294
		HGSM;Core Eudicots/Asterids;Gelsemium sempervirens	N4*		0.066	283	20	303	0.0347	0.0452	0.0456	0.0344	0.0371	0.0402	0.0385	0.0392	0.0443	0.0383	0.0503	0.0388	0.0363	0.038	0.0309	0.0293	0.0365	0.0386	0.0451	0.0371	0.0411	0.0369	0.0408	0.0432	0.0243	0.0261	0.0345	0.0384	0.049	0.0363	0.0282	0.0401	0.033	0.0476	0.0445	0.0296	0.0318	0.0375	0.0378	0.0481	0.0322
		CPOC;Core Eudicots/Asterids;Convolvulus arvensis	N5		0.034	313	11	324	0.38769	0.036	0.0316	0.03	0.0288	0.0251	0.0252	0.0317	0.036	0.0262	0.0343	0.0177	0.0242	0.0364	0.0327	0.0368	0.0273	0.0323	0.0275	0.0249	0.0354	0.0296	0.0343	0.0314	0.0319	0.0339	0.0329	0.0262	0.0273	0.0255	0.0256	0.0355	0.0307	0.0316	0.0293	0.0215	0.0348	0.0258	0.0244	0.0377	0.0302
		MZLD;Core Eudicots/Asterids;Ligustrum sinense
E49	5324	YZGX;Core Eudicots/Asterids;Cyrilla racemiflora
		KTAR;Core Eudicots/Asterids;Chionanthus retusus	N1*		0.0795	1541	133	1674	0.00018	0.0391	0.0406	0.0443	0.0514	0.0346	0.0477	0.0392	0.0422	0.0389	0.0433	0.0411	0.0409	0.0447	0.0483	0.0542	0.0403	0.0385	0.0434	0.0464	0.0508	0.0401	0.0374	0.0428	0.044	0.0333	0.0305	0.0564	0.0321	0.039	0.0436	0.0411	0.0476	0.0435	0.0472	0.0425	0.033	0.0383	0.0392	0.0419	0.0439
		TORX;Core Eudicots/Asterids;Olea europaea	N2*		0.241	1965	624	2589	7.3E−18	0.1152	0.1101	0.0998	0.1174	0.1197	0.1101	0.1171	0.0982	0.12	0.113	0.1134	0.1143	0.1142	0.1012	0.1097	0.1137	0.0995	0.106	0.1065	0.1084	0.1017	0.1178	0.1096	0.1128	0.1102	0.0963	0.0998	0.1031	0.1107	0.0972	0.1067	0.1074	0.1136	0.1196	0.1012	0.0955	0.1125	0.107	0.1082	0.1153
		MZLD;Core Eudicots/Asterids;Ligustrum sinense	N3		0.2448	842	273	1115	0.89442	0.2492	0.2527	0.2805	0.2566	0.2744	0.2787	0.2813	0.2753	0.2824	0.3	0.2566	0.2504	0.2612	0.3105	0.2538	0.2753	0.2544	0.2398	0.2823	0.3072	0.2831	0.2626	0.2635	0.2939	0.2776	0.2755	0.2853	0.2608	0.267	0.2889	0.262	0.2871	0.2504	0.285	0.2624	0.2848	0.2622	0.2793	0.2334	0.2622
		UTQR;Core Eudicots/Asterids;Tabebuia umbellata	N4		0.1295	598	89	687	0.94839	0.1635	0.1398	0.1609	0.1621	0.153	0.1834	0.1491	0.1542	0.1749	0.1584	0.1671	0.1425	0.1626	0.1425	0.1525	0.1621	0.1664	0.1669	0.1783	0.1547	0.143	0.1556	0.1676	0.1556	0.1642	0.1423	0.1512	0.17	0.1578	0.1634	0.163	0.1605	0.1658	0.156	0.1596	0.1546	0.1701	0.1612	0.1334	0.1374
		YFQX;Core Eudicots/Asterids;Apocynum androsaemifolium
E50	5870	YKZB;Core Eudicots/Asterids;Plantago maritima
		GNRI;Core Eudicots/Asterids;Digitalis purpurea	N1*		0.1559	1256	232	1488	4.7E−11	0.0563	0.0624	0.0682	0.0709	0.0576	0.0785	0.0641	0.0643	0.0514	0.0522	0.0492	0.053	0.0685	0.0574	0.069	0.047	0.0493	0.0517	0.0544	0.0672	0.0739	0.0664	0.059	0.0651	0.0765	0.0626	0.0599	0.06	0.0514	0.0675	0.0621	0.0607	0.0625	0.0546	0.0638	0.0709	0.0671	0.0543	0.0694	0.0667
		XISJ;Core Eudicots/Asterids;Antirrhinum majus	N2*		0.1859	381	87	468	5.6E−12	0.0749	0.0623	0.0613	0.0573	0.0521	0.0595	0.0579	0.0636	0.0584	0.0572	0.0566	0.0451	0.0425	0.0653	0.0552	0.058	0.0586	0.0386	0.0724	0.0601	0.0722	0.0472	0.0642	0.0633	0.0555	0.0546	0.0662	0.0571	0.0587	0.0555	0.0615	0.0579	0.0572	0.0638	0.0541	0.0401	0.0552	0.0483	0.0461	0.0572
		CLRW;Core Eudicots/Asterids;Bacopa caroliniana	N3*		0.1595	274	52	326	2.5E−16	0.0184	0.025	0.0212	0.0227	0.0156	0.02	0.0271	0.0214	0.0277	0.0222	0.0209	0.0201	0.0279	0.0182	0.0224	0.0216	0.0149	0.0158	0.0203	0.0255	0.0255	0.0162	0.0208	0.0221	0.0223	0.0191	0.0217	0.0152	0.0193	0.0262	0.0157	0.0188	0.0239	0.0201	0.0192	0.0201	0.0205	0.0207	0.0177	0.0179
		GDZS;Core Eudicots/Asterids;Byblis gigantea	N4*		0.1982	352	87	439	7.3E−12	0.0702	0.0671	0.0701	0.073	0.0637	0.0675	0.0661	0.0559	0.0688	0.0615	0.0687	0.0645	0.0557	0.0558	0.0636	0.0706	0.0553	0.073	0.0632	0.0732	0.0595	0.0782	0.0564	0.06	0.07	0.0677	0.0666	0.0623	0.0685	0.0616	0.0616	0.0588	0.068	0.0792	0.0566	0.0691	0.0605	0.059	0.0696	0.069
		RWKR;Core Eudicots/Asterids;Saintpaulia ionantha	N5		0.0571	99	6	105	0.99999	0.2023	0.1951	0.1771	0.2281	0.2113	0.2083	0.2175	0.1965	0.2125	0.2275	0.2068	0.2112	0.2127	0.1891	0.2238	0.2337	0.2164	0.2141	0.2051	0.2123	0.2145	0.1986	0.2167	0.2062	0.2045	0.2098	0.2311	0.2171	0.2106	0.2186	0.2113	0.1989	0.1994	0.2155	0.2135	0.2204	0.2122	0.2068	0.1951	0.2031
		COBX;Core Eudicots/Asterids;Polypremum procumbens	N6		0.048	397	20	417	0.99999	0.1093	0.1102	0.1145	0.1314	0.1298	0.1257	0.1153	0.1292	0.1253	0.1237	0.1207	0.1157	0.1173	0.1152	0.0973	0.1151	0.1276	0.1185	0.1309	0.1098	0.1351	0.1101	0.1201	0.1039	0.1158	0.1196	0.125	0.1201	0.1295	0.1259	0.1263	0.1147	0.1345	0.106	0.1266	0.1258	0.1277	0.122	0.1217	0.0965
		TORX;Core Eudicots/Asterids;Olea europaea
E51	5961	JCMU;Core Eudicots/Asterids;Pinguicula caudata
		MXFG;Core Eudicots/Asterids;Pinguicula agnata	N1*		0.2154	1847	507	2354	0.00286	0.1713	0.1704	0.1708	0.1651	0.1754	0.1716	0.1885	0.1762	0.1751	0.1811	0.1726	0.1691	0.1756	0.1825	0.1671	0.1643	0.18	0.1814	0.1639	0.1635	0.1669	0.1655	0.1716	0.1633	0.1708	0.1767	0.1703	0.1672	0.161	0.1783	0.1407	0.1838	0.1816	0.1635	0.1777	0.1617	0.1729	0.1712	0.1806	0.1743
		HRUR;Core Eudicots/Asterids;Utricularia sp.	N2		0.097	652	70	722	0.24231	0.0752	0.0814	0.0844	0.0741	0.0875	0.0788	0.101	0.1033	0.0919	0.0892	0.0993	0.0877	0.0877	0.0838	0.0754	0.079	0.0846	0.0909	0.0857	0.0806	0.0864	0.0829	0.0854	0.0984	0.0832	0.0812	0.0787	0.0838	0.0853	0.0702	0.0859	0.0921	0.0839	0.0861	0.0977	0.0826	0.1049	0.0862	0.0925	0.0985
		AYIY;Core Eudicots/Asterids;Ruellia brittoniana	N3		0.1118	453	57	510	0.10035	0.0874	0.0978	0.0846	0.0754	0.0981	0.0805	0.101	0.0956	0.0723	0.0795	0.1018	0.0863	0.0846	0.0875	0.0913	0.0883	0.0956	0.0716	0.0765	0.0792	0.107	0.0929	0.0976	0.0808	0.092	0.087	0.0952	0.0972	0.1018	0.0823	0.0879	0.0934	0.0838	0.0878	0.0977	0.0927	0.0938	0.0739	0.0969	0.0793
		ZRIN;Core Eudicots/Asterids;Uncarina grandidieri	N4*		0.1209	1214	167	1381	1.1E−08	0.0531	0.051	0.0421	0.0514	0.0541	0.0515	0.0509	0.0449	0.0576	0.047	0.0601	0.0607	0.0575	0.0542	0.0536	0.0574	0.0432	0.045	0.0536	0.0491	0.0539	0.0455	0.0497	0.0567	0.0525	0.0457	0.0493	0.0451	0.0611	0.0514	0.051	0.0571	0.04	0.0479	0.0568	0.0525	0.0579	0.0563	0.0537	0.0549
		EJBY;Core Eudicots/Asterids;Anticharis glandulosa
[truncated: 60 more columns]
