# Supplementary material for: One thousand plant transcriptomes and the phylogenomics of green plants
Source: Nature. 2019 Oct 23;574(7780):679–85. doi: 10.1038/s41586-019-1693-2 (PMC6872490; doi:10.1038/s41586-019-1693-2)
Supplement: Supplementary file 8 — Supplementary Table 6 Summary statistics and power simulations with WGDs for 72 MAPS analyses. As with Supplementary Table 5, for each lineage in each MAPS tree percentages of subtrees with shared inferred gene duplications is reported along with expectations bases on simulations with 20% (or 15% for six selected analyses) paralog retention following WGDs. Tables contains the p-value for a one-sided Fisher’s exact test used to detect nodes with a significantly lower proportion of mapping subtrees compared to our simulation. Results are organized in tabs for each major green plant taxon. [file 41586_2019_1693_MOESM8_ESM.xlsx]

## Sheet: Guide
MAPS Index	Sheet
A1-A2	Algae
B1-B5	Bryophytes
C1-C10	Lycophytes & Monilophytes
D1-D4	Gymnosperms
E1-E51	Angiosperms
6 selected MAPS analyses with 15% of paralogs retained following WGD.	0.15

## Sheet: Algae
MAPS Index	Total nuclear gene family phylogenies #	1KP Code; Clades; Species	Node	WGD ID	% Subtrees with shared duplication	# Subtrees without shared duplication	# Subtrees with shared duplication	Total subtrees #	p-value	% Simulated Subtrees with shared duplication
										1	2	3	4	5	6	7	8	9	10	11	12	13	14	15	16	17	18	19	20	21	22	23	24	25	26	27	28	29	30	31	32	33	34	35	36	37	38	39	40
A1	2410	MULF;Green Algae;Chlamydomonas bilatus
		VALZ;Green Algae;Chlamydomonas noctigama	N1		0.1032	617	71	688	5.5E−16	0.2373	0.2439	0.2524	0.2546	0.2482	0.2683	0.2552	0.2603	0.251	0.268	0.2553	0.2407	0.2251	0.2441	0.2337	0.2741	0.2322	0.2869	0.2568	0.2763	0.2328	0.2563	0.2502	0.2316	0.263	0.2584	0.2463	0.2312	0.2671	0.252	0.2514	0.2162	0.2202	0.2742	0.2582	0.2498	0.25	0.2458	0.2508	0.2402
		JRGZ;Green Algae;Chlamydomonas moewusii	N2*	CHMOα	0.4644	203	176	379	1	0.3118	0.3271	0.3307	0.297	0.329	0.311	0.3204	0.2892	0.3051	0.3237	0.3128	0.3218	0.3178	0.2928	0.3178	0.2811	0.3092	0.3142	0.2777	0.3155	0.3275	0.3163	0.319	0.3201	0.3088	0.2902	0.3202	0.3146	0.3109	0.316	0.3215	0.3022	0.2895	0.3333	0.3322	0.3371	0.2982	0.3413	0.3194	0.3183
		GFUR;Green Algae;Chloromonas subdivisa	N3		0.0167	177	3	180	NA	0.0817	0.0759	0.0765	0.0895	0.0886	0.0837	0.0893	0.0867	0.0715	0.0843	0.0745	0.0889	0.0769	0.0786	0.0678	0.0922	0.0844	0.0672	0.0871	0.0808	0.0726	0.0812	0.085	0.0847	0.0778	0.083	0.0859	0.0768	0.082	0.0979	0.0967	0.0811	0.0648	0.0855	0.0821	0.0856	0.0894	0.0677	0.0889	0.0863
		LNIL;Green Algae;Pteromonas angulosa	N4		0.2	196	49	245	0.04247	0.2659	0.2551	0.2619	0.2625	0.2455	0.2371	0.2525	0.2426	0.2486	0.2474	0.2525	0.2523	0.2514	0.2583	0.2545	0.2757	0.2507	0.2394	0.2596	0.2668	0.2651	0.2635	0.2689	0.2493	0.2313	0.2375	0.2341	0.2272	0.2367	0.2692	0.2239	0.2336	0.2679	0.2455	0.2816	0.2595	0.2628	0.2445	0.2307	0.2447
		SYJM;Green Algae;Dunaliella salina	N5		0.0294	198	6	204	NA	0.1972	0.2067	0.2086	0.2245	0.2096	0.1882	0.1977	0.2151	0.2184	0.2041	0.2137	0.1933	0.1909	0.2192	0.2167	0.2073	0.225	0.2118	0.1947	0.2281	0.197	0.1864	0.1772	0.1883	0.2077	0.2168	0.2198	0.196	0.2142	0.2135	0.2074	0.1986	0.2095	0.2126	0.2063	0.2147	0.2029	0.2278	0.2009	0.1925
		Chlre_v5.5;Genome;Chlamydomonas reinhardii
A2	2478	AJUW;Green Algae;Chloromonas rosae
		LBRP;Green Algae;Chloromonas reticulata	N1		0.1407	1063	174	1237	5.0E−10	0.2201	0.2041	0.2438	0.2694	0.2345	0.1976	0.2279	0.2386	0.2284	0.2494	0.2399	0.2139	0.2158	0.2291	0.2456	0.2472	0.2125	0.2201	0.245	0.2425	0.2248	0.217	0.2192	0.2299	0.2475	0.2199	0.2425	0.2243	0.2292	0.2084	0.2302	0.2131	0.239	0.2305	0.2319	0.2266	0.2402	0.2203	0.2387	0.2301
		AOUJ;Green Algae;Chlamydomonas sp.	N2		0.1741	868	183	1051	1.3E−06	0.2349	0.2461	0.271	0.2514	0.2508	0.2591	0.2451	0.272	0.2851	0.2629	0.2394	0.2691	0.2714	0.2714	0.2527	0.2484	0.259	0.2789	0.2519	0.2528	0.2731	0.2848	0.2813	0.2581	0.2636	0.244	0.2677	0.2736	0.271	0.2619	0.2566	0.2742	0.2495	0.265	0.2589	0.2715	0.2848	0.237	0.2728	0.2698
		UTRE;Green Algae;Chloromonas tughillensis	N3		0.1117	159	20	179	NA	0.1495	0.134	0.1506	0.1658	0.1364	0.1469	0.1637	0.1755	0.1496	0.1419	0.1611	0.1628	0.1568	0.1467	0.1565	0.1425	0.1399	0.1411	0.172	0.1309	0.1361	0.122	0.1518	0.1461	0.1427	0.1484	0.1505	0.1423	0.1549	0.1411	0.1464	0.1345	0.1245	0.1343	0.1518	0.149	0.1575	0.1325	0.1531	0.1327
		RUIF;Green Algae;Carteria obtusa	N4		0	83	0	83	NA	0.0544	0.0549	0.0546	0.0558	0.0496	0.0532	0.0693	0.0598	0.0467	0.0575	0.0556	0.0571	0.0596	0.0613	0.0618	0.0562	0.0592	0.0441	0.0635	0.0377	0.0463	0.0536	0.0562	0.0523	0.0523	0.0572	0.0571	0.0661	0.0591	0.0642	0.0598	0.0625	0.0632	0.0395	0.0642	0.0569	0.0547	0.0669	0.0655	0.0612
		Chlre_v5.5;Genome;Chlamydomonas reinhardii	N5		0.0087	114	1	115	NA	0.0519	0.0554	0.0537	0.0684	0.0469	0.0526	0.0571	0.0608	0.0579	0.0645	0.0606	0.0783	0.0642	0.0557	0.051	0.0501	0.0715	0.0646	0.0478	0.0649	0.0575	0.0566	0.0546	0.0639	0.0516	0.0562	0.0604	0.0567	0.0686	0.0616	0.0573	0.0685	0.0466	0.0524	0.0566	0.0686	0.0546	0.0613	0.0611	0.0602
		FXHG;Green Algae;Hafniomonas reticulata	N6		0.0343	197	7	204	NA	0.1193	0.1427	0.1326	0.1176	0.1037	0.1443	0.1255	0.1481	0.1206	0.1112	0.1271	0.115	0.1126	0.1183	0.1184	0.1327	0.1199	0.1096	0.1455	0.1194	0.122	0.1228	0.1217	0.0905	0.1247	0.1322	0.12	0.1066	0.1265	0.1284	0.1129	0.1277	0.12	0.122	0.1344	0.1197	0.1111	0.1154	0.1192	0.1153
		MXDS;Green Algae;Spermatozopsis exsultans
[truncated: 60 more columns]

## Sheet: Bryophytes
MAPS Index	Total nuclear gene family phylogenies #	1KP Code; Clades; Species	Node	WGD ID	% Subtrees with shared duplication	# Subtrees without shared duplication	# Subtrees with shared duplication	Total subtrees #	p-value	% Simulated Subtrees with shared duplication
										1	2	3	4	5	6	7	8	9	10	11	12	13	14	15	16	17	18	19	20	21	22	23	24	25	26	27	28	29	30	31	32	33	34	35	36	37	38	39	40
B1	4486	HPXA;Liverworts;Ptilidium pulcherrimum
		LGOW;Liverworts;Schistochila sp.	N1		0.0827	643	58	701	NA	0.085	0.0857	0.0761	0.0841	0.0781	0.0899	0.0769	0.0909	0.0945	0.0886	0.085	0.086	0.0922	0.0826	0.0787	0.0767	0.0815	0.0863	0.0833	0.0787	0.0821	0.0844	0.0877	0.0856	0.0827	0.0954	0.0868	0.085	0.0794	0.0918	0.0891	0.0909	0.089	0.0857	0.0832	0.0869	0.0801	0.0896	0.0746	0.0796
		NRWZ;Liverworts;Metzgeria crassipilis	N2*		0.3155	269	124	393	0.99066	0.2664	0.2511	0.2611	0.2488	0.2615	0.2607	0.2554	0.2667	0.2659	0.2535	0.2522	0.2529	0.2693	0.276	0.2118	0.2503	0.2492	0.2626	0.2572	0.2439	0.2489	0.2796	0.2636	0.261	0.2539	0.2718	0.2399	0.2714	0.2422	0.2506	0.2525	0.2472	0.2591	0.2568	0.2739	0.2493	0.2598	0.2507	0.2662	0.2918
		YFGP;Liverworts;Pallavicinia lyellii	N3		0.1496	432	76	508	6.2E−05	0.2414	0.2213	0.2036	0.2368	0.2469	0.2133	0.2324	0.253	0.2235	0.2261	0.2129	0.2285	0.2246	0.2267	0.2337	0.2622	0.2154	0.2303	0.251	0.2519	0.244	0.2082	0.2267	0.2158	0.2302	0.2287	0.2497	0.2455	0.2201	0.2278	0.2219	0.2298	0.2347	0.232	0.2309	0.217	0.2343	0.2417	0.2176	0.2409
		JHFI;Liverworts;Pellia neesiana	N4*	RLINβ	0.2932	393	163	556	0.3532	0.285	0.3085	0.305	0.3155	0.3086	0.2937	0.2982	0.2981	0.3079	0.3065	0.3295	0.3046	0.311	0.3184	0.2945	0.3059	0.3031	0.3019	0.2819	0.2877	0.3113	0.3049	0.2866	0.3121	0.3153	0.3017	0.3038	0.2988	0.311	0.3043	0.3117	0.2922	0.2933	0.3132	0.2921	0.3056	0.3014	0.2991	0.3197	0.3291
		HERT;Liverworts;Sphaerocarpos texanus	N5		0.0372	336	13	349	NA	0.2324	0.2238	0.2346	0.2147	0.254	0.2379	0.2361	0.2388	0.2558	0.2536	0.2497	0.2361	0.2321	0.2625	0.253	0.2225	0.2335	0.2264	0.2352	0.2374	0.2379	0.241	0.2361	0.2456	0.2394	0.2318	0.2459	0.2329	0.2202	0.2405	0.2399	0.2567	0.268	0.2244	0.2354	0.2416	0.2464	0.2461	0.2452	0.2192
		SKQD;Mosses;Takakia lepidozioides	N6		0.0228	471	11	482	NA	0.242	0.2622	0.273	0.2441	0.25	0.2416	0.2521	0.2333	0.261	0.2312	0.2417	0.2306	0.2408	0.2441	0.2409	0.2441	0.2425	0.2372	0.2436	0.2556	0.237	0.2466	0.2221	0.2252	0.2384	0.2453	0.2224	0.2454	0.2382	0.2285	0.2528	0.2156	0.2176	0.2494	0.275	0.2522	0.2427	0.2395	0.2341	0.2325
		Selmo_v1.0;Genome;Selaginella moellendorffii
B2	4913	RCBT;Mosses;Sphagnum palustre
		GOWD;Mosses;Sphagnum lescurii	N1		0.0798	1361	118	1479	4.5E−27	0.1824	0.2078	0.1853	0.1931	0.1967	0.1903	0.206	0.2093	0.1836	0.2121	0.207	0.216	0.1831	0.1761	0.202	0.2222	0.2013	0.2115	0.2185	0.1953	0.1983	0.1995	0.236	0.191	0.218	0.2097	0.2165	0.2104	0.2142	0.1911	0.2056	0.2032	0.2191	0.2159	0.1919	0.2329	0.2269	0.1877	0.1912	0.213
		UHLI;Mosses;Sphagnum recurvum	N2*	SPPAα	0.6334	411	710	1121	1	0.2676	0.2944	0.2671	0.2938	0.2607	0.2794	0.2743	0.2897	0.2877	0.2815	0.286	0.2719	0.2763	0.2827	0.2898	0.2604	0.2763	0.2953	0.2613	0.2673	0.2705	0.2809	0.286	0.2653	0.2828	0.2969	0.274	0.2829	0.3191	0.2666	0.281	0.2638	0.2693	0.2756	0.2723	0.2749	0.2809	0.314	0.3052	0.2586
		WOGB;Mosses;Andreaea rupestris	N3		0.0665	870	62	932	8.1E−16	0.2129	0.2114	0.2086	0.1818	0.2319	0.1916	0.2304	0.2186	0.1738	0.2161	0.2066	0.2066	0.2151	0.2066	0.1903	0.1908	0.2204	0.2177	0.188	0.2051	0.2059	0.2269	0.2106	0.2241	0.2179	0.2035	0.1919	0.2262	0.2074	0.1867	0.1883	0.2182	0.2042	0.1705	0.2021	0.2249	0.2152	0.2023	0.2104	0.2155
		SKQD;Mosses;Takakia lepidozioides	N4		0.2342	327	100	427	NA	0.254	0.2569	0.2716	0.2718	0.2765	0.2614	0.259	0.2696	0.2806	0.2637	0.254	0.2424	0.2699	0.2606	0.2524	0.2559	0.2599	0.2519	0.2581	0.2693	0.25	0.2775	0.2559	0.2799	0.2774	0.2624	0.2703	0.2584	0.2598	0.27	0.2596	0.2633	0.3086	0.2703	0.2615	0.2797	0.2701	0.2579	0.2641	0.2693
		TXVB;Liverworts;Lunularia cruciata	N5		0.0324	537	18	555	NA	0.169	0.1423	0.1667	0.1616	0.1657	0.1799	0.1489	0.1657	0.1565	0.1872	0.1662	0.1919	0.1638	0.1776	0.176	0.1814	0.1626	0.1625	0.1649	0.1552	0.1591	0.1575	0.1651	0.1766	0.1803	0.1628	0.1534	0.1607	0.1533	0.1589	0.1425	0.1776	0.166	0.1639	0.1861	0.1697	0.1752	0.1536	0.1632	0.1743
		Selmo_v1.0;Genome;Selaginella moellendorffii
B3	6392	Phypa_v3.0;Genome;Physcomitrella patens
		YEPO;Mosses;Physcomitrium sp.	N1*	PHPAα	0.2677	1707	624	2331	0.77113	0.2466	0.2588	0.2621	0.2636	0.2486	0.2541	0.2367	0.2474	0.2427	0.258	0.2506	0.2538	0.2674	0.2512	0.2343	0.2649	0.244	0.2362	0.2457	0.2461	0.253	0.2541	0.2466	0.2707	0.2787	0.2455	0.2538	0.25	0.2498	0.2409	0.2647	0.2697	0.2585	0.2289	0.2573	0.2667	0.2716	0.2478	0.2396	0.2563
		KEFD;Mosses;Encalypta streptocarpa	N2		0.1274	1329	194	1523	1.8E−11	0.2147	0.2178	0.2345	0.2503	0.2216	0.2216	0.2452	0.2302	0.2302	0.2079	0.2333	0.2362	0.2579	0.2588	0.2471	0.2316	0.2551	0.2392	0.235	0.2422	0.2314	0.2466	0.2417	0.2235	0.234	0.2301	0.2302	0.2208	0.2357	0.232	0.2411	0.2244	0.2192	0.2423	0.2257	0.2416	0.2387	0.2473	0.218	0.2267
		ZQRI;Mosses;Timmia austriaca	N3*		0.3909	667	428	1095	1	0.2261	0.2699	0.2226	0.2175	0.2436	0.2533	0.2519	0.2396	0.2155	0.2219	0.2322	0.2291	0.2263	0.2036	0.2185	0.2083	0.2165	0.2222	0.2315	0.2581	0.2293	0.2396	0.2391	0.2384	0.2222	0.2408	0.2087	0.2515	0.2431	0.2154	0.2405	0.2018	0.2504	0.2381	0.2507	0.2423	0.2344	0.2131	0.2285	0.2169
		AWOI;Mosses;Diphyscium foliosum	N4		0.0306	760	24	784	NA	0.1274	0.1144	0.1046	0.128	0.1206	0.1257	0.1136	0.1252	0.0957	0.1171	0.1159	0.123	0.1224	0.1127	0.1144	0.142	0.125	0.1256	0.1045	0.0999	0.1037	0.1243	0.1254	0.1077	0.1196	0.1285	0.1029	0.1168	0.1243	0.1279	0.1231	0.1138	0.1175	0.1088	0.1161	0.1132	0.1058	0.1307	0.1028	0.1181
		HRWG;Mosses;Buxbaumia aphylla	N5		0.0079	378	3	381	NA	0.097	0.096	0.0947	0.1039	0.1031	0.0928	0.1091	0.0997	0.102	0.0975	0.0943	0.089	0.091	0.0884	0.086	0.0982	0.0869	0.0845	0.0887	0.1025	0.0918	0.094	0.0846	0.087	0.0971	0.0948	0.1114	0.077	0.0948	0.0708	0.0835	0.0889	0.1076	0.0948	0.109	0.0955	0.0983	0.0924	0.0923	0.0891
		HVBQ;Mosses;Tetraphis pellucida	N6		0.0366	553	21	574	NA	0.2788	0.2747	0.2853	0.3034	0.2563	0.2798	0.2827	0.2819	0.2842	0.2731	0.2657	0.2634	0.2648	0.2658	0.2892	0.2779	0.2705	0.27	0.2828	0.2867	0.2685	0.2665	0.2604	0.2835	0.2911	0.2823	0.244	0.2626	0.3102	0.2882	0.2617	0.2757	0.2875	0.2766	0.2724	0.2863	0.2816	0.2591	0.2638	0.2706
		WOGB;Mosses;Andreaea rupestris
B4	6254	JMXW;Mosses;Bryum argenteum
		XWHK;Mosses;Rosulabryum cf. capillare	N1		0.1026	1793	205	1998	NA	0.1927	0.1882	0.2009	0.1867	0.1921	0.1941	0.1932	0.1919	0.1797	0.1972	0.1818	0.1863	0.1908	0.196	0.1944	0.1927	0.1963	0.1913	0.194	0.1902	0.2064	0.1903	0.196	0.179	0.1843	0.171	0.1993	0.1937	0.2092	0.2003	0.1994	0.1969	0.1821	0.1972	0.2056	0.1959	0.214	0.1828	0.179	0.1956
		BGXB;Mosses;Plagiomnium insigne	N2		0.0364	715	27	742	NA	0.0888	0.0746	0.0908	0.0749	0.0792	0.0831	0.0796	0.077	0.0821	0.0874	0.0775	0.0781	0.0866	0.0889	0.0809	0.0865	0.0848	0.0801	0.082	0.0822	0.0845	0.084	0.0799	0.0873	0.08	0.0773	0.0799	0.0807	0.0806	0.0911	0.0941	0.08	0.094	0.0825	0.0846	0.0753	0.0776	0.0785	0.0838	0.0878
		CMEQ;Mosses;Orthotrichum lyellii	N3		0.1157	489	64	553	1.1E−08	0.2257	0.2287	0.2162	0.2214	0.2209	0.2149	0.212	0.2185	0.2075	0.2234	0.2364	0.2413	0.2091	0.2349	0.252	0.2056	0.2115	0.2378	0.239	0.2472	0.2278	0.2259	0.2085	0.2287	0.2209	0.229	0.2063	0.2342	0.2344	0.2157	0.2122	0.2119	0.2175	0.2057	0.2292	0.2248	0.208	0.241	0.2246	0.2323
		ORKS;Mosses;Philonotis fontana	N4		0.1053	799	94	893	7.6E−21	0.2718	0.2759	0.2709	0.2647	0.2805	0.2465	0.2615	0.249	0.2725	0.2951	0.2645	0.2607	0.2856	0.2721	0.2777	0.2606	0.2537	0.2756	0.2717	0.2827	0.2836	0.2631	0.2591	0.2788	0.2735	0.284	0.2719	0.2652	0.2639	0.2803	0.3065	0.2881	0.2434	0.2772	0.2502	0.2881	0.2533	0.2611	0.2592	0.2666
		YWNF;Mosses;Hedwigia ciliata	N5		0.1031	322	37	359	NA	0.2432	0.2414	0.2226	0.2208	0.232	0.2289	0.2327	0.2448	0.2383	0.2254	0.2479	0.222	0.224	0.2393	0.2257	0.2349	0.2153	0.2297	0.24	0.2421	0.2327	0.223	0.2202	0.2243	0.2482	0.2187	0.2228	0.2245	0.217	0.2171	0.2125	0.2402	0.2481	0.2421	0.1995	0.2328	0.2201	0.2015	0.2182	0.2265
		ABCD;Mosses;Racomitrium elongatum	N6		0.0716	921	71	992	NA	0.1747	0.1858	0.1771	0.1646	0.183	0.1798	0.164	0.1642	0.181	0.1679	0.1811	0.1834	0.1818	0.165	0.1736	0.1795	0.191	0.1791	0.1653	0.1909	0.1652	0.1851	0.1801	0.1692	0.1727	0.1764	0.1729	0.188	0.2067	0.1758	0.1856	0.1783	0.1784	0.148	0.1605	0.1667	0.1794	0.1743	0.19	0.1669
		Phypa_v3.0;Genome;Physcomitrella patens
B5	6837	YWNF;Mosses;Hedwigia ciliata
		BPSG;Mosses;Scouleria aquatica	N1		0.0472	1029	51	1080	NA	0.0229	0.0266	0.0237	0.0195	0.0294	0.0263	0.0228	0.0269	0.0151	0.0274	0.0286	0.0282	0.0204	0.0394	0.0168	0.0212	0.0154	0.0162	0.0286	0.0269	0.0241	0.0179	0.028	0.028	0.0256	0.0254	0.0227	0.0209	0.0295	0.0245	0.0262	0.029	0.0254	0.0224	0.0211	0.0227	0.0282	0.0251	0.0185	0.0244
		ZQRI;Mosses;Timmia austriaca	N2*	DISCα	0.3268	999	485	1484	0.99999	0.224	0.2286	0.2831	0.2258	0.2537	0.2364	0.2518	0.2599	0.2079	0.2528	0.2712	0.2418	0.2545	0.2363	0.2293	0.2557	0.2409	0.2313	0.2503	0.2455	0.2363	0.2431	0.2539	0.2405	0.2301	0.2759	0.2307	0.2226	0.2484	0.2033	0.2401	0.2632	0.2521	0.2749	0.2252	0.2512	0.2459	0.2559	0.2429	0.2443
		YEPO;Mosses;Physcomitrium sp.	N3*		0.2743	537	203	740	0.47602	0.2776	0.2676	0.2788	0.2632	0.2808	0.2729	0.2429	0.2604	0.2775	0.2869	0.2718	0.2924	0.2966	0.2809	0.2586	0.2776	0.2626	0.2759	0.2641	0.2821	0.2761	0.2732	0.2839	0.3106	0.2566	0.2879	0.305	0.2524	0.2736	0.2995	0.2947	0.2607	0.2823	0.2693	0.2774	0.2855	0.2617	0.2864	0.2965	0.2817
		AWOI;Mosses;Diphyscium foliosum	N4		0.0325	506	17	523	NA	0.1935	0.1737	0.1843	0.2086	0.176	0.1862	0.1967	0.1884	0.1867	0.2006	0.197	0.1953	0.1846	0.2056	0.1979	0.1962	0.1612	0.1844	0.1584	0.2003	0.2078	0.1997	0.1842	0.208	0.1899	0.19	0.195	0.2015	0.1913	0.1949	0.2106	0.1982	0.1794	0.191	0.2103	0.1991	0.2025	0.2426	0.1928	0.2018
		HRWG;Mosses;Buxbaumia aphylla	N5		0.0159	556	9	565	NA	0.1924	0.1871	0.1806	0.1718	0.1695	0.1673	0.1842	0.1698	0.1736	0.1832	0.1785	0.1835	0.17	0.1883	0.1777	0.1836	0.2008	0.193	0.1687	0.1719	0.1865	0.171	0.1818	0.1707	0.2008	0.1721	0.1886	0.1613	0.1799	0.1835	0.177	0.1671	0.1848	0.1827	0.1467	0.1667	0.1657	0.1617	0.1781	0.1698
		HVBQ;Mosses;Tetraphis pellucida
[truncated: 60 more columns]

## Sheet: Lycophytes & Monilophytes 
MAPS Index	Total nuclear gene family phylogenies #	1KP Code; Clades; Species	Node	WGD ID	% Subtrees with shared duplication	# Subtrees without shared duplication	# Subtrees with shared duplication	Total subtrees #	p-value	% Simulated Subtrees with shared duplication
										1	2	3	4	5	6	7	8	9	10	11	12	13	14	15	16	17	18	19	20	21	22	23	24	25	26	27	28	29	30	31	32	33	34	35	36	37	38	39	40
C1	4862	ENQF;Lycophytes;Lycopodium annotinum
		WAFT;Lycophytes;Diphasiastrum digitatum	N1		0.0441	1430	66	1496	1.9E−54	0.2164	0.2207	0.2437	0.2312	0.2267	0.2332	0.2192	0.2485	0.2273	0.2462	0.2124	0.2181	0.2374	0.2386	0.2354	0.2182	0.2076	0.2182	0.2308	0.2318	0.2208	0.2154	0.1982	0.2656	0.2159	0.2332	0.2499	0.2068	0.2262	0.1979	0.2223	0.2107	0.2346	0.2139	0.201	0.2227	0.2336	0.214	0.2134	0.248
		PQTO;Lycophytes;Lycopodium deuterodensum	N2*	LYCOα	0.4218	843	615	1458	1	0.2889	0.2677	0.2597	0.2487	0.2824	0.282	0.2661	0.27	0.2626	0.2722	0.277	0.2535	0.2609	0.2606	0.2713	0.2781	0.2587	0.2687	0.25	0.2636	0.274	0.2793	0.2514	0.2622	0.2775	0.2816	0.2628	0.2726	0.2662	0.2738	0.2778	0.2819	0.2777	0.2627	0.2696	0.2942	0.2578	0.2535	0.258	0.2693
		ULKT;Lycophytes;Lycopodiella appressa	N3		0.1219	879	122	1001	1.1E−08	0.2291	0.2214	0.2169	0.2163	0.2351	0.2213	0.2285	0.2079	0.224	0.2357	0.2179	0.2105	0.1891	0.2205	0.2345	0.2194	0.1896	0.2419	0.2172	0.208	0.2159	0.2107	0.2375	0.2396	0.2273	0.2318	0.2007	0.226	0.218	0.1943	0.2438	0.211	0.2132	0.2234	0.2358	0.1943	0.2056	0.25	0.2277	0.2209
		GAON;Lycophytes;Huperzia squarrosa	N4		0.2614	356	126	482	NA	0.3111	0.3398	0.2998	0.321	0.3442	0.3542	0.3604	0.3369	0.365	0.3292	0.3318	0.3038	0.3514	0.3046	0.3635	0.3441	0.3612	0.3424	0.3482	0.3381	0.3246	0.3323	0.37	0.3423	0.316	0.3354	0.3354	0.3297	0.3323	0.3263	0.3293	0.3162	0.3266	0.3392	0.3372	0.3343	0.3369	0.3281	0.3031	0.3138
		PKOX;Lycophytes;Isoetes tegetiformans	N5		0.0858	682	64	746	NA	0.117	0.1108	0.1086	0.1043	0.118	0.1091	0.1156	0.1146	0.1091	0.1346	0.1403	0.1093	0.1125	0.1055	0.1105	0.1166	0.1225	0.1285	0.1124	0.1099	0.1242	0.1233	0.121	0.1147	0.0996	0.1231	0.1145	0.0946	0.1196	0.1183	0.114	0.1108	0.1038	0.1163	0.1122	0.1106	0.1141	0.1077	0.1177	0.1332
		UGNK;Eusporangiate Monilophytes;Marattia attenuata
C2	4831	GKAG;Lycophytes;Huperzia lucidula
		YHZW;Lycophytes;Huperzia selago	N1		0.1411	1595	262	1857	5.6E−17	0.2583	0.2617	0.2418	0.257	0.2525	0.2569	0.27	0.253	0.2242	0.2476	0.2266	0.2422	0.2455	0.2619	0.2689	0.2228	0.2564	0.2507	0.2349	0.2519	0.2338	0.2672	0.2217	0.2511	0.2384	0.2506	0.2573	0.2701	0.2441	0.2208	0.2457	0.2387	0.249	0.2706	0.2408	0.2556	0.2341	0.2348	0.2092	0.2499
		GAON;Lycophytes;Huperzia squarrosa	N2	HUSQα	0.2196	1340	377	1717	0.0065	0.2792	0.2507	0.2629	0.2579	0.2711	0.2615	0.2549	0.2941	0.2786	0.252	0.256	0.268	0.252	0.2632	0.2437	0.2425	0.2598	0.2509	0.2674	0.2585	0.2513	0.2661	0.2662	0.2388	0.2432	0.2357	0.2815	0.2415	0.2805	0.2838	0.2574	0.2652	0.2579	0.2562	0.2715	0.2644	0.2825	0.2849	0.2464	0.25
		ZZEI;Lycophytes;Phylloglossum drummondii	N3		0.1656	1043	207	1250	2.3E−09	0.2682	0.2859	0.2667	0.2655	0.2814	0.2782	0.285	0.2807	0.2564	0.2547	0.2698	0.2975	0.2757	0.2646	0.274	0.2791	0.28	0.2989	0.2718	0.2463	0.2865	0.2624	0.2774	0.2821	0.2699	0.276	0.2825	0.2779	0.2855	0.2749	0.2907	0.2781	0.2736	0.2589	0.2904	0.2729	0.2663	0.2736	0.2987	0.2683
		ULKT;Lycophytes;Lycopodiella appressa	N4		0.1486	619	108	727	NA	0.35	0.367	0.3579	0.349	0.3923	0.3745	0.3527	0.3382	0.3849	0.3799	0.3617	0.3646	0.3291	0.3799	0.3392	0.3445	0.3579	0.343	0.3734	0.3655	0.3504	0.3611	0.3743	0.3451	0.3368	0.3596	0.3657	0.3959	0.3836	0.3856	0.3638	0.3604	0.3565	0.3527	0.3691	0.356	0.3768	0.3746	0.4026	0.362
		PKOX;Lycophytes;Isoetes tegetiformans	N5		0.0675	580	42	622	NA	0.1117	0.1192	0.1014	0.1284	0.1231	0.1183	0.109	0.1187	0.1183	0.1135	0.1437	0.0958	0.1119	0.1138	0.1139	0.1196	0.122	0.1325	0.1022	0.1102	0.1324	0.1049	0.1226	0.1037	0.1227	0.1135	0.1329	0.098	0.1172	0.1259	0.1142	0.1178	0.0895	0.1007	0.1165	0.12	0.1178	0.1252	0.1051	0.103
		UGNK;Eusporangiate Monilophytes;Marattia attenuata
C3	4037	VIBO;Leptosporangiate Monilophytes;Osmunda javanica
		EEAQ;Eusporangiate Monilophytes;Sceptridium dissectum	N1		0.1056	669	79	748	3.1E−11	0.2043	0.2199	0.2178	0.2307	0.2137	0.2084	0.2238	0.2222	0.2382	0.226	0.2235	0.1988	0.2189	0.228	0.2031	0.2254	0.2204	0.2209	0.2037	0.2089	0.2161	0.2043	0.2193	0.2439	0.211	0.248	0.1977	0.2048	0.214	0.2148	0.217	0.2143	0.2357	0.2118	0.2273	0.2167	0.2085	0.2015	0.1811	0.2209
		JVSZ;Eusporangiate Monilophytes;Equisetum hyemale	N2*	OSMNβ	0.4531	367	304	671	1	0.2874	0.3283	0.2903	0.2969	0.3084	0.3077	0.2801	0.2824	0.3233	0.3026	0.313	0.298	0.3215	0.2911	0.3013	0.3064	0.3136	0.3009	0.3003	0.3216	0.312	0.317	0.3084	0.2864	0.2968	0.2901	0.3084	0.2989	0.305	0.2966	0.2927	0.2825	0.3158	0.3232	0.3017	0.3193	0.3086	0.3117	0.312	0.2901
		SGTW;Ginkgoales;Ginkgo biloba	N3		0.1121	301	38	339	0.00037	0.1869	0.1935	0.2002	0.1785	0.1929	0.1831	0.2019	0.1696	0.205	0.2041	0.1849	0.2069	0.197	0.1827	0.1905	0.1942	0.1907	0.1893	0.1672	0.206	0.1907	0.195	0.1935	0.1763	0.1953	0.1992	0.18	0.2032	0.2079	0.2199	0.1803	0.1921	0.1998	0.1705	0.2006	0.1971	0.1944	0.1825	0.1837	0.1955
		KJYC;Lycophytes;Selaginella willdenowii	N4		0.1323	636	97	733	0.00059	0.1809	0.195	0.1967	0.192	0.1925	0.1941	0.2154	0.178	0.207	0.1902	0.2086	0.1738	0.1976	0.1855	0.2081	0.2007	0.1757	0.1945	0.2044	0.1896	0.1887	0.1856	0.2138	0.1697	0.192	0.1952	0.1954	0.1841	0.1857	0.2002	0.1984	0.1902	0.1965	0.1874	0.1856	0.1848	0.2036	0.2124	0.1877	0.2126
		SKQD;Mosses;Takakia lepidozioides
C4	3432	CAPN;Eusporangiate Monilophytes;Equisetum diffusum
		JVSZ;Eusporangiate Monilophytes;Equisetum hyemale	N1*	EQUIα	0.301	799	344	1143	0.84165	0.3014	0.2839	0.2691	0.2966	0.2701	0.2832	0.2712	0.2799	0.2733	0.2965	0.2862	0.3138	0.2988	0.2782	0.2976	0.2653	0.2587	0.2839	0.2857	0.2813	0.269	0.2797	0.2717	0.2532	0.2867	0.2549	0.3075	0.2838	0.2782	0.2837	0.2731	0.2839	0.3014	0.2612	0.2971	0.2899	0.283	0.2894	0.2639	0.2583
		QVMR;Eusporangiate Monilophytes;Psilotum nudum	N2		0.1143	496	64	560	0.00198	0.1703	0.1636	0.1488	0.1769	0.1701	0.17	0.1827	0.1755	0.1774	0.1661	0.1627	0.1816	0.1743	0.1539	0.1703	0.1794	0.1796	0.1679	0.1588	0.178	0.1741	0.1764	0.1651	0.1591	0.1827	0.1821	0.1786	0.1571	0.1851	0.1531	0.1656	0.1617	0.1856	0.1748	0.1739	0.1439	0.1721	0.1737	0.1794	0.1627
		SGTW;Ginkgoales;Ginkgo biloba	N3*		0.1694	250	51	301	0.5704	0.177	0.1404	0.1787	0.1481	0.18	0.1651	0.1604	0.1761	0.1754	0.187	0.1714	0.1697	0.1684	0.1713	0.1675	0.1742	0.1628	0.1631	0.155	0.1548	0.1824	0.189	0.1611	0.1651	0.163	0.1637	0.1641	0.1501	0.1633	0.1619	0.1717	0.1885	0.1665	0.1622	0.1576	0.1731	0.1583	0.1819	0.165	0.1484
		JKAA;Lycophytes;Selaginella wallacei	N4*		0.1664	491	98	589	0.43169	0.1667	0.1825	0.1621	0.1526	0.1667	0.1577	0.1771	0.1736	0.17	0.1602	0.1844	0.1685	0.1634	0.1693	0.1785	0.1864	0.1662	0.1617	0.1559	0.1704	0.1642	0.1941	0.1483	0.1697	0.1791	0.19	0.1706	0.1691	0.1917	0.1847	0.1773	0.1679	0.197	0.1638	0.1646	0.1932	0.191	0.1746	0.1809	0.1568
		SKQD;Mosses;Takakia lepidozioides
C5	3315	QVMR;Eusporangiate Monilophytes;Psilotum nudum
		ALVQ;Eusporangiate Monilophytes;Tmesipteris parva	N1*	PSILβ, PSILα	0.2229	1067	306	1373	0.48443	0.234	0.2227	0.2226	0.2032	0.2298	0.2155	0.2376	0.2292	0.2016	0.2104	0.2145	0.2236	0.2161	0.2167	0.2021	0.2613	0.2279	0.222	0.214	0.2156	0.2385	0.2122	0.2396	0.248	0.2199	0.2295	0.2217	0.2292	0.2254	0.243	0.2296	0.2022	0.25	0.2344	0.2366	0.21	0.24	0.22	0.219	0.2293
		BEGM;Eusporangiate Monilophytes;Botrypus virginianus	N2		0.1829	527	118	645	0.00646	0.2597	0.2295	0.2248	0.2221	0.2553	0.2303	0.2353	0.2326	0.2273	0.2506	0.246	0.2315	0.227	0.2639	0.2225	0.2155	0.2379	0.2419	0.2178	0.2492	0.241	0.2241	0.225	0.2318	0.2492	0.2261	0.2237	0.2196	0.2247	0.2236	0.2145	0.239	0.2336	0.2596	0.2523	0.234	0.2339	0.2629	0.2426	0.2347
		UGNK;Eusporangiate Monilophytes;Marattia attenuata	N3		0.1279	300	44	344	0.0009	0.1997	0.1819	0.1982	0.2271	0.224	0.2181	0.2369	0.2062	0.205	0.213	0.2138	0.2094	0.2195	0.1955	0.2165	0.2037	0.2296	0.2306	0.2188	0.1837	0.177	0.2011	0.1962	0.216	0.2	0.2029	0.2113	0.1886	0.1887	0.1909	0.1976	0.1852	0.193	0.2011	0.1992	0.2051	0.2036	0.2148	0.223	0.2095
		CAPN;Eusporangiate Monilophytes;Equisetum diffusum	N4		0.2234	212	61	273	NA	0.2617	0.2708	0.2591	0.2669	0.2963	0.2405	0.2793	0.2728	0.2416	0.2661	0.2488	0.2779	0.2592	0.2451	0.2616	0.2592	0.2828	0.2468	0.2491	0.264	0.2741	0.2792	0.2689	0.2569	0.2765	0.2638	0.2469	0.2723	0.2446	0.2538	0.2494	0.2819	0.2637	0.2652	0.2563	0.266	0.2636	0.2581	0.2774	0.2593
		SGTW;Ginkgoales;Ginkgo biloba	N5		0.0655	314	22	336	0.00111	0.1301	0.1319	0.128	0.1381	0.115	0.1268	0.1379	0.1153	0.1253	0.1371	0.1522	0.1236	0.1274	0.1256	0.1305	0.1368	0.1368	0.1084	0.1439	0.13	0.1322	0.1207	0.1182	0.1205	0.1166	0.1211	0.1224	0.1186	0.1229	0.1304	0.127	0.1255	0.1244	0.1225	0.1189	0.1292	0.127	0.1217	0.1244	0.1278
		ZFGK;Lycophytes;Selaginella kraussiana
C6	3699	UGNK;Eusporangiate Monilophytes;Marattia attenuata
		NHCM;Eusporangiate Monilophytes;Angiopteris evecta	N1		0.108	2693	326	3019	8.9E−31	0.2337	0.2408	0.2163	0.2213	0.2043	0.2289	0.2088	0.1928	0.2144	0.2478	0.232	0.2269	0.2244	0.2156	0.2212	0.222	0.2317	0.2141	0.2178	0.2538	0.231	0.2134	0.213	0.2455	0.2212	0.2116	0.2263	0.2195	0.2268	0.2237	0.2306	0.2215	0.249	0.205	0.2133	0.2151	0.2051	0.2391	0.2114	0.2216
		DFHO;Eusporangiate Monilophytes;Danaea nodosa	N2	MARAα	0.2434	606	195	801	0.01056	0.2945	0.2754	0.3	0.2763	0.2709	0.2934	0.2828	0.299	0.2887	0.2723	0.2916	0.2991	0.2863	0.3111	0.2628	0.2938	0.2967	0.2895	0.2901	0.2805	0.2819	0.2778	0.294	0.2742	0.2943	0.3103	0.2886	0.2763	0.2735	0.2954	0.3061	0.3107	0.3091	0.3043	0.2695	0.2717	0.3009	0.3135	0.286	0.2902
		RFMZ;Leptosporangiate Monilophytes;Osmundastrum cinnamomeum	N3		0.0728	280	22	302	1.5E−06	0.1781	0.1735	0.1693	0.2054	0.16	0.1871	0.1915	0.1869	0.1834	0.1735	0.1983	0.2203	0.1667	0.1806	0.1661	0.1716	0.1797	0.1845	0.1764	0.1835	0.1908	0.1559	0.1749	0.1934	0.1819	0.1882	0.2139	0.1608	0.1986	0.1975	0.1949	0.1969	0.176	0.1908	0.186	0.1956	0.157	0.1657	0.1725	0.1841
		EEAQ;Eusporangiate Monilophytes;Sceptridium dissectum	N4		0.1986	234	58	292	0.02374	0.2668	0.2519	0.2544	0.2506	0.2313	0.2798	0.2581	0.2648	0.2522	0.2932	0.2571	0.2385	0.2451	0.2411	0.2593	0.2572	0.258	0.266	0.2807	0.2506	0.2804	0.2724	0.2437	0.257	0.2503	0.2584	0.2733	0.2626	0.2288	0.2638	0.2414	0.2522	0.2286	0.2421	0.2765	0.2528	0.2494	0.2772	0.2668	0.2639
		CAPN;Eusporangiate Monilophytes;Equisetum diffusum	N5		0.0655	271	19	290	NA	0.3255	0.321	0.3115	0.3328	0.2952	0.315	0.3254	0.313	0.3348	0.3319	0.3237	0.3255	0.321	0.3065	0.3217	0.3254	0.3495	0.313	0.3353	0.3202	0.3237	0.3258	0.3318	0.3105	0.3328	0.3189	0.3136	0.3042	0.3223	0.3243	0.3084	0.3249	0.3405	0.3293	0.3363	0.3343	0.3121	0.343	0.3225	0.3418
		SGTW;Ginkgoales;Ginkgo biloba
C7	4639	UOMY;Leptosporangiate Monilophytes;Osmunda sp.
		VIBO;Leptosporangiate Monilophytes;Osmunda javanica	N1		0.0321	2561	85	2646	7E−104	0.226	0.2421	0.1788	0.2228	0.2378	0.2114	0.2502	0.215	0.2279	0.2114	0.2345	0.2175	0.2768	0.2068	0.1948	0.2368	0.2155	0.2294	0.2175	0.2399	0.2452	0.2143	0.2235	0.2057	0.2179	0.2004	0.2238	0.228	0.1964	0.2476	0.2001	0.2147	0.2407	0.2104	0.2248	0.2409	0.2134	0.2442	0.2442	0.2268
		RFMZ;Leptosporangiate Monilophytes;Osmundastrum cinnamomeum	N2*	OSMNα	0.2879	1613	652	2265	0.14348	0.3051	0.2997	0.3247	0.3114	0.2974	0.3234	0.3192	0.3146	0.3305	0.3169	0.318	0.3069	0.3025	0.298	0.3173	0.3	0.291	0.2952	0.3121	0.2827	0.2985	0.2969	0.3076	0.306	0.2954	0.2875	0.3196	0.3063	0.3082	0.3221	0.271	0.3101	0.3168	0.2805	0.2929	0.2934	0.3009	0.3131	0.3052	0.3033
		MEKP;Leptosporangiate Monilophytes;Dipteris conjugata	N3		0.0855	717	67	784	NA	0.0535	0.0562	0.065	0.0666	0.057	0.064	0.0585	0.0629	0.0516	0.0577	0.0519	0.0547	0.0591	0.0484	0.0626	0.0609	0.0601	0.0667	0.0629	0.0592	0.062	0.0586	0.0614	0.067	0.0663	0.0555	0.0586	0.0574	0.0618	0.0636	0.0566	0.0594	0.0562	0.0583	0.0522	0.0635	0.0526	0.058	0.0474	0.0663
		UGNK;Eusporangiate Monilophytes;Marattia attenuata	N4		0.0833	308	28	336	4.1E−11	0.2458	0.2188	0.2315	0.241	0.2391	0.2573	0.2363	0.2428	0.2542	0.2512	0.2599	0.2556	0.2264	0.2398	0.2087	0.2661	0.2365	0.258	0.2217	0.2485	0.2609	0.215	0.2506	0.233	0.2512	0.2331	0.2051	0.2373	0.2624	0.2528	0.2404	0.2569	0.2382	0.233	0.2117	0.2548	0.2531	0.2344	0.2153	0.2587
		DJSE;Eusporangiate Monilophytes;Ophioglossum vulgatum	N5		0.0671	320	23	343	NA	0.1638	0.142	0.1687	0.1391	0.1665	0.1669	0.1445	0.1523	0.163	0.1522	0.1535	0.1448	0.1418	0.1271	0.143	0.1685	0.1429	0.1536	0.1655	0.1632	0.1476	0.162	0.1695	0.1586	0.1512	0.1398	0.1697	0.1427	0.148	0.1519	0.1462	0.161	0.1613	0.1526	0.1384	0.1467	0.1536	0.1569	0.1475	0.1499
		CAPN;Eusporangiate Monilophytes;Equisetum diffusum
C8	4560	CJNT;Leptosporangiate Monilophytes;Polypodium glycyrrhiza
		VVRN;Leptosporangiate Monilophytes;Lonchitis hirsuta	N1		0.104	1215	141	1356	9.5E−21	0.2528	0.2506	0.2325	0.2041	0.2019	0.239	0.2356	0.2005	0.207	0.2288	0.2311	0.2347	0.1983	0.2291	0.2438	0.2322	0.2087	0.2011	0.203	0.207	0.2114	0.2208	0.2281	0.2257	0.2344	0.2372	0.2143	0.231	0.217	0.2293	0.2041	0.2349	0.2427	0.2318	0.2144	0.2203	0.2433	0.2235	0.23	0.2552
		PNZO;Leptosporangiate Monilophytes;Culcita macrocarpa	N2		0.1574	621	116	737	0.00112	0.2583	0.2236	0.2686	0.2313	0.2261	0.2091	0.2479	0.2282	0.2307	0.2285	0.2377	0.2628	0.2291	0.2205	0.27	0.2365	0.2454	0.2303	0.2388	0.2503	0.2272	0.2367	0.2475	0.222	0.2265	0.2049	0.227	0.2264	0.2233	0.2358	0.2102	0.2198	0.2312	0.2306	0.2095	0.2395	0.2433	0.2374	0.233	0.2811
		CVEG;Leptosporangiate Monilophytes;Azolla cf. caroliniana	N3*	CYATγ	0.281	504	197	701	0.44698	0.2904	0.2827	0.2805	0.2797	0.2679	0.2444	0.3058	0.2824	0.2889	0.2945	0.2648	0.2835	0.272	0.273	0.2711	0.2651	0.2963	0.2812	0.2944	0.2592	0.2838	0.2898	0.2735	0.2613	0.2822	0.3148	0.277	0.2631	0.2675	0.3	0.2847	0.3221	0.27	0.2615	0.2693	0.2694	0.2586	0.2627	0.2915	0.2546
		CQPW;Leptosporangiate Monilophytes;Anemia tomentosa	N4		0.1381	574	92	666	6.8E−08	0.259	0.2425	0.2687	0.2557	0.2551	0.2646	0.2532	0.2503	0.259	0.2558	0.2486	0.2503	0.2618	0.2511	0.2568	0.24	0.2454	0.2388	0.2773	0.2739	0.2675	0.2508	0.2555	0.2709	0.2711	0.2673	0.2554	0.2725	0.2469	0.2491	0.2648	0.2795	0.2525	0.2816	0.2427	0.2641	0.2486	0.2613	0.2558	0.2625
		MEKP;Leptosporangiate Monilophytes;Dipteris conjugata	N5		0.0295	395	12	407	NA	0.0462	0.0523	0.0557	0.0412	0.0571	0.045	0.0537	0.0502	0.0504	0.0459	0.0453	0.041	0.0547	0.0505	0.0462	0.0554	0.0457	0.0412	0.0491	0.0437	0.0496	0.0454	0.0439	0.0419	0.0482	0.0462	0.0502	0.0549	0.0412	0.051	0.0512	0.0521	0.0501	0.047	0.0465	0.0547	0.0456	0.0588	0.0498	0.0464
		QIAD;Leptosporangiate Monilophytes;Hymenophyllum bivalve	N6		0.0591	366	23	389	NA	0.2776	0.2596	0.2859	0.2879	0.2568	0.2657	0.2586	0.2592	0.2543	0.2652	0.2623	0.2415	0.2365	0.2517	0.2723	0.2698	0.2622	0.2517	0.2845	0.2432	0.2523	0.2494	0.2714	0.2651	0.2732	0.2673	0.2494	0.2535	0.2457	0.2889	0.2703	0.2752	0.2449	0.2741	0.2581	0.2707	0.2637	0.2592	0.2606	0.2845
		VIBO;Leptosporangiate Monilophytes;Osmunda javanica
C9	5154	GANB;Leptosporangiate Monilophytes;Cyathea (Alsophila) spinulosa
		EWXK;Leptosporangiate Monilophytes;Thyrsopteris elegans	N1		0.0928	567	58	625	4.5E−13	0.2116	0.1994	0.2207	0.215	0.2299	0.207	0.2046	0.2357	0.2357	0.2065	0.2327	0.1996	0.2207	0.21	0.1871	0.2393	0.2008	0.2323	0.2107	0.2082	0.2048	0.2013	0.2255	0.2254	0.2121	0.2419	0.2324	0.1851	0.2273	0.1877	0.2222	0.2563	0.2168	0.2062	0.2267	0.199	0.214	0.2064	0.2352	0.1975
		PNZO;Leptosporangiate Monilophytes;Culcita macrocarpa	N2*	CYATβ	0.4338	415	318	733	1	0.2771	0.2927	0.2766	0.2685	0.2837	0.3026	0.2642	0.2829	0.2958	0.308	0.2874	0.2708	0.2689	0.2711	0.2789	0.2954	0.2757	0.2773	0.2818	0.269	0.2918	0.2547	0.2993	0.2802	0.2648	0.2828	0.276	0.2815	0.2803	0.2818	0.2865	0.2392	0.2763	0.2794	0.3001	0.2762	0.3053	0.2832	0.2897	0.2916
		VVRN;Leptosporangiate Monilophytes;Lonchitis hirsuta	N3		0.1265	525	76	601	1.3E−06	0.1975	0.2246	0.2084	0.2385	0.2182	0.2139	0.2428	0.2404	0.2071	0.2195	0.2114	0.2091	0.2281	0.2278	0.205	0.2301	0.2142	0.2667	0.2128	0.2512	0.2383	0.2267	0.2174	0.2481	0.2251	0.2145	0.2141	0.231	0.2284	0.223	0.2431	0.2112	0.2044	0.2078	0.2134	0.2373	0.2143	0.222	0.2349	0.2089
		KIIX;Leptosporangiate Monilophytes;Pilularia globulifera	N4*	CYATγ	0.3098	361	162	523	0.89937	0.2812	0.2835	0.288	0.3092	0.2661	0.2883	0.2724	0.2859	0.2861	0.2957	0.2657	0.2776	0.2985	0.2819	0.2997	0.288	0.2905	0.2753	0.2996	0.2793	0.2807	0.2867	0.3161	0.2541	0.2653	0.2833	0.2803	0.2611	0.2573	0.27	0.2765	0.2852	0.2717	0.2692	0.2828	0.3035	0.2813	0.266	0.2834	0.2331
		PBUU;Leptosporangiate Monilophytes;Lygodium japonicum	N5		0.0805	765	67	832	NA	0.1333	0.1271	0.1144	0.1223	0.1482	0.1329	0.1366	0.103	0.1406	0.118	0.1188	0.123	0.1326	0.1135	0.1324	0.1323	0.1087	0.119	0.1083	0.1262	0.1273	0.1068	0.1127	0.1195	0.1141	0.1414	0.1203	0.1254	0.1302	0.1073	0.1215	0.1224	0.1176	0.1302	0.144	0.1246	0.1112	0.1244	0.132	0.131
		MEKP;Leptosporangiate Monilophytes;Dipteris conjugata
C10	5141	KJZG;Leptosporangiate Monilophytes;Asplenium platyneuron
		MTGC;Leptosporangiate Monilophytes;Dennstaedtia davallioides	N1		0.0172	914	16	930	NA	0.0404	0.0378	0.0384	0.035	0.0403	0.0375	0.0387	0.0364	0.0342	0.0343	0.0362	0.0335	0.03	0.0393	0.0357	0.0444	0.0393	0.0447	0.0437	0.0389	0.0406	0.0392	0.0335	0.0377	0.0349	0.0454	0.0397	0.0387	0.0369	0.041	0.0457	0.0419	0.0388	0.0319	0.0436	0.0384	0.0291	0.0384	0.0316	0.0407
		GSXD;Leptosporangiate Monilophytes;Myriopteris rufa	N2*	PTERα	0.4768	1367	1246	2613	1	0.2851	0.2776	0.298	0.2533	0.2755	0.2995	0.2638	0.2853	0.2818	0.2773	0.2833	0.2807	0.2987	0.315	0.2656	0.2686	0.2779	0.2731	0.2808	0.2427	0.2952	0.3022	0.3156	0.2946	0.2741	0.2696	0.279	0.2757	0.2775	0.2562	0.2607	0.2983	0.2679	0.2705	0.2796	0.2643	0.2816	0.2675	0.2525	0.2797
		VVRN;Leptosporangiate Monilophytes;Lonchitis hirsuta	N3		0.0992	899	99	998	1.6E−21	0.2478	0.2457	0.2775	0.278	0.2469	0.25	0.2843	0.2506	0.2684	0.299	0.2828	0.2687	0.2709	0.2667	0.2703	0.277	0.2757	0.2788	0.2733	0.2633	0.2778	0.2765	0.2742	0.258	0.2694	0.2717	0.2458	0.2667	0.2515	0.2509	0.259	0.2942	0.2605	0.2838	0.2732	0.2733	0.293	0.2642	0.2731	0.2688
		PNZO;Leptosporangiate Monilophytes;Culcita macrocarpa	N4		0.0829	476	43	519	NA	0.0758	0.0821	0.0884	0.059	0.0845	0.0907	0.0834	0.0723	0.0928	0.0811	0.0744	0.0936	0.0817	0.0755	0.0774	0.0743	0.0766	0.0807	0.0811	0.0806	0.0851	0.088	0.0823	0.0911	0.079	0.0768	0.073	0.0899	0.0877	0.0936	0.0972	0.073	0.0808	0.0903	0.0823	0.0731	0.0935	0.0848	0.0836	0.0778
		CVEG;Leptosporangiate Monilophytes;Azolla cf. caroliniana	N5		0.0803	275	24	299	NA	0.1741	0.1402	0.1691	0.1423	0.1365	0.1419	0.1612	0.1644	0.148	0.1257	0.1417	0.1378	0.1451	0.1576	0.137	0.1361	0.143	0.153	0.1558	0.143	0.1444	0.1588	0.1438	0.1458	0.1548	0.1575	0.1601	0.1516	0.1362	0.1573	0.1691	0.1369	0.1377	0.1678	0.1599	0.1327	0.1598	0.164	0.1385	0.1485
		PBUU;Leptosporangiate Monilophytes;Lygodium japonicum	N6		0.0553	734	43	777	NA	0.1372	0.1351	0.1577	0.1526	0.1372	0.1316	0.1441	0.1339	0.1478	0.1402	0.141	0.1553	0.1343	0.1379	0.1489	0.1465	0.1382	0.1507	0.1564	0.1349	0.1419	0.1518	0.1534	0.1454	0.142	0.1513	0.1447	0.1616	0.1287	0.1569	0.1427	0.1622	0.152	0.1671	0.1759	0.1568	0.1323	0.1502	0.1494	0.1575
		MEKP;Leptosporangiate Monilophytes;Dipteris conjugata
[truncated: 60 more columns]

## Sheet: Gymnosperms
MAPS Index	Total nuclear gene family phylogenies #	1KP Code; Clades; Species	Node	WGD ID	% Subtrees with shared duplication	# Subtrees without shared duplication	# Subtrees with shared duplication	Total subtrees #	p-value	% Simulated Subtrees with shared duplication
										1	2	3	4	5	6	7	8	9	10	11	12	13	14	15	16	17	18	19	20	21	22	23	24	25	26	27	28	29	30	31	32	33	34	35	36	37	38	39	40
D1	3849	KAWQ;Cycadales;Stangeria eriopus
		WLIC;Cycadales;Dioon edule	N1		0.1043	2353	274	2627	NA	0.1234	0.1139	0.1078	0.1062	0.1135	0.1206	0.1066	0.12	0.1131	0.1075	0.1084	0.1206	0.1174	0.1073	0.1107	0.1096	0.1117	0.1211	0.1075	0.1165	0.1219	0.1183	0.11	0.1075	0.1198	0.1253	0.1225	0.1133	0.1208	0.117	0.0955	0.1102	0.1245	0.1121	0.1149	0.1098	0.1182	0.107	0.1148	0.1106
		XZUY;Cycadales;Cycas micholitzii	N2		0.1189	1645	222	1867	NA	0.1445	0.1422	0.1264	0.1348	0.1398	0.1529	0.1477	0.1368	0.1375	0.1342	0.1445	0.133	0.1484	0.1338	0.1451	0.1449	0.1307	0.1598	0.1307	0.1506	0.133	0.144	0.1324	0.1494	0.1487	0.121	0.1424	0.1499	0.1419	0.1404	0.1427	0.138	0.1219	0.1189	0.1449	0.1539	0.1374	0.1238	0.1387	0.1319
		SGTW;Ginkgoales;Ginkgo biloba	N3		0.135	942	147	1089	NA	0.0969	0.1045	0.1109	0.1057	0.1071	0.1105	0.1053	0.1049	0.0901	0.1028	0.1061	0.1029	0.1025	0.1186	0.1012	0.114	0.1228	0.1051	0.1194	0.1087	0.092	0.0972	0.1011	0.1042	0.1268	0.109	0.1181	0.1093	0.1088	0.1212	0.1164	0.1053	0.1001	0.1051	0.1077	0.1145	0.1105	0.1022	0.1067	0.1118
		Ambtr_v1.0.27;Genome;Amborella_trichopoda	N4*	GINKα	0.2055	545	141	686	1	0.1329	0.1418	0.1348	0.1343	0.1332	0.1429	0.1509	0.1316	0.1286	0.1345	0.1351	0.1356	0.1304	0.1407	0.1458	0.1364	0.1318	0.1285	0.1438	0.1508	0.139	0.1328	0.1319	0.127	0.1416	0.1328	0.153	0.1416	0.1261	0.1321	0.131	0.1316	0.1286	0.135	0.1502	0.1323	0.1467	0.1306	0.1268	0.1465
		DJSE;Eusporangiate Monilophytes;Ophioglossum vulgatum	N5*		0.0763	460	38	498	0.33967	0.101	0.1285	0.1195	0.0981	0.0935	0.1049	0.092	0.1033	0.0835	0.0928	0.1077	0.0917	0.1056	0.1117	0.097	0.0934	0.0989	0.097	0.0886	0.0917	0.1195	0.0969	0.1038	0.1103	0.1013	0.0953	0.1037	0.1094	0.1074	0.0919	0.1101	0.0839	0.0923	0.1027	0.0999	0.1027	0.1027	0.089	0.0951	0.1002
		Selmo_v1.0;Genome;Selaginella moellendorffii
D2	4300	DZQM;Conifers;Pinus radiata
		IOVS;Conifers;Pseudotsuga wilsoniana	N1		0.036	1743	65	1808	3.9E−68	0.2081	0.2091	0.2093	0.1889	0.2196	0.1992	0.2309	0.2164	0.2019	0.1761	0.2169	0.2152	0.2187	0.2159	0.2032	0.2205	0.2162	0.2116	0.2045	0.2022	0.1842	0.2033	0.2008	0.2004	0.1955	0.2084	0.1922	0.2172	0.2124	0.2075	0.2153	0.2223	0.2187	0.1922	0.1856	0.2201	0.215	0.1992	0.194	0.2245
		GGEA;Conifers;Cedrus libani	N2*	PINEα	0.5508	947	1161	2108	1	0.2931	0.2956	0.3019	0.2741	0.3173	0.3053	0.3209	0.3072	0.2781	0.3136	0.3055	0.3117	0.2909	0.3034	0.2878	0.2979	0.2946	0.3042	0.3042	0.2837	0.31	0.3105	0.3284	0.2952	0.3351	0.3142	0.3015	0.3279	0.2767	0.3035	0.3015	0.2898	0.3273	0.2891	0.3032	0.3082	0.3232	0.3208	0.3026	0.3216
		XTZO;Conifers;Araucaria rulei	N3		0.022	1332	30	1362	NA	0.029	0.0302	0.0381	0.0313	0.0386	0.0302	0.0409	0.0388	0.018	0.0348	0.0399	0.0341	0.0288	0.0329	0.0304	0.034	0.0418	0.0316	0.0268	0.0215	0.0325	0.0259	0.0293	0.0437	0.0379	0.0377	0.0276	0.0334	0.0369	0.0334	0.0423	0.0365	0.0344	0.0319	0.0327	0.0282	0.0262	0.0379	0.0325	0.0278
		SGTW;Ginkgoales;Ginkgo biloba	N4*	GINKα	0.3772	251	152	403	0.99966	0.2808	0.2933	0.2695	0.2765	0.2987	0.2926	0.2848	0.2812	0.2991	0.3076	0.2957	0.2881	0.2845	0.2944	0.2986	0.2787	0.2963	0.2653	0.2803	0.3143	0.2958	0.281	0.3013	0.2966	0.2678	0.2546	0.2724	0.2874	0.2818	0.3118	0.3075	0.2687	0.2825	0.2693	0.2601	0.293	0.2754	0.2647	0.2893	0.2874
		JVSZ;Eusporangiate Monilophytes;Equisetum hyemale	N5		0.0643	568	39	607	3.4E−13	0.2056	0.2135	0.1961	0.183	0.1886	0.1779	0.1632	0.1768	0.1886	0.2006	0.1771	0.2006	0.1892	0.2163	0.1855	0.1878	0.1994	0.1854	0.1946	0.1889	0.1926	0.1998	0.1891	0.2115	0.1926	0.1817	0.1893	0.1781	0.1974	0.1941	0.1969	0.1789	0.1773	0.194	0.1808	0.1833	0.1983	0.2099	0.2159	0.2022
		Selmo_v1.0;Genome;Selaginella moellendorffii
D3	7963	XLGK;Conifers;Podocarpus rubens
		MHGD;Conifers;Microcachrys tetragona	N1		0.0299	3249	100	3349	NA	0.026	0.0291	0.0314	0.0291	0.0287	0.0292	0.0281	0.0315	0.0326	0.0301	0.0297	0.0317	0.0324	0.0282	0.0296	0.0303	0.0329	0.0298	0.0284	0.0241	0.0281	0.024	0.0287	0.0322	0.0288	0.0332	0.0283	0.0352	0.0352	0.0321	0.0318	0.0282	0.0333	0.0288	0.0291	0.0311	0.0337	0.032	0.0249	0.0255
		BBDD;Conifers;Microstrobos fitzgeraldii	N2*	PODOα	0.3033	1468	639	2107	0.79119	0.2757	0.274	0.2897	0.2675	0.28	0.2649	0.261	0.2752	0.257	0.2717	0.2609	0.2656	0.2554	0.2418	0.279	0.257	0.2753	0.28	0.2719	0.2629	0.2619	0.2838	0.2586	0.272	0.2596	0.2525	0.2708	0.2683	0.2479	0.2884	0.2678	0.2808	0.2667	0.2617	0.2743	0.2821	0.2579	0.261	0.2931	0.2846
		XTZO;Conifers;Araucaria rulei	N3		0.0159	1052	17	1069	NA	0.1584	0.1618	0.1718	0.1726	0.1647	0.1538	0.164	0.1699	0.1409	0.1604	0.1446	0.1619	0.1656	0.1471	0.1462	0.1637	0.1642	0.1599	0.1567	0.1578	0.1427	0.1386	0.1576	0.1463	0.1653	0.1661	0.1849	0.1682	0.1712	0.1591	0.1712	0.158	0.1613	0.162	0.1635	0.1455	0.1554	0.1653	0.1513	0.1577
		ZQVF;Conifers;Cunninghamia lanceolata	N4		0.1248	1845	263	2108	1.2E−13	0.2313	0.245	0.2377	0.275	0.2534	0.2355	0.2356	0.2371	0.2592	0.2551	0.2292	0.2297	0.2444	0.2359	0.2353	0.2405	0.2493	0.2655	0.2325	0.2591	0.2393	0.2354	0.2497	0.2467	0.2513	0.2352	0.2517	0.2447	0.2463	0.2425	0.2636	0.2411	0.2304	0.2405	0.213	0.2187	0.2592	0.2244	0.2483	0.2234
		JBND;Conifers;Pinus ponderosa
D4	4033	BTTS;Conifers;Austrotaxus spicata
		QSNJ;Conifers;Taiwania cryptomerioides	N1		0.0701	1685	127	1812	3.5E−44	0.2533	0.239	0.2498	0.2401	0.2691	0.2628	0.2828	0.2545	0.2312	0.2571	0.2627	0.2365	0.2572	0.2385	0.2487	0.2373	0.229	0.2397	0.228	0.2218	0.2637	0.2438	0.2317	0.241	0.2579	0.2531	0.2553	0.2509	0.2729	0.246	0.2285	0.2521	0.2768	0.2588	0.2589	0.2663	0.2424	0.2318	0.2493	0.2588
		YFZK;Conifers;Sciadopitys verticillata	N2		0.1087	1427	174	1601	NA	0.1656	0.1519	0.1644	0.1739	0.1636	0.1599	0.1795	0.1642	0.1603	0.1687	0.1711	0.171	0.1767	0.1528	0.1523	0.1729	0.1633	0.1708	0.1534	0.1585	0.1651	0.1828	0.1836	0.1908	0.1674	0.1414	0.1789	0.1435	0.1779	0.1752	0.1765	0.1731	0.1757	0.1685	0.1703	0.1577	0.1385	0.1703	0.1577	0.1648
		XTZO;Conifers;Araucaria rulei	N3*		0.1975	1109	273	1382	0.27609	0.2084	0.2289	0.1905	0.1931	0.2173	0.2076	0.2416	0.2139	0.2219	0.2225	0.2156	0.191	0.2242	0.1908	0.1943	0.2605	0.2017	0.2163	0.2084	0.2442	0.2178	0.2072	0.2312	0.2118	0.2282	0.2339	0.2083	0.1973	0.209	0.2066	0.2193	0.2276	0.1917	0.2229	0.2172	0.1919	0.2065	0.2	0.2254	0.1826
		MFTM;Conifers;Pinus jeffreyi	N4		0.0403	928	39	967	NA	0.0508	0.0375	0.0488	0.0558	0.042	0.0436	0.0505	0.0517	0.0383	0.0421	0.0488	0.0474	0.0423	0.0525	0.0504	0.0404	0.0412	0.0509	0.0483	0.0494	0.0647	0.0509	0.0506	0.0482	0.0519	0.0478	0.0472	0.0429	0.0455	0.0606	0.0481	0.0529	0.0563	0.0556	0.0541	0.0463	0.0575	0.0552	0.0442	0.0446
		SGTW;Ginkgoales;Ginkgo biloba	N5		0.1532	470	85	555	NA	0.164	0.1782	0.1756	0.1873	0.1798	0.1758	0.194	0.175	0.1892	0.1665	0.189	0.1626	0.1936	0.1787	0.2	0.177	0.188	0.1913	0.1923	0.1627	0.1807	0.1875	0.1673	0.1786	0.1748	0.177	0.1885	0.1783	0.181	0.1786	0.1909	0.1854	0.1755	0.197	0.1814	0.1839	0.1832	0.1759	0.1628	0.1739
		ABIJ;Lycophytes;Selaginella lepidophylla
[truncated: 60 more columns]

## Sheet: Angiosperms
MAPS Index	Total nuclear gene family phylogenies #	1KP Code; Clades; Species	Node	WGD ID	% Subtrees with shared duplication	# Subtrees without shared duplication	# Subtrees with shared duplication	Total subtrees #	p-value	% Simulated Subtrees with shared duplication
										1	2	3	4	5	6	7	8	9	10	11	12	13	14	15	16	17	18	19	20	21	22	23	24	25	26	27	28	29	30	31	32	33	34	35	36	37	38	39	40
E1	3534	NWMY;Basalmost angiosperms;Kadsura heteroclita
		WTKZ;Basalmost angiosperms;Nuphar advena	N1		0.0882	993	96	1089	3.4E−19	0.2129	0.2383	0.2134	0.2147	0.2178	0.2204	0.1967	0.2021	0.2038	0.2381	0.2224	0.24	0.2173	0.2443	0.1984	0.1971	0.2011	0.1888	0.2052	0.2135	0.2135	0.219	0.2296	0.2266	0.223	0.2242	0.2085	0.1865	0.214	0.2108	0.1945	0.2322	0.2315	0.2322	0.2426	0.208	0.2212	0.212	0.2171	0.2001
		Ambtr_v1.0.27;Genome;Amborella_trichopoda	N2*	AMBOα	0.5039	767	779	1546	1	0.341	0.3421	0.3275	0.3116	0.3252	0.3275	0.3336	0.3324	0.3565	0.3404	0.3712	0.3277	0.3092	0.3278	0.3558	0.323	0.3461	0.3478	0.326	0.314	0.3384	0.3199	0.3259	0.3196	0.3314	0.3121	0.3365	0.3327	0.3415	0.3402	0.3361	0.3178	0.3509	0.3317	0.3122	0.3219	0.3471	0.3324	0.3473	0.3581
		SGTW;Ginkgoales;Ginkgo biloba	N3		0.0912	528	53	581	2.9E−10	0.2162	0.1855	0.2104	0.2075	0.1904	0.1821	0.2245	0.2146	0.211	0.1991	0.2162	0.2086	0.1821	0.2236	0.2132	0.2077	0.1957	0.2123	0.1861	0.202	0.175	0.2214	0.1947	0.219	0.2128	0.2261	0.2294	0.222	0.1985	0.2167	0.2291	0.2244	0.2199	0.2011	0.1893	0.2094	0.195	0.1866	0.2232	0.1968
		VIBO;Leptosporangiate Monilophytes;Osmunda javanica	N4		0.0793	697	60	757	2.1E−11	0.2067	0.1797	0.1986	0.1842	0.1924	0.1974	0.2012	0.2122	0.1874	0.2	0.1898	0.191	0.1965	0.1969	0.1828	0.1998	0.1798	0.208	0.2028	0.1959	0.189	0.1836	0.1916	0.1771	0.2017	0.1944	0.18	0.1906	0.212	0.1756	0.215	0.212	0.178	0.1904	0.1676	0.2055	0.1878	0.1795	0.1897	0.1863
		Selmo_v1.0;Genome;Selaginella moellendorffii
E2	3823	PZRT;Basalmost angiosperms;Nymphaea sp.
		WTKZ;Basalmost angiosperms;Nuphar advena	N1	NUADα	0.2174	857	238	1095	0.01802	0.2808	0.2801	0.2722	0.2935	0.2868	0.2646	0.288	0.2579	0.2741	0.2774	0.2751	0.2727	0.2609	0.3121	0.2699	0.2712	0.2801	0.2608	0.2823	0.2688	0.2824	0.276	0.2803	0.2617	0.2286	0.2572	0.3001	0.2808	0.265	0.2717	0.3017	0.3038	0.262	0.2681	0.2667	0.2802	0.2762	0.2516	0.2903	0.2858
		FZJL;Basalmost angiosperms;Austrobaileya scandens	N2		0.1028	916	105	1021	1.0E−17	0.2328	0.2199	0.2478	0.2546	0.2384	0.2304	0.2258	0.231	0.2225	0.2274	0.2481	0.2632	0.2032	0.2243	0.2149	0.2419	0.2332	0.2189	0.2489	0.2686	0.2344	0.2148	0.2188	0.2324	0.2496	0.2337	0.2037	0.2209	0.2243	0.266	0.2382	0.2332	0.2124	0.2424	0.253	0.233	0.2149	0.2481	0.2229	0.2491
		URDJ;Basalmost angiosperms;Amborella trichopoda	N3*	AMBOα	0.346	518	274	792	0.99931	0.2966	0.2962	0.2931	0.3267	0.2859	0.2855	0.3022	0.3182	0.292	0.2869	0.3118	0.3141	0.3134	0.3092	0.3187	0.3121	0.288	0.3226	0.3213	0.3075	0.2958	0.2915	0.3068	0.3	0.3077	0.3119	0.285	0.3093	0.3199	0.2945	0.3	0.3005	0.2854	0.3045	0.2867	0.2962	0.3028	0.3103	0.2859	0.3169
		SGTW;Ginkgoales;Ginkgo biloba	N4		0.0893	755	74	829	3.1E−09	0.2084	0.1921	0.1939	0.1818	0.1812	0.2023	0.1923	0.1674	0.2129	0.2121	0.1993	0.1889	0.1993	0.2083	0.1647	0.1906	0.2212	0.2167	0.1839	0.1988	0.1768	0.1939	0.1794	0.2083	0.1998	0.178	0.1812	0.1763	0.2064	0.1974	0.2016	0.2035	0.2134	0.2019	0.1796	0.2085	0.1876	0.1974	0.2106	0.1866
		VIBO;Leptosporangiate Monilophytes;Osmunda javanica
E3	3251	BYQM;Monocots;Posidonia australis
		COCP;Monocots;Triglochin maritima	N1		0.1718	593	123	716	0.00049	0.2055	0.2319	0.2266	0.2425	0.2216	0.2531	0.252	0.2448	0.2318	0.2593	0.2413	0.2335	0.2262	0.2469	0.2447	0.2523	0.2263	0.2205	0.2139	0.2369	0.2477	0.2541	0.249	0.2219	0.2515	0.2403	0.2117	0.2139	0.2459	0.2338	0.2204	0.2544	0.2425	0.2324	0.2378	0.2207	0.2428	0.2325	0.2263	0.2392
		DWZT;Monocots;Sagittaria latifolia	N2*	SALAα	0.3791	244	149	393	0.99986	0.2735	0.2897	0.3146	0.2619	0.2805	0.2863	0.2778	0.2733	0.2753	0.2853	0.2778	0.2746	0.2872	0.2738	0.2599	0.2935	0.2764	0.2651	0.261	0.2901	0.292	0.2688	0.2792	0.2719	0.2667	0.2697	0.32	0.2832	0.2797	0.2878	0.2675	0.2795	0.296	0.2862	0.3013	0.3019	0.3048	0.2878	0.2911	0.3085
		MFIN;Monocots;Pistia stratiotes	N3		0.0852	279	26	305	1.0E−07	0.2156	0.2067	0.2142	0.2112	0.2056	0.2222	0.2069	0.2267	0.2099	0.1928	0.216	0.1884	0.2164	0.1866	0.1935	0.2267	0.2108	0.1917	0.2042	0.203	0.1964	0.2303	0.2324	0.2025	0.221	0.2197	0.1956	0.2004	0.2152	0.2131	0.1961	0.2194	0.2174	0.2106	0.2337	0.2204	0.2328	0.2182	0.2044	0.2218
		OCWZ;Monocots;Dioscorea villosa	N4		0.2045	249	64	313	0.03231	0.2822	0.2674	0.2514	0.2761	0.2444	0.2749	0.2695	0.2477	0.2487	0.2497	0.2669	0.2692	0.2449	0.274	0.2641	0.2586	0.2461	0.2728	0.2669	0.2676	0.2613	0.251	0.262	0.212	0.2549	0.274	0.231	0.2493	0.2695	0.2721	0.2632	0.2746	0.2546	0.2668	0.2487	0.2844	0.2497	0.25	0.2543	0.2795
		MTII;Monocots;Acorus americanus	N5		0.0341	312	11	323	NA	0.1995	0.2044	0.1803	0.2008	0.177	0.1891	0.2098	0.1874	0.2013	0.1798	0.1972	0.1957	0.1768	0.2048	0.2023	0.2111	0.1878	0.196	0.1804	0.1884	0.211	0.1817	0.2312	0.199	0.1819	0.1866	0.1742	0.2049	0.1696	0.2063	0.1931	0.1965	0.2072	0.2081	0.1809	0.1977	0.2076	0.1886	0.1856	0.1955
		SZPD;Core Eudicots/Rosids;Tetrastigma voinierianum
E4	5605	MFIN;Monocots;Pistia stratiotes
		YMES;Monocots/Commelinids;Typhonium blumei	N1		0.1	2888	321	3209	NA	0.1107	0.1236	0.1124	0.1268	0.1113	0.1227	0.1088	0.1149	0.1238	0.121	0.1227	0.1111	0.1149	0.1191	0.1022	0.1152	0.1183	0.113	0.1207	0.1103	0.1156	0.1124	0.1144	0.1179	0.1166	0.1059	0.1238	0.1153	0.1158	0.1101	0.1109	0.11	0.1078	0.118	0.1204	0.1092	0.1054	0.122	0.1201	0.1235
		Spipo_v2;Genome;Spirodella polyrhiza	N2		0.2223	696	199	895	2.5E−05	0.2969	0.3071	0.31	0.2772	0.2913	0.3101	0.3129	0.2836	0.2756	0.2897	0.3124	0.2946	0.3095	0.3088	0.3156	0.3024	0.3013	0.2864	0.303	0.3174	0.3022	0.2917	0.2752	0.2998	0.2997	0.3131	0.2697	0.2783	0.3113	0.3035	0.3095	0.3164	0.3172	0.2816	0.3129	0.3133	0.3152	0.3111	0.3315	0.2936
		COCP;Monocots;Triglochin maritima	N3		0.0977	314	34	348	9.3E−08	0.2212	0.2233	0.2368	0.2286	0.2206	0.2127	0.2016	0.1963	0.2197	0.2449	0.2316	0.241	0.2208	0.2278	0.2067	0.2267	0.233	0.2201	0.2123	0.2255	0.2074	0.2271	0.2333	0.2124	0.2202	0.2457	0.2267	0.2084	0.2359	0.2127	0.2189	0.239	0.236	0.2105	0.2188	0.2328	0.2153	0.2252	0.2133	0.2272
		DGXS;Monocots;Freycinetia multiflora	N4		0.1379	419	67	486	3.5E−08	0.264	0.2741	0.2585	0.2575	0.2732	0.2734	0.2681	0.2741	0.2736	0.2622	0.2644	0.2678	0.2623	0.2821	0.2513	0.2658	0.261	0.2955	0.2637	0.2604	0.2631	0.2494	0.2745	0.264	0.2622	0.2403	0.254	0.231	0.2357	0.2513	0.2735	0.255	0.2568	0.249	0.2503	0.2402	0.2843	0.243	0.2674	0.2437
		MTII;Monocots;Acorus americanus	N5		0.0459	499	24	523	NA	0.2087	0.2403	0.2052	0.2058	0.2379	0.2074	0.2134	0.2133	0.2217	0.2068	0.2045	0.2145	0.199	0.2114	0.218	0.2249	0.2333	0.2044	0.2105	0.2246	0.2154	0.2201	0.1972	0.2099	0.2178	0.2432	0.2312	0.2175	0.2079	0.1992	0.1942	0.2156	0.1951	0.2082	0.2187	0.2055	0.2	0.2096	0.204	0.2138
		SZPD;Core Eudicots/Rosids;Tetrastigma voinierianum
E5	5248	ICNN;Monocots;Yucca filamentosa
		THDM;Monocots;Vanilla planifolia	N1		0.0513	185	10	195	NA	0.0263	0.0262	0.0311	0.0291	0.0245	0.0264	0.0322	0.0244	0.0271	0.0322	0.0281	0.0277	0.0295	0.0317	0.0324	0.0284	0.0341	0.0261	0.0263	0.0268	0.0305	0.0273	0.0277	0.0251	0.0309	0.0311	0.0325	0.0316	0.0289	0.0314	0.029	0.0257	0.027	0.0291	0.0275	0.0248	0.0267	0.0248	0.0233	0.0309
		GDKK;Monocots;Gloriosa superba	N2*		0.2022	284	72	356	0.15932	0.2409	0.2244	0.2137	0.2305	0.2017	0.1988	0.2415	0.2258	0.2617	0.2124	0.2235	0.2266	0.2224	0.2087	0.2507	0.2109	0.218	0.2242	0.244	0.2265	0.2435	0.2441	0.2207	0.2202	0.2195	0.2469	0.2146	0.2552	0.2226	0.2455	0.235	0.2207	0.2436	0.2103	0.2393	0.2063	0.231	0.2326	0.2153	0.2143
		UOEL;Monocots/Commelinids;Strelitzia reginae	N3		0.1392	365	59	424	5.4E−05	0.2391	0.2561	0.2202	0.2066	0.2786	0.2277	0.2312	0.2557	0.2188	0.2225	0.2144	0.2379	0.2209	0.214	0.2256	0.2233	0.2158	0.2278	0.223	0.2318	0.2011	0.2047	0.2199	0.2346	0.2208	0.2416	0.2325	0.2365	0.2366	0.2408	0.2312	0.2362	0.2107	0.2259	0.2177	0.2198	0.1971	0.2082	0.207	0.2297
		OCWZ;Monocots;Dioscorea villosa	N4*	ORSAγ	0.3182	210	98	308	0.77796	0.3086	0.2813	0.3016	0.3079	0.3011	0.3032	0.2968	0.2902	0.2578	0.294	0.2784	0.2943	0.3026	0.3026	0.2797	0.2751	0.3058	0.3228	0.2922	0.284	0.3107	0.2859	0.2932	0.2943	0.3044	0.2951	0.281	0.297	0.3125	0.3119	0.292	0.3176	0.3116	0.3164	0.2931	0.2941	0.2885	0.3163	0.305	0.3242
		BYQM;Monocots;Posidonia australis	N5		0.0283	240	7	247	NA	0.1042	0.1216	0.1114	0.0968	0.1024	0.1243	0.1164	0.1158	0.1045	0.1065	0.0966	0.1336	0.1317	0.1166	0.1197	0.0987	0.1249	0.1195	0.1243	0.0958	0.1139	0.1214	0.097	0.1138	0.1194	0.1269	0.1305	0.1034	0.1021	0.1133	0.1197	0.1137	0.1013	0.1066	0.115	0.1125	0.1173	0.1074	0.1157	0.1006
		MTII;Monocots;Acorus americanus	N6		0.0346	418	15	433	NA	0.2506	0.2379	0.2869	0.2578	0.2306	0.2611	0.2724	0.2797	0.2615	0.2727	0.2597	0.2603	0.266	0.2485	0.2485	0.24	0.2558	0.2593	0.2596	0.2458	0.2486	0.2718	0.2523	0.277	0.2542	0.2605	0.25	0.2958	0.2512	0.2728	0.2569	0.2348	0.2542	0.2721	0.2648	0.2669	0.2619	0.2834	0.2642	0.2778
		Vitvi_Genoscope.12X;Genome;Vitis vinifera
E6	5335	DGXS;Monocots;Freycinetia multiflora
		VVVV;Monocots;Ludovia sp.	N1		0.1423	1043	173	1216	1.2E−13	0.233	0.2453	0.2103	0.2523	0.2217	0.2749	0.2065	0.2432	0.2537	0.251	0.2483	0.2264	0.2601	0.2542	0.2456	0.2252	0.2418	0.2545	0.2543	0.2311	0.2445	0.2609	0.2281	0.2584	0.2491	0.2451	0.2416	0.2623	0.2376	0.264	0.2803	0.2553	0.2747	0.2535	0.2683	0.2425	0.245	0.2436	0.2553	0.2344
		VBHQ;Monocots;Stemona tuberosa	N2*	FRMUβ	0.3936	550	357	907	1	0.3274	0.2777	0.2869	0.2787	0.2769	0.2882	0.2783	0.2885	0.2864	0.2596	0.3015	0.2665	0.2772	0.2865	0.2875	0.2974	0.3003	0.2618	0.2719	0.2689	0.2844	0.2931	0.2734	0.2912	0.2625	0.2937	0.2954	0.2866	0.2818	0.2863	0.294	0.274	0.2793	0.271	0.2929	0.2874	0.3044	0.2948	0.2722	0.2678
		QOXT;Monocots;Xerophyta villosa	N3		0.2441	322	104	426	0.00982	0.2932	0.3042	0.3033	0.2938	0.3384	0.2796	0.2958	0.3018	0.3144	0.3382	0.3038	0.3052	0.3197	0.3073	0.3121	0.3191	0.2952	0.2911	0.3235	0.293	0.3221	0.3333	0.2947	0.3005	0.303	0.306	0.2957	0.3035	0.3126	0.316	0.2929	0.3124	0.3064	0.3123	0.336	0.287	0.3173	0.3126	0.3095	0.3083
		OCWZ;Monocots;Dioscorea villosa	N4		0.1312	404	61	465	9.8E−08	0.2459	0.2453	0.26	0.2713	0.2339	0.2503	0.2728	0.2411	0.2503	0.2632	0.2787	0.2319	0.2572	0.2556	0.2477	0.2541	0.2762	0.2427	0.2519	0.2569	0.2386	0.2604	0.2535	0.2324	0.2581	0.2734	0.2218	0.2409	0.2689	0.2315	0.2484	0.2455	0.2396	0.2536	0.2579	0.255	0.2628	0.2482	0.2616	0.2583
		HWUP;Monocots/Commelinids;Sabal bermudana	N5		0.0758	195	16	211	NA	0.1734	0.1858	0.2042	0.1903	0.1702	0.1803	0.1911	0.1689	0.1625	0.1629	0.2016	0.1675	0.1792	0.1782	0.181	0.1965	0.176	0.1903	0.1892	0.1939	0.1872	0.1848	0.1676	0.1892	0.1913	0.1726	0.1892	0.1879	0.1984	0.1694	0.1719	0.1802	0.1908	0.1619	0.1851	0.2095	0.181	0.1847	0.178	0.1754
		BYQM;Monocots;Posidonia australis	N6		0.0349	415	15	430	NA	0.1962	0.1855	0.1914	0.1904	0.1899	0.1935	0.183	0.1954	0.1864	0.195	0.1869	0.1867	0.1865	0.1841	0.1855	0.1807	0.1998	0.1852	0.185	0.1828	0.1746	0.1751	0.188	0.1839	0.1797	0.1887	0.1887	0.1752	0.1741	0.152	0.1733	0.1863	0.1847	0.1817	0.1815	0.2056	0.1845	0.1789	0.1963	0.1857
		MTII;Monocots;Acorus americanus
E7	4512	HWUP;Monocots/Commelinids;Sabal bermudana
		HXJE;Monocots/Commelinids;Serenoa repens	N1		0.1305	1546	232	1778	5.1E−22	0.2782	0.2875	0.2492	0.278	0.2593	0.2478	0.2704	0.277	0.2607	0.2522	0.2586	0.2689	0.2735	0.2567	0.2582	0.2781	0.2642	0.2796	0.2443	0.2675	0.2602	0.2595	0.2474	0.2667	0.2715	0.2628	0.2516	0.2765	0.2734	0.2475	0.2622	0.2591	0.2587	0.2602	0.27	0.2837	0.2495	0.2366	0.2415	0.2585
		NSPR;Monocots/Commelinids;Nypa fruticans	N2*	NYFRα	0.4417	517	409	926	1	0.3162	0.2949	0.3385	0.3142	0.3265	0.3125	0.3204	0.3157	0.3219	0.3391	0.3309	0.3094	0.338	0.2959	0.3262	0.3144	0.3083	0.3235	0.3038	0.314	0.3277	0.3394	0.2883	0.3175	0.3238	0.3212	0.3374	0.3046	0.313	0.3364	0.3295	0.3345	0.3019	0.3106	0.3329	0.3356	0.3058	0.3259	0.3246	0.3063
		XHHU;Monocots/Commelinids;Heliconia sp.	N3		0.0462	351	17	368	NA	0.0498	0.0441	0.0498	0.0618	0.067	0.0524	0.0651	0.0541	0.0614	0.0447	0.0723	0.0616	0.0511	0.0601	0.0649	0.066	0.0518	0.0506	0.0491	0.058	0.0541	0.054	0.053	0.0617	0.0625	0.0588	0.056	0.053	0.0585	0.0512	0.0657	0.0589	0.0589	0.0716	0.0645	0.0543	0.046	0.0591	0.0534	0.0637
		RQZP;Monocots;Nolina bigelovii	N4*		0.1692	275	56	331	0.26927	0.1638	0.1743	0.177	0.1987	0.1807	0.2149	0.1981	0.1724	0.1904	0.1894	0.1829	0.1863	0.1784	0.1952	0.2063	0.181	0.2061	0.2181	0.203	0.1777	0.1792	0.1974	0.1885	0.1908	0.2046	0.1982	0.1912	0.1848	0.1892	0.2015	0.2023	0.1952	0.1987	0.187	0.1507	0.1859	0.1887	0.1736	0.1786	0.1924
		OCWZ;Monocots;Dioscorea villosa	N5		0.0667	294	21	315	NA	0.2235	0.2265	0.2261	0.2274	0.2211	0.238	0.2108	0.2537	0.2357	0.2101	0.2449	0.2191	0.2393	0.215	0.2119	0.2177	0.2214	0.2289	0.2369	0.2042	0.2191	0.2281	0.2013	0.2438	0.2291	0.2225	0.2181	0.2097	0.2189	0.2346	0.2257	0.1966	0.2461	0.2194	0.2386	0.2277	0.2211	0.2154	0.2356	0.2143
		COCP;Monocots;Triglochin maritima
E8	5917	UOEL;Monocots/Commelinids;Strelitzia reginae
		LSKK;Monocots/Commelinids;Orchidantha maxillarioides	N1		0.0765	966	80	1046	1.9E−25	0.2412	0.2294	0.2296	0.2377	0.1931	0.2208	0.2547	0.2478	0.2472	0.2301	0.215	0.209	0.22	0.2408	0.217	0.2279	0.2272	0.2361	0.1956	0.232	0.2578	0.2106	0.2274	0.2082	0.2	0.2487	0.2454	0.2346	0.2409	0.2181	0.2525	0.2159	0.2297	0.2188	0.2322	0.229	0.2279	0.2458	0.2073	0.2105
		XHHU;Monocots/Commelinids;Heliconia sp.	N2*	MUACα	0.3117	1080	489	1569	0.93879	0.296	0.2998	0.2856	0.2633	0.3109	0.3201	0.3105	0.2842	0.2941	0.2593	0.2736	0.301	0.2855	0.3035	0.3054	0.2906	0.2836	0.2807	0.2746	0.271	0.2911	0.2634	0.3121	0.2635	0.2812	0.3068	0.2848	0.2919	0.265	0.2714	0.2747	0.2514	0.2863	0.2831	0.2901	0.2903	0.2982	0.2756	0.2774	0.2709
		TZNS;Monocots/Commelinids;Canna sp.	N3*	MALEα	0.3214	285	135	420	0.9962	0.2385	0.2203	0.2493	0.2552	0.2801	0.2441	0.2713	0.2459	0.2544	0.2549	0.2699	0.2729	0.2592	0.2222	0.23	0.252	0.2126	0.2553	0.2497	0.2516	0.2397	0.2404	0.2699	0.2441	0.2609	0.2617	0.2768	0.2289	0.2294	0.2412	0.2478	0.239	0.2547	0.2371	0.2345	0.2476	0.2598	0.2406	0.243	0.2435
		BYPY;Monocots/Commelinids;Brocchinia reducta	N4		0.0672	375	27	402	2.2E−08	0.1878	0.1785	0.184	0.1908	0.173	0.1918	0.1811	0.1931	0.1594	0.1703	0.2039	0.1788	0.1861	0.1854	0.1791	0.1787	0.1858	0.1857	0.175	0.2118	0.1716	0.1793	0.1803	0.1521	0.1932	0.1877	0.1859	0.1628	0.1674	0.2006	0.1554	0.1989	0.176	0.1597	0.1978	0.2173	0.1746	0.1978	0.1768	0.172
		HXJE;Monocots/Commelinids;Serenoa repens	N5		0.0389	469	19	488	NA	0.1547	0.1502	0.1599	0.1491	0.1712	0.1404	0.1566	0.1405	0.1516	0.1365	0.152	0.1397	0.1458	0.1323	0.1404	0.1349	0.1466	0.1456	0.1325	0.1336	0.1449	0.147	0.143	0.1508	0.1446	0.1441	0.1466	0.1495	0.1403	0.15	0.1536	0.1503	0.1489	0.1461	0.1671	0.1474	0.1436	0.1558	0.1341	0.1582
		EMJJ;Monocots;Borya sphaerocephala
E9	4449	RMVB;Monocots/Commelinids;Avena fatua
		CIEA;Monocots/Commelinids;Juncus inflexus	N1		0.0721	528	41	569	1.2E−14	0.2087	0.1956	0.1944	0.232	0.2176	0.2452	0.2128	0.2179	0.1905	0.2188	0.1824	0.2019	0.2441	0.2106	0.2184	0.1881	0.2175	0.2007	0.2095	0.211	0.2287	0.2166	0.2362	0.1989	0.2293	0.2249	0.2192	0.2161	0.2259	0.2267	0.1971	0.2095	0.2069	0.2359	0.2237	0.2175	0.2203	0.2072	0.1932	0.2147
		BYPY;Monocots/Commelinids;Brocchinia reducta	N2*	ORSAβ	0.1994	562	140	702	0.15479	0.2332	0.2061	0.2137	0.2337	0.2168	0.2332	0.2088	0.2413	0.2135	0.2342	0.2076	0.2053	0.2069	0.2137	0.2003	0.2143	0.2329	0.2239	0.2211	0.2225	0.2335	0.2103	0.241	0.215	0.2022	0.2126	0.2161	0.2372	0.2015	0.1928	0.2053	0.2297	0.2444	0.2282	0.2084	0.2159	0.2296	0.2046	0.2278	0.2421
		BRUD;Monocots/Commelinids;Typha latifolia	N3		0.171	257	53	310	NA	0.1897	0.1757	0.1856	0.1967	0.1845	0.1855	0.1713	0.176	0.1704	0.1793	0.1946	0.1637	0.1862	0.1797	0.1759	0.1846	0.1936	0.1637	0.1662	0.1938	0.2006	0.1845	0.1897	0.1875	0.1861	0.2077	0.1667	0.2021	0.1921	0.1952	0.1901	0.1896	0.1703	0.1787	0.184	0.1991	0.1689	0.1723	0.1913	0.1578
		XHHU;Monocots/Commelinids;Heliconia sp.	N4		0.078	343	29	372	NA	0.0592	0.0595	0.0488	0.065	0.0553	0.0677	0.0531	0.0683	0.059	0.0826	0.0549	0.0696	0.0583	0.0682	0.0597	0.0703	0.0601	0.0723	0.0657	0.07	0.0661	0.0739	0.0567	0.0712	0.0663	0.0547	0.0584	0.0662	0.0493	0.0577	0.0678	0.0639	0.0612	0.0557	0.0581	0.0713	0.0706	0.0712	0.0718	0.0596
		HXJE;Monocots/Commelinids;Serenoa repens	N5		0.0564	318	19	337	NA	0.1649	0.1762	0.1613	0.1746	0.1775	0.1654	0.18	0.1717	0.1654	0.1581	0.1447	0.1574	0.1804	0.1753	0.1501	0.1725	0.1805	0.1712	0.1694	0.1935	0.1556	0.1707	0.1812	0.1621	0.1723	0.1658	0.1868	0.1748	0.1711	0.1612	0.154	0.1717	0.1817	0.1771	0.1664	0.1765	0.1556	0.1673	0.1556	0.1701
		ICNN;Monocots;Yucca filamentosa
E10	5056	SOHV;Monocots/Commelinids;Panicum miliaceum
		HATH;Monocots/Commelinids;Aristida stricta	N1		0.1046	1841	215	2056	1.6E−25	0.2361	0.2485	0.2347	0.2475	0.248	0.2637	0.2699	0.2315	0.2523	0.2701	0.2492	0.2733	0.2632	0.2327	0.2334	0.2533	0.2549	0.2619	0.247	0.2543	0.2472	0.26	0.2438	0.2343	0.2695	0.2503	0.258	0.2632	0.2423	0.2335	0.2488	0.2671	0.2607	0.2914	0.2477	0.2566	0.254	0.2761	0.2571	0.2454
		RMVB;Monocots/Commelinids;Avena fatua	N2*	ORSAα	0.3173	1095	509	1604	0.6624	0.3184	0.2961	0.3087	0.2983	0.3296	0.3159	0.292	0.3076	0.2949	0.2996	0.3249	0.3041	0.3086	0.2887	0.305	0.3036	0.322	0.2842	0.2765	0.3203	0.3096	0.3174	0.3134	0.3279	0.3236	0.3124	0.318	0.2976	0.3179	0.3147	0.3012	0.3233	0.3084	0.2955	0.3164	0.3013	0.3151	0.3116	0.3132	0.3117
		WXNT;Monocots/Commelinids;Joinvillea ascendens	N3		0.0523	961	53	1014	NA	0.13	0.1415	0.1143	0.127	0.1501	0.1468	0.1151	0.1436	0.1313	0.1215	0.12	0.1379	0.1217	0.1375	0.1323	0.1516	0.1486	0.1374	0.1201	0.1267	0.1413	0.1228	0.1245	0.1107	0.1274	0.1222	0.1238	0.1206	0.1205	0.1189	0.1255	0.1377	0.1217	0.1172	0.1393	0.1286	0.1312	0.1409	0.1248	0.1241
		BSTR;Monocots/Commelinids;Chondropetalum tectorum	N4		0.1013	1313	148	1461	NA	0.1761	0.1658	0.1826	0.1712	0.1651	0.1665	0.1637	0.1679	0.1794	0.1854	0.1742	0.1792	0.1695	0.1786	0.184	0.1832	0.1782	0.1711	0.1747	0.1814	0.1779	0.1624	0.1612	0.1544	0.1652	0.1831	0.1738	0.1841	0.1699	0.1777	0.1729	0.1788	0.1814	0.187	0.1765	0.1819	0.1654	0.1747	0.1965	0.1746
		XPAF;Monocots/Commelinids;Mapania palustris
E11	3763	NHIX;Monocots;Colchicum autumnale
		QNPH;Monocots;Colchicum autumnale	N1		0.22	1854	523	2377	0.01014	0.2426	0.2445	0.2833	0.2555	0.2428	0.2343	0.2436	0.2746	0.2634	0.2554	0.2596	0.2791	0.2529	0.2496	0.2465	0.2401	0.2633	0.2611	0.2607	0.2485	0.2424	0.2563	0.2531	0.2788	0.2565	0.2486	0.2638	0.2381	0.2502	0.2693	0.2496	0.2828	0.2378	0.2562	0.2686	0.2804	0.2347	0.2719	0.2424	0.2285
		GDKK;Monocots;Gloriosa superba	N2		0.2566	681	235	916	NA	0.2233	0.2196	0.2382	0.2377	0.2117	0.2217	0.2403	0.2454	0.2209	0.2435	0.2361	0.2225	0.2268	0.2135	0.2453	0.2371	0.2218	0.2444	0.2466	0.2176	0.2093	0.2277	0.2312	0.2228	0.2439	0.2326	0.2399	0.2218	0.252	0.2287	0.2352	0.2541	0.2191	0.2238	0.2314	0.2559	0.2033	0.2517	0.2451	0.2437
		MWYQ;Monocots;Smilax bona-nox	N3		0.0233	502	12	514	NA	0.0722	0.0779	0.0844	0.0914	0.081	0.0939	0.0802	0.0727	0.0775	0.0767	0.0825	0.0862	0.0777	0.0862	0.0922	0.0803	0.083	0.0787	0.0849	0.0815	0.0824	0.0842	0.0866	0.0808	0.0775	0.0831	0.0919	0.084	0.0862	0.0923	0.0844	0.0729	0.0933	0.0789	0.0958	0.0912	0.0716	0.0901	0.0929	0.0747
		AFLV;Monocots;Xerophyllum asphodeloides	N4		0.1904	353	83	436	0.02491	0.2481	0.2414	0.2512	0.2635	0.2614	0.2605	0.2359	0.2586	0.2523	0.2445	0.2489	0.2549	0.2326	0.2504	0.2585	0.253	0.2462	0.2435	0.2542	0.2229	0.2431	0.2344	0.2214	0.2493	0.25	0.2481	0.2341	0.2399	0.2496	0.2451	0.229	0.2427	0.2455	0.2686	0.245	0.2425	0.2372	0.2278	0.2441	0.2342
		HOKG;Monocots;Nolina atopocarpa	N5		0.0451	360	17	377	NA	0.0464	0.0486	0.049	0.052	0.0597	0.0527	0.0444	0.0491	0.0414	0.0549	0.0524	0.0435	0.0576	0.045	0.0637	0.0459	0.0534	0.0488	0.0587	0.0421	0.0583	0.048	0.0497	0.0561	0.0471	0.055	0.0477	0.0434	0.0489	0.0581	0.0507	0.0653	0.0464	0.0563	0.0562	0.0524	0.0557	0.0575	0.0572	0.0452
		HXJE;Monocots/Commelinids;Serenoa repens
E12	6158	VTUS;Monocots;Goodyera pubescens
		MTHW;Monocots;Platanthera clavellata	N1		0.0925	3033	309	3342	NA	0.0844	0.0938	0.0908	0.0949	0.0951	0.0904	0.0999	0.0954	0.0908	0.0978	0.0942	0.093	0.0954	0.1038	0.1098	0.0908	0.102	0.1095	0.0995	0.1028	0.105	0.0953	0.1031	0.1043	0.0948	0.1049	0.0961	0.1001	0.0853	0.0988	0.1034	0.1008	0.0951	0.0936	0.1002	0.0845	0.0983	0.0939	0.1002	0.0952
		THDM;Monocots;Vanilla planifolia	N2		0.2201	875	247	1122	3.5E−06	0.3235	0.3361	0.3229	0.315	0.3139	0.2963	0.2993	0.298	0.3119	0.2781	0.3264	0.3229	0.3403	0.3018	0.3025	0.289	0.3023	0.2865	0.2967	0.2933	0.3014	0.2859	0.2982	0.3257	0.3206	0.3215	0.3068	0.3165	0.3191	0.3091	0.3119	0.3148	0.3225	0.3019	0.3188	0.2886	0.3062	0.3318	0.315	0.314
		YJUG;Monocots;Curculigo sp.	N3		0.0259	451	12	463	NA	0.0485	0.0392	0.0317	0.0444	0.0446	0.0447	0.0445	0.0437	0.0486	0.0441	0.0436	0.04	0.0406	0.0418	0.0431	0.0416	0.0378	0.0475	0.0482	0.0429	0.0497	0.0414	0.0495	0.0486	0.0404	0.0454	0.0462	0.0381	0.0455	0.0558	0.0303	0.0399	0.0436	0.0451	0.047	0.0404	0.0375	0.0419	0.0404	0.0485
		OOSO;Monocots;Helonias bullata	N4		0.124	1328	188	1516	1.9E−08	0.2105	0.1838	0.2055	0.2101	0.2192	0.1979	0.2139	0.2149	0.2007	0.2029	0.2248	0.2425	0.1917	0.2424	0.2034	0.2037	0.2171	0.2024	0.2205	0.2321	0.2259	0.212	0.2151	0.2066	0.2024	0.2327	0.2335	0.2098	0.2094	0.2171	0.2186	0.2317	0.2002	0.2142	0.2037	0.1941	0.2109	0.1863	0.2192	0.1974
		HWUP;Monocots/Commelinids;Sabal bermudana
E13	5771	JHUL;Monocots;Hemerocallis sp.
		WTDE;Monocots;Johnsonia pubescens	N1		0.076	1313	108	1421	4.3E−30	0.2594	0.2326	0.2089	0.2324	0.2149	0.2115	0.2158	0.2028	0.2038	0.2179	0.2422	0.2157	0.2547	0.2234	0.2346	0.2252	0.2221	0.2288	0.2215	0.2058	0.252	0.2221	0.2491	0.206	0.2125	0.2173	0.2023	0.2253	0.2419	0.2199	0.2014	0.2071	0.2018	0.2284	0.2285	0.2295	0.2324	0.2103	0.2341	0.1908
		FCEL;Monocots;Phormium tenax	N2*	PHTEα	0.4264	725	539	1264	1	0.2778	0.25	0.262	0.2492	0.2719	0.23	0.281	0.2302	0.2772	0.2838	0.2601	0.2738	0.2645	0.2668	0.2883	0.2403	0.2731	0.2797	0.2629	0.2331	0.2526	0.2475	0.2562	0.2574	0.2446	0.2773	0.2722	0.2948	0.2439	0.2374	0.2277	0.2478	0.2604	0.2579	0.2619	0.2831	0.2591	0.2415	0.2332	0.2545
		JVBR;Monocots;Aloe vera	N3		0.1155	452	59	511	1.7E−10	0.2533	0.2279	0.2506	0.2397	0.2628	0.266	0.2756	0.2519	0.234	0.2594	0.2641	0.2789	0.2328	0.2452	0.2433	0.2154	0.2688	0.2805	0.2453	0.2472	0.2617	0.2351	0.2466	0.2245	0.2851	0.2516	0.2684	0.2522	0.2368	0.262	0.2344	0.24	0.2301	0.2474	0.2748	0.2675	0.2433	0.2452	0.2668	0.2763
		PRFO;Monocots;Agapanthus africanus	N4		0.1623	418	81	499	5.6E−07	0.2683	0.2972	0.2694	0.2545	0.2605	0.2881	0.2686	0.2843	0.2526	0.2827	0.3	0.2659	0.2708	0.3241	0.2686	0.2922	0.2975	0.2677	0.263	0.2786	0.2777	0.2459	0.2774	0.2734	0.2628	0.3004	0.2707	0.2806	0.2817	0.2844	0.3065	0.2822	0.2622	0.2886	0.2702	0.2805	0.2797	0.2712	0.2649	0.2828
		SART;Monocots;Xeronema callistemon	N5		0.0613	475	31	506	NA	0.2701	0.2441	0.2503	0.2279	0.2449	0.2549	0.2516	0.2557	0.2593	0.232	0.2628	0.239	0.2445	0.2537	0.2531	0.2645	0.2663	0.2405	0.2682	0.2557	0.2264	0.2444	0.2625	0.2355	0.269	0.2475	0.2441	0.258	0.2575	0.2585	0.2526	0.2414	0.2432	0.255	0.2388	0.2481	0.2537	0.2567	0.2541	0.2646
		LTZF;Monocots;Sisyrinchium angustifolium
E14	3343	DPFW;Monocots;Zephyranthes treatiae
		LDME;Monocots;Amaryllis belladonna	N1		0.1328	764	117	881	7.2E−14	0.2809	0.293	0.2633	0.2798	0.2635	0.2539	0.2378	0.2785	0.2688	0.2691	0.249	0.2582	0.2704	0.2504	0.2776	0.258	0.262	0.2612	0.2508	0.2646	0.2665	0.26	0.2592	0.2467	0.2548	0.2607	0.2585	0.2531	0.2531	0.2662	0.2772	0.2589	0.2716	0.2407	0.2885	0.2642	0.265	0.2533	0.2493	0.2437
		ZKPF;Monocots;Traubia modesta	N2*		0.2759	895	341	1236	0.20445	0.2974	0.2936	0.2846	0.2988	0.3229	0.2942	0.2785	0.3069	0.2781	0.2897	0.2728	0.3067	0.3052	0.2955	0.3096	0.3034	0.2786	0.2844	0.2876	0.314	0.2864	0.2859	0.2724	0.308	0.2621	0.2876	0.2911	0.2876	0.2865	0.2987	0.3142	0.294	0.2848	0.3056	0.3204	0.2908	0.2852	0.255	0.2856	0.3019
		TRRQ;Monocots;Narcissus viridiflorus	N3		0.1418	351	58	409	NA	0.221	0.2054	0.2162	0.217	0.2199	0.2033	0.2006	0.1925	0.2	0.19	0.1898	0.2094	0.2161	0.193	0.2152	0.2211	0.219	0.2136	0.2159	0.1888	0.2075	0.2191	0.1918	0.2066	0.2094	0.2247	0.1893	0.2055	0.2167	0.2047	0.2119	0.231	0.2081	0.2088	0.2275	0.2179	0.191	0.2064	0.2161	0.1909
		GJPF;Monocots;Allium sativum	N4		0.0639	249	17	266	NA	0.0666	0.0593	0.0529	0.0567	0.0593	0.0569	0.0532	0.0468	0.066	0.0507	0.0596	0.0602	0.075	0.0663	0.0557	0.0636	0.0541	0.0546	0.0648	0.0595	0.0728	0.0545	0.0601	0.0665	0.0521	0.0719	0.0676	0.0698	0.067	0.0721	0.0598	0.0541	0.0678	0.069	0.0669	0.0653	0.0563	0.0608	0.0639	0.0618
		PRFO;Monocots;Agapanthus africanus	N5		0.0366	237	9	246	NA	0.1145	0.0882	0.091	0.0948	0.095	0.0927	0.0903	0.0929	0.0968	0.0801	0.0893	0.0921	0.104	0.1103	0.1001	0.0844	0.1113	0.1033	0.11	0.0909	0.0897	0.1049	0.0963	0.1001	0.095	0.1	0.1017	0.0961	0.1114	0.1004	0.1021	0.0915	0.0946	0.0975	0.1012	0.0956	0.0917	0.1001	0.0899	0.1031
		HOKG;Monocots;Nolina atopocarpa	N6		0.0657	370	26	396	NA	0.1178	0.125	0.1219	0.1263	0.1452	0.1226	0.1225	0.1462	0.128	0.1252	0.1301	0.1423	0.1189	0.1093	0.1391	0.135	0.1021	0.135	0.1185	0.1432	0.1352	0.1358	0.1192	0.1391	0.1294	0.1348	0.1456	0.103	0.1269	0.129	0.1311	0.1345	0.1373	0.1258	0.1356	0.1224	0.1282	0.1274	0.1255	0.1263
		FCEL;Monocots;Phormium tenax
E15	5179	YBML;Monocots;Yucca brevifolia
		KXSK;Monocots;Agave tequilana	N1		0.1264	968	140	1108	1.1E−10	0.2089	0.2161	0.2164	0.2239	0.249	0.232	0.2133	0.2486	0.2205	0.2201	0.2022	0.1875	0.2251	0.2065	0.1863	0.208	0.2067	0.2091	0.2305	0.2327	0.2365	0.2153	0.2368	0.205	0.2376	0.2316	0.2314	0.2423	0.2198	0.2056	0.2093	0.2318	0.231	0.2479	0.2141	0.2375	0.2001	0.2192	0.2089	0.2482
		CMCY;Monocots;Hesperaloe parviflora	N2*	CHPOα	0.519	253	273	526	1	0.3312	0.3158	0.3116	0.303	0.2892	0.3012	0.3052	0.3149	0.3028	0.3242	0.3156	0.3098	0.3148	0.2947	0.3304	0.313	0.3425	0.3082	0.3308	0.3341	0.3212	0.3151	0.301	0.3154	0.3008	0.3337	0.3197	0.3119	0.3212	0.3184	0.3257	0.3083	0.3093	0.303	0.3139	0.3051	0.3346	0.3246	0.3109	0.3269
		SVTS;Monocots;Drimia altissima	N3		0.0558	254	15	269	NA	0.0467	0.0373	0.0434	0.0474	0.0435	0.0397	0.0452	0.0496	0.0427	0.039	0.0485	0.0524	0.0432	0.0479	0.056	0.0454	0.0387	0.042	0.0576	0.0405	0.0478	0.0488	0.0495	0.0452	0.04	0.0299	0.0408	0.0436	0.0339	0.0565	0.0507	0.0337	0.0525	0.0432	0.0468	0.0466	0.0339	0.0399	0.0466	0.0446
		HOKG;Monocots;Nolina atopocarpa	N4		0.1797	420	92	512	0.00591	0.2468	0.2303	0.249	0.2576	0.2246	0.2467	0.2416	0.2219	0.236	0.2381	0.2385	0.249	0.2202	0.2285	0.2374	0.2251	0.2507	0.2455	0.2648	0.263	0.2363	0.2312	0.2434	0.2202	0.2437	0.2333	0.2338	0.2359	0.2336	0.2489	0.2483	0.2696	0.2598	0.245	0.2372	0.2275	0.238	0.2459	0.2642	0.2295
		DMIN;Monocots;Phycella aff. cyrtanthoides	N5		0.0473	423	21	444	NA	0.1089	0.1179	0.1077	0.1007	0.1067	0.1077	0.1024	0.1202	0.1119	0.1154	0.1161	0.1063	0.1098	0.0995	0.1139	0.1132	0.1062	0.1306	0.1124	0.0989	0.1141	0.1171	0.1139	0.1127	0.115	0.1106	0.12	0.1138	0.1256	0.1133	0.11	0.1127	0.1159	0.1119	0.1034	0.1091	0.115	0.1074	0.106	0.1147
		FCEL;Monocots;Phormium tenax
E16	6621	BCGB;Magnoliids;Cinnamomum camphora
		MAQO;Magnoliids;Gomortega keule	N1		0.1653	1091	216	1307	3.0E−05	0.22	0.217	0.2212	0.2273	0.2061	0.2324	0.23	0.2093	0.243	0.2322	0.2261	0.234	0.2291	0.2186	0.2203	0.22	0.2445	0.2145	0.2306	0.2462	0.2309	0.2153	0.2452	0.2353	0.256	0.204	0.2227	0.2324	0.2496	0.2193	0.2338	0.2247	0.2249	0.2253	0.2258	0.2068	0.2367	0.1945	0.2368	0.2224
		WBOD;Magnoliids;Magnolia grandiflora	N2		0.1752	405	86	491	5.3E−07	0.2938	0.2952	0.3003	0.2809	0.2899	0.3198	0.2941	0.2856	0.2934	0.2899	0.2964	0.3048	0.2644	0.2929	0.3057	0.2989	0.286	0.2736	0.3121	0.2932	0.2894	0.3064	0.2993	0.2962	0.2996	0.286	0.2688	0.2723	0.2888	0.2793	0.2759	0.2927	0.2942	0.3064	0.2627	0.2701	0.2839	0.279	0.2931	0.3081
		SJEV;Magnoliids;Canella winterana	N3		0.1546	339	62	401	NA	0.1847	0.1691	0.1688	0.1859	0.1703	0.1823	0.1667	0.1867	0.1732	0.1715	0.1594	0.1979	0.165	0.1644	0.1567	0.167	0.1628	0.169	0.1876	0.1731	0.1786	0.1835	0.1723	0.173	0.18	0.1571	0.1756	0.1686	0.1773	0.1627	0.1778	0.1818	0.1857	0.1824	0.1719	0.1786	0.1677	0.1602	0.174	0.1618
		OSHQ;Chloranthales;Sarcandra glabra	N4*		0.1861	809	185	994	0.0925	0.1934	0.2062	0.2034	0.2044	0.2104	0.2129	0.1984	0.1883	0.1991	0.2071	0.2263	0.2097	0.1972	0.2153	0.2214	0.225	0.2115	0.2145	0.2107	0.2283	0.2139	0.2323	0.2232	0.2131	0.1991	0.2304	0.205	0.2092	0.2061	0.1988	0.2082	0.2007	0.2158	0.2078	0.2042	0.2103	0.2105	0.2214	0.2109	0.2024
		MTII;Monocots;Acorus americanus
E17	2912	BCGB;Magnoliids;Cinnamomum camphora
		KAYP;Magnoliids;Lindera benzoin	N1		0.0389	864	35	899	9.7E−47	0.2592	0.2382	0.2088	0.2474	0.2356	0.2582	0.2661	0.2323	0.2639	0.2573	0.2483	0.2622	0.2113	0.2168	0.2444	0.2319	0.2358	0.2382	0.2497	0.2395	0.2522	0.2594	0.239	0.2446	0.2744	0.247	0.2507	0.2307	0.2378	0.2498	0.2479	0.2298	0.2416	0.2523	0.2497	0.2606	0.2639	0.258	0.2767	0.2484
		WIGA;Magnoliids;Persea borbonia	N2*	SASSα	0.4564	735	617	1352	1	0.3255	0.2983	0.3168	0.3347	0.3196	0.2973	0.3052	0.3391	0.3033	0.3072	0.3149	0.3101	0.309	0.3082	0.3213	0.3084	0.2924	0.2872	0.3338	0.2712	0.3351	0.3093	0.2939	0.3096	0.3226	0.2977	0.3028	0.3307	0.3264	0.3368	0.3054	0.2879	0.3206	0.3279	0.3102	0.3025	0.3066	0.2946	0.3095	0.3019
		VYLQ;Magnoliids;Cassytha filiformis	N3		0.0695	549	41	590	NA	0.0941	0.0941	0.0982	0.094	0.0922	0.0974	0.0944	0.0879	0.107	0.0746	0.0896	0.0906	0.0859	0.0996	0.0862	0.0788	0.0885	0.1062	0.0898	0.1042	0.1012	0.1006	0.1108	0.1087	0.0971	0.0905	0.1163	0.0835	0.0825	0.1131	0.097	0.0933	0.0991	0.0871	0.0966	0.0948	0.0949	0.0914	0.0852	0.0958
		KRJP;Magnoliids;Peumus boldus	N4		0.0684	368	27	395	NA	0.0753	0.0736	0.0684	0.0628	0.0873	0.0693	0.0681	0.0666	0.0569	0.0856	0.0812	0.0781	0.0707	0.0761	0.086	0.0779	0.0522	0.0752	0.0765	0.067	0.0676	0.0724	0.0678	0.0809	0.0701	0.0699	0.0633	0.0647	0.0664	0.0823	0.0817	0.0812	0.0762	0.0704	0.0563	0.0658	0.0765	0.09	0.0854	0.0761
		MAQO;Magnoliids;Gomortega keule	N5		0.0465	246	12	258	NA	0.0498	0.0391	0.0441	0.0451	0.0468	0.0545	0.0372	0.0444	0.0394	0.0371	0.0388	0.0534	0.0449	0.0456	0.0414	0.0416	0.0373	0.0609	0.0477	0.034	0.0492	0.0455	0.0595	0.0412	0.047	0.0452	0.0354	0.039	0.0369	0.0426	0.0381	0.0577	0.0403	0.0497	0.0447	0.0542	0.045	0.033	0.0456	0.0492
		FALI;Magnoliids;Calycanthus floridus	N6		0.0585	402	25	427	NA	0.1504	0.1558	0.1692	0.151	0.1578	0.1744	0.1692	0.1581	0.1591	0.1475	0.1665	0.1534	0.1757	0.1626	0.1632	0.1625	0.1494	0.1549	0.1658	0.1343	0.1623	0.1569	0.1459	0.1731	0.1371	0.1512	0.1577	0.1516	0.1509	0.169	0.1707	0.1601	0.1622	0.1722	0.1578	0.1564	0.1436	0.1618	0.1567	0.1522
		WBOD;Magnoliids;Magnolia grandiflora
E18	6766	XHKT;Basal Eudicots;Sanguinaria canadensis
		AUGV;Basal Eudicots;Capnoides sempervirens	N1		0.0691	1091	81	1172	NA	0.0837	0.0923	0.0805	0.0783	0.0831	0.0784	0.0896	0.0797	0.0947	0.0769	0.0768	0.0845	0.0803	0.1037	0.0967	0.0976	0.088	0.0852	0.0956	0.0873	0.0916	0.0942	0.0798	0.0803	0.0852	0.0784	0.0924	0.0852	0.0836	0.0907	0.0769	0.0898	0.083	0.1028	0.0844	0.0922	0.0845	0.0767	0.0711	0.082
		CCID;Basal Eudicots;Akebia trifoliata	N2		0.1293	606	90	696	3.7E−07	0.2263	0.2032	0.224	0.237	0.2337	0.2101	0.2004	0.2237	0.2424	0.2252	0.2165	0.2082	0.2222	0.22	0.2297	0.2262	0.2147	0.2272	0.2052	0.2221	0.2245	0.2142	0.2152	0.2706	0.2559	0.2319	0.2319	0.2385	0.2422	0.2117	0.2263	0.2093	0.2484	0.21	0.2337	0.2229	0.2038	0.2206	0.2508	0.2329
		QTJY;Basal Eudicots;Euptelea pleiosperma	N3*	PASOβ	0.2385	447	140	587	0.9083	0.2124	0.2216	0.2045	0.2206	0.1982	0.2084	0.1842	0.2231	0.2081	0.1941	0.196	0.2126	0.2207	0.1852	0.2575	0.2085	0.2085	0.2074	0.2237	0.2133	0.2075	0.2021	0.1766	0.2202	0.2343	0.2038	0.1952	0.192	0.2155	0.2003	0.1959	0.2233	0.2084	0.2003	0.2112	0.2023	0.2036	0.2107	0.2135	0.2227
		AALA;Basal Eudicots;Meliosma cuneifolia	N4		0.1895	915	214	1129	NA	0.2589	0.2533	0.2601	0.2752	0.2363	0.2809	0.2623	0.2702	0.2623	0.2758	0.256	0.2627	0.2708	0.2831	0.2678	0.2552	0.2646	0.2761	0.2786	0.2678	0.2652	0.2618	0.2531	0.2572	0.2665	0.2674	0.273	0.2851	0.242	0.2313	0.2544	0.2705	0.2503	0.251	0.2546	0.2675	0.2701	0.257	0.2483	0.2772
		WZFE;Chloranthales;Ascarina rubricaulis
E19	6944	QCOU;Basal Eudicots;Papaver setigerum
		RQNK;Basal Eudicots;Papaver somniferum	N1		0.2152	2546	698	3244	0.00166	0.2557	0.2413	0.2667	0.2354	0.2775	0.2734	0.2622	0.2201	0.2439	0.2639	0.2593	0.2761	0.2269	0.2553	0.2211	0.2439	0.2427	0.2531	0.2781	0.2373	0.2402	0.2746	0.2468	0.2563	0.2255	0.2593	0.27	0.2536	0.2376	0.2755	0.2551	0.2618	0.2385	0.2527	0.2557	0.2513	0.2792	0.2569	0.2579	0.2616
		BEKN;Basal Eudicots;Papaver rhoeas	N2*	PASOα	0.3698	1805	1059	2864	0.99928	0.3146	0.3114	0.3231	0.312	0.3144	0.2916	0.3024	0.2897	0.285	0.289	0.3019	0.3107	0.3011	0.2875	0.2906	0.3358	0.3044	0.3097	0.3198	0.3101	0.3271	0.3387	0.3024	0.2885	0.3159	0.3279	0.2854	0.3321	0.2946	0.3094	0.304	0.3072	0.3238	0.3289	0.3138	0.2911	0.3053	0.3446	0.3036	0.3402
		IRAF;Basal Eudicots;Argemone mexicana	N3		0.0216	1724	38	1762	NA	0.1233	0.136	0.1092	0.1536	0.1317	0.119	0.123	0.1325	0.1369	0.1227	0.1518	0.1439	0.1302	0.1274	0.1212	0.1163	0.1294	0.1492	0.1238	0.1145	0.1258	0.138	0.1244	0.1225	0.1329	0.132	0.1023	0.1352	0.1429	0.1318	0.1404	0.1229	0.1397	0.1148	0.1488	0.1312	0.118	0.1282	0.1357	0.1485
		EVOD;Basal Eudicots;Eschscholzia californica	N4		0.0671	945	68	1013	NA	0.1496	0.1517	0.1725	0.1741	0.1645	0.1807	0.162	0.1594	0.1627	0.1667	0.1586	0.1949	0.1737	0.1756	0.1762	0.1716	0.1831	0.173	0.1744	0.1639	0.1828	0.1629	0.1574	0.1764	0.1806	0.1661	0.1548	0.1545	0.1824	0.1687	0.1545	0.1661	0.1557	0.171	0.1877	0.1935	0.1795	0.1883	0.1881	0.1653
		ZGQD;Basal Eudicots;Corydalis linstowiana	N5		0.035	965	35	1000	NA	0.2772	0.2445	0.2431	0.2469	0.2439	0.2397	0.2325	0.2297	0.2532	0.2354	0.2387	0.2418	0.2242	0.2761	0.2398	0.2374	0.2359	0.2376	0.2621	0.2521	0.2275	0.2258	0.2324	0.252	0.2427	0.2579	0.2256	0.2345	0.2476	0.239	0.2627	0.2557	0.2134	0.2659	0.2508	0.2464	0.248	0.2488	0.2479	0.2586
		VGHH;Basal Eudicots;Hydrastis canadensis
E20	5781	RQUG;Basal Eudicots;Hakea prostrata
		SIIK;Basal Eudicots;Hakea drupacea	N1		0.0851	4292	399	4691	1.6E−55	0.2095	0.2436	0.2109	0.2314	0.2306	0.2619	0.2152	0.2332	0.2363	0.2438	0.2129	0.2309	0.2225	0.24	0.2602	0.2541	0.2292	0.23	0.2196	0.2304	0.2452	0.2455	0.2413	0.2068	0.2505	0.2313	0.2708	0.2339	0.2452	0.2215	0.2408	0.2345	0.2298	0.2364	0.2368	0.2537	0.2227	0.2337	0.2449	0.2313
		GRRW;Basal Eudicots;Grevillea robusta	N2*	HAKEα	0.3363	754	382	1136	0.67222	0.3463	0.311	0.3193	0.3309	0.315	0.3255	0.3489	0.3195	0.3349	0.317	0.3204	0.335	0.3329	0.3373	0.3223	0.3044	0.307	0.3128	0.3139	0.3086	0.3098	0.3301	0.3503	0.3358	0.3568	0.331	0.335	0.3107	0.3385	0.3469	0.3241	0.3137	0.3049	0.3543	0.3623	0.3442	0.3055	0.3477	0.3458	0.3175
		VQFW;Basal Eudicots;Platanus occidentalis	N3		0.011	359	4	363	NA	0.1051	0.1102	0.0844	0.1039	0.0972	0.0876	0.101	0.0858	0.0893	0.1132	0.1133	0.097	0.0878	0.1048	0.1083	0.0734	0.0944	0.1001	0.1014	0.0958	0.1029	0.0983	0.1057	0.1039	0.0929	0.1023	0.0929	0.0979	0.0918	0.1041	0.1151	0.0849	0.1078	0.1074	0.0938	0.1124	0.0934	0.0938	0.0949	0.1041
		FAKD;Basal Eudicots;Nelumbo sp	N4		0.1236	319	45	364	0.00015	0.1919	0.219	0.1907	0.2116	0.2098	0.2	0.2095	0.2131	0.2168	0.1867	0.2092	0.226	0.2025	0.199	0.2104	0.2138	0.2095	0.1965	0.2116	0.2138	0.187	0.2257	0.2156	0.2164	0.2032	0.2175	0.1977	0.228	0.2201	0.2018	0.2272	0.226	0.2185	0.1974	0.2267	0.2107	0.2282	0.2064	0.2165	0.2179
		AALA;Basal Eudicots;Meliosma cuneifolia
E21	5733	SZPD;Core Eudicots/Rosids;Tetrastigma voinierianum
		HAEU;Basal Eudicots;Berberidopsis beckleri	N1		0.0408	987	42	1029	1.2E−38	0.2604	0.1951	0.2236	0.2105	0.2066	0.2157	0.2127	0.2274	0.2095	0.2571	0.2243	0.2031	0.1835	0.2149	0.2297	0.2201	0.2185	0.1993	0.2438	0.2171	0.2427	0.2058	0.1881	0.2028	0.2173	0.2008	0.1809	0.2276	0.2543	0.2187	0.1956	0.2249	0.2211	0.2365	0.2087	0.2221	0.2305	0.2184	0.2194	0.2341
		XMQO;Basal Eudicots;Gunnera manicata	N2*	ARTHγ	0.5208	288	313	601	1	0.2328	0.2204	0.2238	0.2303	0.2251	0.2279	0.2207	0.2368	0.233	0.2286	0.2281	0.2149	0.246	0.2409	0.2105	0.2396	0.2304	0.2225	0.2409	0.2249	0.2234	0.216	0.2263	0.2234	0.2446	0.242	0.2329	0.2357	0.2408	0.2391	0.2125	0.2307	0.235	0.216	0.2228	0.2515	0.2314	0.25	0.231	0.2124
		IWMW;Basal Eudicots;Buxus sempervirens	N3		0.1028	253	29	282	6.3E−06	0.217	0.201	0.2168	0.1899	0.2268	0.2265	0.21	0.2	0.2072	0.2236	0.1904	0.1847	0.2221	0.2158	0.2027	0.2339	0.2062	0.1986	0.2289	0.2027	0.213	0.2022	0.2264	0.221	0.2248	0.2207	0.2013	0.2167	0.2201	0.2186	0.2333	0.2	0.2034	0.1992	0.2123	0.2024	0.238	0.2162	0.2253	0.2265
		SWOH;Basal Eudicots;Trochodendron aralioides	N4		0.1338	395	61	456	6.6E−07	0.2413	0.2471	0.2458	0.2352	0.2262	0.2571	0.2452	0.2596	0.2482	0.2352	0.2473	0.2422	0.2302	0.2663	0.2549	0.27	0.2165	0.2378	0.2646	0.2593	0.2708	0.2557	0.2449	0.2668	0.2204	0.2572	0.2623	0.25	0.2537	0.2392	0.2608	0.2464	0.2621	0.2467	0.2572	0.2506	0.2443	0.221	0.2409	0.2422
		AALA;Basal Eudicots;Meliosma cuneifolia
E22	6178	DRIL;Core Eudicots;Kalanchoe crenato-diagremontiana
		ZJUL;Core Eudicots;Rhodiola rosea	N1		0.165	2657	525	3182	7.0E−08	0.2219	0.2128	0.2366	0.2353	0.2357	0.214	0.2401	0.2394	0.2498	0.2315	0.2136	0.2294	0.2282	0.2498	0.2331	0.2211	0.2301	0.2122	0.2367	0.216	0.2339	0.231	0.2381	0.2361	0.2386	0.2258	0.2111	0.2274	0.2463	0.2409	0.2085	0.2159	0.2212	0.2405	0.2161	0.2249	0.2014	0.2328	0.2181	0.2387
		KWGC;Core Eudicots;Crassula perforata	N2*	CRAPα	0.2994	1474	630	2104	0.88565	0.2872	0.2783	0.271	0.2664	0.2796	0.2637	0.2461	0.2681	0.2946	0.319	0.2755	0.2979	0.2757	0.2727	0.2737	0.2711	0.2801	0.2768	0.288	0.2541	0.2859	0.2783	0.2898	0.276	0.2818	0.2607	0.2783	0.2859	0.2957	0.2877	0.2718	0.2717	0.2854	0.2802	0.266	0.2703	0.2831	0.2935	0.2987	0.287
		IUSR;Core Eudicots;Myriophyllum aquaticum	N3		0.0493	714	37	751	NA	0.0611	0.0594	0.0569	0.0625	0.0583	0.0653	0.0568	0.0533	0.0603	0.0677	0.053	0.0566	0.0598	0.0705	0.0583	0.0624	0.0544	0.0597	0.0635	0.0631	0.0589	0.062	0.0523	0.0624	0.0612	0.0631	0.053	0.0525	0.0583	0.0669	0.0579	0.0624	0.0562	0.06	0.0563	0.0521	0.0557	0.0554	0.0547	0.0647
		UWFU;Core Eudicots;Itea virginica	N4		0.0534	620	35	655	4.5E−22	0.2153	0.2046	0.2302	0.2472	0.2188	0.1937	0.2244	0.2307	0.2392	0.2474	0.237	0.2171	0.2206	0.2033	0.2325	0.2196	0.2322	0.2215	0.2412	0.2126	0.2207	0.2058	0.236	0.2175	0.2165	0.2317	0.233	0.2293	0.2159	0.2249	0.2049	0.2148	0.2389	0.22	0.2188	0.2509	0.2334	0.2273	0.2192	0.2357
		YKQR;Core Eudicots;Hamamelis virginiana	N5		0.0164	600	10	610	NA	0.1435	0.1611	0.1538	0.1402	0.1575	0.1512	0.1568	0.1591	0.1353	0.1647	0.1533	0.1557	0.1382	0.1502	0.145	0.1472	0.1722	0.1552	0.1642	0.1663	0.1511	0.1637	0.1481	0.1659	0.1451	0.1678	0.1626	0.1405	0.1623	0.1416	0.1368	0.1425	0.1605	0.1577	0.1538	0.136	0.1437	0.1442	0.1382	0.1576
		Vitvi_Genoscope.12X;Genome;Vitis vinifera
E23	4245	VCIN;Core Eudicots/Rosids;Malus baccata
		BLVL;Core Eudicots/Rosids;Sorbus koehneana	N1		0.1073	774	93	867	1.3E−07	0.1998	0.2115	0.1817	0.2015	0.187	0.2048	0.1761	0.19	0.2074	0.2044	0.2121	0.1889	0.2077	0.1709	0.1844	0.1783	0.1865	0.1886	0.1824	0.166	0.1888	0.1977	0.1993	0.1876	0.1936	0.2027	0.203	0.1998	0.2011	0.181	0.1812	0.1909	0.169	0.1749	0.1962	0.1817	0.1917	0.1826	0.2041	0.1964
		EAVM;Core Eudicots/Rosids;Amelanchier canadensis	N2*	MADOα	0.5517	221	272	493	1	0.3555	0.3455	0.3084	0.2996	0.3257	0.3516	0.3467	0.3342	0.332	0.3256	0.3315	0.3236	0.338	0.3184	0.3316	0.3532	0.3047	0.3238	0.3248	0.3691	0.3562	0.3033	0.3352	0.3343	0.3361	0.3007	0.358	0.3338	0.3338	0.3351	0.341	0.3302	0.3138	0.3329	0.3347	0.3223	0.3329	0.3315	0.3666	0.3146
		ZPKK;Core Eudicots/Rosids;Aruncus dioicu	N3		0.04	240	10	250	NA	0.0634	0.0543	0.0587	0.0602	0.0727	0.0586	0.0774	0.064	0.064	0.0777	0.0758	0.0726	0.0589	0.067	0.0557	0.0658	0.0599	0.0688	0.0565	0.0734	0.0696	0.0688	0.0632	0.0716	0.0611	0.0697	0.0708	0.0616	0.0705	0.0682	0.0618	0.0655	0.0613	0.0677	0.0784	0.0659	0.0578	0.0574	0.06	0.0779
		NCVK;Core Eudicots/Rosids;Prunus prostrata	N4		0.112	991	125	1116	0.00026	0.1699	0.1598	0.1534	0.1736	0.1763	0.1673	0.1686	0.1748	0.156	0.1596	0.1569	0.1803	0.155	0.1749	0.1547	0.1677	0.1822	0.1643	0.1723	0.1775	0.1658	0.1772	0.1759	0.1744	0.1474	0.1522	0.1624	0.168	0.1997	0.1782	0.1786	0.1741	0.1831	0.1723	0.1812	0.1627	0.1977	0.1849	0.173	0.1821
		SXCE;Core Eudicots/Rosids;Physocarpus opulifolius
E24	6253	PJSX;Core Eudicots/Rosids;Acacia pycnantha
		KZED;Core Eudicots/Rosids;Senna hebecarpa	N1		0.0524	1556	86	1642	NA	0.0629	0.0544	0.0572	0.0568	0.0621	0.0637	0.0463	0.065	0.0607	0.0627	0.053	0.0587	0.0476	0.0459	0.0579	0.0604	0.064	0.056	0.0594	0.0585	0.0533	0.0507	0.0714	0.0618	0.0587	0.0591	0.0651	0.0587	0.0539	0.072	0.0574	0.0508	0.0594	0.0521	0.0524	0.0463	0.0532	0.0588	0.0624	0.0434
		QZXQ;Core Eudicots/Rosids;Gymnocladus dioicus	N2*	GYDIα	0.2647	778	280	1058	0.23688	0.2752	0.2986	0.2742	0.2679	0.2922	0.2594	0.2895	0.2732	0.2927	0.2982	0.2781	0.2964	0.2825	0.2722	0.2684	0.2696	0.2822	0.3072	0.2807	0.2574	0.2535	0.2924	0.2789	0.2791	0.2732	0.2801	0.2817	0.2762	0.2679	0.2719	0.2894	0.2568	0.2896	0.3009	0.2926	0.2662	0.2777	0.2891	0.2819	0.2834
		VLNB;Core Eudicots/Rosids;Gompholobium polymorphum	N3		0.1271	570	83	653	2.3E−06	0.2111	0.2215	0.2179	0.2263	0.1967	0.2128	0.2454	0.2219	0.2215	0.2188	0.2149	0.2149	0.2218	0.2305	0.2136	0.2078	0.2339	0.2141	0.2354	0.1952	0.2143	0.2247	0.2312	0.2124	0.2158	0.1957	0.1926	0.2186	0.213	0.2258	0.2105	0.1987	0.2173	0.2015	0.2265	0.2258	0.2091	0.2269	0.2078	0.2321
		JETM;Core Eudicots/Rosids;Bauhinia tomentosa	N4		0.1979	1070	264	1334	NA	0.2592	0.2698	0.3102	0.2567	0.2559	0.2568	0.2805	0.2626	0.2963	0.2736	0.2539	0.2919	0.2667	0.2636	0.2705	0.278	0.2643	0.26	0.2527	0.2536	0.2572	0.2807	0.2824	0.2326	0.254	0.268	0.2484	0.2743	0.2542	0.2636	0.2643	0.2537	0.2509	0.2688	0.2847	0.2591	0.2623	0.2731	0.2557	0.2482
		OQHZ;Core Eudicots/Rosids;Quillaja saponaria
E25	6974	VLNB;Core Eudicots/Rosids;Gompholobium polymorphum
		TTRG;Core Eudicots/Rosids;Lupinus angustifolius	N1		0.0912	1464	147	1611	7.3E−25	0.1851	0.2215	0.2339	0.204	0.2118	0.2027	0.2093	0.2185	0.227	0.2368	0.2066	0.2244	0.2064	0.2168	0.2297	0.2045	0.2052	0.2389	0.2422	0.2259	0.2327	0.2388	0.2344	0.2124	0.2291	0.2126	0.2231	0.2266	0.2394	0.2049	0.2259	0.2325	0.2123	0.226	0.2242	0.2062	0.1844	0.2218	0.2045	0.2386
		SLYR;Core Eudicots/Rosids;Cladrastis lutea	N2*		0.2339	1323	404	1727	0.34779	0.2434	0.236	0.204	0.22	0.2448	0.2148	0.2389	0.2198	0.2538	0.2173	0.2395	0.2345	0.2345	0.258	0.2284	0.2307	0.2274	0.2309	0.2324	0.2583	0.2404	0.2554	0.2469	0.2242	0.2481	0.2584	0.2341	0.239	0.2497	0.246	0.2159	0.2382	0.2243	0.2428	0.2815	0.2334	0.2566	0.2457	0.2362	0.2389
		ZSSR;Core Eudicots/Rosids;Xanthocercis zambesiaca	N3*	GLSOβ	0.2805	577	225	802	0.79978	0.2477	0.2788	0.257	0.2655	0.2764	0.2604	0.2658	0.2736	0.2553	0.283	0.2636	0.2698	0.2657	0.2489	0.2643	0.2663	0.2624	0.2938	0.2721	0.2706	0.2634	0.2922	0.263	0.2819	0.2683	0.244	0.2462	0.2653	0.2586	0.2603	0.2632	0.2647	0.286	0.2801	0.2614	0.2804	0.2344	0.2468	0.2844	0.2768
		GEHT;Core Eudicots/Rosids;Gleditsia triacanthos	N4		0.1148	756	98	854	1.3E−16	0.2666	0.2822	0.2726	0.277	0.26	0.2601	0.2699	0.296	0.2769	0.2601	0.2492	0.2611	0.2723	0.2683	0.2832	0.2893	0.2623	0.2627	0.2856	0.2621	0.2847	0.2649	0.2617	0.2467	0.2639	0.2339	0.2591	0.2765	0.2497	0.2705	0.2631	0.2558	0.2576	0.2802	0.2587	0.2533	0.2628	0.2711	0.2664	0.2718
		RKFX;Core Eudicots/Rosids;Cercis canadensis	N5		0.0299	486	15	501	NA	0.1742	0.1495	0.1582	0.1606	0.1623	0.1605	0.1649	0.1667	0.1532	0.1716	0.1743	0.1858	0.165	0.1675	0.165	0.171	0.1632	0.1679	0.163	0.1515	0.1745	0.1694	0.1702	0.156	0.151	0.1582	0.14	0.1584	0.169	0.152	0.16	0.1564	0.1366	0.1636	0.1582	0.1594	0.1653	0.1504	0.1761	0.1594
		OQHZ;Core Eudicots/Rosids;Quillaja saponaria	N6		0.0227	905	21	926	NA	0.3648	0.3756	0.3699	0.3532	0.3498	0.3479	0.3702	0.3734	0.3624	0.338	0.3802	0.3503	0.3597	0.3674	0.3804	0.3355	0.3678	0.3745	0.371	0.3675	0.3476	0.3666	0.3701	0.3526	0.3766	0.3819	0.3585	0.3581	0.3621	0.3559	0.3726	0.3824	0.382	0.3786	0.3913	0.3501	0.3596	0.3705	0.3745	0.3576
		LWDA;Core Eudicots/Rosids;Alnus serrulata
E26	4820	NEBM;Core Eudicots/Rosids;Syzygium micranthum
		FGDU;Core Eudicots/Rosids;Syzygium paniculatum	N1		0.1116	3352	421	3773	4.5E−36	0.2248	0.2351	0.2496	0.257	0.2465	0.2667	0.2817	0.2508	0.2319	0.2337	0.2575	0.2461	0.2303	0.223	0.2285	0.2344	0.2542	0.2427	0.2658	0.2503	0.2596	0.244	0.2539	0.2277	0.2379	0.2557	0.2313	0.2612	0.2559	0.2391	0.2882	0.2432	0.2443	0.2741	0.2199	0.2279	0.2541	0.2271	0.2853	0.2302
		AYMT;Core Eudicots/Rosids;Eucalyptus leucoxylon	N2		0.206	1087	282	1369	NA	0.1759	0.1823	0.1748	0.1742	0.1901	0.1782	0.182	0.1755	0.1858	0.1865	0.1837	0.1755	0.1954	0.2024	0.1817	0.1891	0.1742	0.1884	0.1848	0.2054	0.2059	0.1688	0.1922	0.1754	0.1817	0.1834	0.1943	0.1953	0.1982	0.199	0.2101	0.1874	0.1753	0.1916	0.2053	0.1838	0.19	0.184	0.1911	0.1825
		SWGX;Core Eudicots/Rosids;Tetrazygia bicolor	N3		0.0414	347	15	362	2.8E−15	0.2107	0.1964	0.2033	0.1884	0.1958	0.218	0.1794	0.2312	0.2043	0.1982	0.2262	0.2195	0.2374	0.1957	0.2027	0.2205	0.2264	0.1991	0.2037	0.2076	0.1934	0.1897	0.227	0.2196	0.1979	0.2026	0.2076	0.2038	0.2183	0.1971	0.2015	0.1857	0.2098	0.2064	0.1786	0.2056	0.2107	0.2094	0.1981	0.2204
		AJJE;Core Eudicots/Rosids;Terminalia neotaliala	N4		0.1571	440	82	522	0.006	0.2228	0.1918	0.2083	0.2277	0.2111	0.2191	0.2185	0.2085	0.2164	0.2131	0.2197	0.2313	0.2085	0.2143	0.2357	0.204	0.2272	0.2339	0.202	0.2145	0.2352	0.2041	0.1995	0.1929	0.2065	0.2109	0.2372	0.2357	0.2016	0.2015	0.1908	0.2123	0.2252	0.2113	0.2021	0.2291	0.1882	0.2321	0.2274	0.2228
		YNUE;Core Eudicots/Rosids;Punica granatum	N5		0.0735	227	18	245	NA	0.1974	0.202	0.221	0.2225	0.2053	0.1871	0.1796	0.2026	0.1959	0.2106	0.2084	0.1756	0.1931	0.1997	0.2153	0.1908	0.2192	0.198	0.2074	0.226	0.2081	0.1862	0.1947	0.1959	0.1728	0.1991	0.2087	0.2082	0.2173	0.1946	0.2018	0.1936	0.2145	0.2058	0.1926	0.1914	0.2023	0.1871	0.2112	0.2011
		KVAY;Core Eudicots/Rosids;Tribulus eichlerianus	N6		0.0431	400	18	418	NA	0.1265	0.1093	0.1162	0.1258	0.1329	0.114	0.1206	0.1004	0.1316	0.1185	0.1234	0.135	0.1232	0.1098	0.127	0.1312	0.1074	0.135	0.1249	0.1211	0.1329	0.1168	0.1106	0.119	0.1067	0.136	0.1235	0.1248	0.1285	0.1238	0.1278	0.1325	0.1241	0.1309	0.1275	0.1199	0.1134	0.1197	0.1136	0.0999
		IHCQ;Core Eudicots/Rosids;Crossopetalum rhacoma
E27	5014	ROLB;Core Eudicots/Rosids;Oenothera elata
		PMTB;Core Eudicots/Rosids;Oenothera gaura	N1		0.0741	2901	232	3133	2.4E−42	0.2255	0.2516	0.2224	0.2292	0.2412	0.2496	0.2352	0.2256	0.2167	0.2342	0.2439	0.1992	0.2173	0.228	0.2266	0.2283	0.203	0.2258	0.2449	0.2209	0.2122	0.2334	0.2344	0.2194	0.2393	0.2218	0.2231	0.2496	0.2432	0.2367	0.2536	0.2392	0.2122	0.2231	0.2435	0.2214	0.2263	0.2124	0.2293	0.2266
		FEDW;Core Eudicots/Rosids;Epilobium sp	N2*	OEGRα	0.3863	1020	642	1662	0.99995	0.2948	0.325	0.2805	0.3287	0.3128	0.3338	0.2984	0.3045	0.3055	0.3078	0.298	0.2785	0.3274	0.2797	0.2877	0.3263	0.3268	0.2999	0.294	0.2982	0.2906	0.2918	0.3123	0.3173	0.2987	0.3073	0.3241	0.3062	0.3025	0.2604	0.3063	0.299	0.3092	0.3243	0.3343	0.3151	0.2976	0.3106	0.2747	0.2933
		RJNQ;Core Eudicots/Rosids;Lagerstroemia indica	N3		0.0429	781	35	816	NA	0.0955	0.0838	0.0968	0.091	0.0793	0.0939	0.0803	0.0958	0.0997	0.0847	0.0742	0.102	0.086	0.083	0.0865	0.0951	0.1003	0.1032	0.0871	0.0866	0.0877	0.0714	0.086	0.0965	0.0919	0.0877	0.104	0.0896	0.1012	0.0803	0.0922	0.0878	0.1069	0.0942	0.088	0.0847	0.0912	0.0795	0.0994	0.0934
		AJJE;Core Eudicots/Rosids;Terminalia neotaliala	N4		0.1811	389	86	475	NA	0.1495	0.1571	0.1558	0.1678	0.17	0.1644	0.1676	0.1722	0.1535	0.1526	0.1452	0.1772	0.1673	0.1691	0.1397	0.1662	0.1731	0.1497	0.1737	0.1421	0.154	0.1615	0.1558	0.1594	0.1465	0.1495	0.1656	0.1712	0.1651	0.1589	0.1753	0.1429	0.153	0.1527	0.1598	0.1678	0.158	0.1469	0.1512	0.1516
		UDUT;Core Eudicots/Rosids;Larrea tridentata	N5		0.0479	437	22	459	NA	0.0557	0.0768	0.056	0.0684	0.0731	0.07	0.0743	0.0589	0.0637	0.0666	0.059	0.0659	0.0561	0.0678	0.0621	0.0713	0.0603	0.0768	0.0554	0.063	0.0704	0.0585	0.0671	0.0716	0.0646	0.0759	0.063	0.071	0.0687	0.0578	0.0629	0.065	0.0662	0.0688	0.0659	0.0697	0.0562	0.0703	0.0813	0.0662
		IHCQ;Core Eudicots/Rosids;Crossopetalum rhacoma
E28	5735	SIZE;Core Eudicots/Rosids;Passiflora caerulea
		ZIWB;Core Eudicots/Rosids;Passiflora_sp	N1		0.1217	3673	509	4182	4.7E−36	0.2205	0.2504	0.2662	0.2723	0.2429	0.2489	0.2452	0.2119	0.2415	0.2379	0.2408	0.2367	0.2601	0.2458	0.2676	0.2358	0.2569	0.2349	0.2533	0.2432	0.2613	0.2401	0.2627	0.2488	0.2375	0.2491	0.2737	0.2299	0.2512	0.2614	0.2383	0.2723	0.278	0.2566	0.2349	0.2476	0.2516	0.2597	0.2602	0.2809
		EZZT;Core Eudicots/Rosids;Passiflora edulis	N2		0.2459	2318	756	3074	3.3E−06	0.2943	0.3495	0.3165	0.3014	0.3102	0.3333	0.3149	0.3257	0.3314	0.3186	0.3266	0.3453	0.318	0.3159	0.3389	0.3418	0.3386	0.328	0.3119	0.3388	0.331	0.3225	0.3296	0.319	0.3104	0.3133	0.3403	0.3268	0.3015	0.316	0.3385	0.32	0.3278	0.3282	0.3139	0.3267	0.3025	0.3414	0.3571	0.3169
		COAQ;Core Eudicots/Rosids;Malesherbia fasciculata	N3		0.06	752	48	800	NA	0.1965	0.1867	0.1646	0.1928	0.1818	0.1812	0.1595	0.1683	0.1667	0.1761	0.1709	0.1611	0.176	0.1755	0.1645	0.1888	0.1916	0.1732	0.1793	0.1671	0.1887	0.1597	0.17	0.179	0.1619	0.1565	0.1761	0.1718	0.1594	0.1836	0.1849	0.1711	0.1819	0.1832	0.1774	0.1904	0.171	0.1856	0.1901	0.187
		NJLF;Core Eudicots/Rosids;Viola canadensis	N4		0.0596	410	26	436	5.4E−08	0.1697	0.1388	0.1511	0.1471	0.1642	0.1718	0.1644	0.1481	0.1489	0.1759	0.1812	0.1648	0.1642	0.1379	0.1653	0.1618	0.1565	0.1715	0.1708	0.1592	0.1636	0.1631	0.1522	0.165	0.172	0.1703	0.1882	0.1837	0.1604	0.1639	0.1425	0.164	0.1735	0.193	0.1694	0.1676	0.1601	0.1669	0.17	0.1471
		INQX;Core Eudicots/Rosids;Salix acutifolia	N5		0.0373	464	18	482	NA	0.0588	0.0659	0.0647	0.0618	0.0678	0.0584	0.0672	0.0769	0.0702	0.0619	0.0606	0.0656	0.0709	0.0624	0.0689	0.0721	0.0643	0.0714	0.0809	0.0555	0.0702	0.0654	0.0595	0.0634	0.0583	0.0594	0.0821	0.0608	0.071	0.0599	0.0753	0.0824	0.0678	0.0701	0.0605	0.0596	0.0634	0.0646	0.066	0.0715
		XPBC;Core Eudicots/Rosids;Galphimia gracilis
E29	7713	IEPQ;Core Eudicots/Rosids;Salix dasyclados
		TDTF;Core Eudicots/Rosids;Salix sachalinensis	N1		0.1579	4272	801	5073	7.4E−11	0.2382	0.2472	0.2222	0.231	0.2328	0.2521	0.2388	0.2607	0.2248	0.2485	0.2276	0.2469	0.2522	0.2381	0.2508	0.2148	0.258	0.2368	0.2462	0.2278	0.2247	0.2399	0.2532	0.2371	0.229	0.2359	0.2496	0.226	0.2324	0.2397	0.2255	0.2547	0.2402	0.2156	0.2373	0.2314	0.2377	0.237	0.2475	0.2323
		Poptr_v3.0;Genome;Populus trichocarpa	N2*	SAACα	0.4415	750	593	1343	0.99828	0.4025	0.3931	0.3871	0.3625	0.3799	0.3463	0.3551	0.3677	0.3539	0.3736	0.3823	0.3729	0.3666	0.3964	0.3843	0.3639	0.3476	0.3434	0.3588	0.3767	0.3821	0.3781	0.3574	0.3922	0.3728	0.3527	0.3704	0.3591	0.3556	0.3748	0.3855	0.3826	0.3611	0.3661	0.3703	0.3664	0.3522	0.3898	0.3698	0.3709
		COAQ;Core Eudicots/Rosids;Malesherbia fasciculata	N3		0.0115	518	6	524	NA	0.0395	0.0401	0.0365	0.0471	0.0397	0.0378	0.0388	0.0358	0.0469	0.0326	0.0485	0.0415	0.0302	0.0462	0.0448	0.0372	0.0428	0.0389	0.0431	0.0312	0.052	0.0548	0.0463	0.045	0.0383	0.0459	0.05	0.0496	0.0346	0.0344	0.0405	0.0444	0.0308	0.0509	0.0387	0.0453	0.0308	0.0408	0.0387	0.0507
		HBUQ;Core Eudicots/Rosids;Licania michauxii	N4		0.1011	1601	180	1781	0.03645	0.1465	0.1359	0.1349	0.1328	0.125	0.1369	0.1212	0.1397	0.1128	0.1097	0.1258	0.102	0.1247	0.1331	0.132	0.1227	0.1197	0.13	0.118	0.1253	0.1324	0.1228	0.1279	0.1343	0.1343	0.1205	0.1203	0.1406	0.1334	0.141	0.1184	0.1248	0.1197	0.1208	0.1451	0.1274	0.1206	0.129	0.124	0.1255
		VVPY;Core Eudicots/Rosids;Croton tiglium
E30	6325	MYVH;Core Eudicots/Rosids;Linum grandiflorum
		HNCF;Core Eudicots/Rosids;Linum hirsutum	N1		0.1293	3191	474	3665	1.5E−14	0.2268	0.2214	0.2288	0.222	0.2252	0.2231	0.2409	0.2209	0.2283	0.2243	0.2447	0.2246	0.2611	0.2314	0.2279	0.2305	0.2247	0.227	0.2228	0.2487	0.2442	0.2174	0.2308	0.2209	0.2305	0.2061	0.2261	0.2325	0.1961	0.2274	0.2253	0.2274	0.2046	0.2364	0.2377	0.2135	0.2179	0.2259	0.2313	0.2371
		KCPT;Core Eudicots/Rosids;Linum macraei	N2		0.2664	471	171	642	NA	0.2262	0.2133	0.1827	0.1865	0.1917	0.2088	0.2078	0.2045	0.2122	0.2065	0.2031	0.1891	0.1953	0.1853	0.2117	0.2097	0.2272	0.1962	0.1902	0.1937	0.1858	0.1854	0.2036	0.1912	0.2062	0.1996	0.2117	0.2013	0.2007	0.2011	0.1872	0.2009	0.1916	0.2161	0.2078	0.1961	0.1825	0.2028	0.1978	0.2002
		NFXV;Core Eudicots/Rosids;Mammea americana	N3		0.038	152	6	158	NA	0.0205	0.0189	0.0191	0.0251	0.0248	0.0252	0.0231	0.0238	0.0218	0.0217	0.0214	0.0178	0.0213	0.0205	0.0208	0.0229	0.0248	0.012	0.0176	0.0241	0.0217	0.0171	0.0202	0.0203	0.0175	0.0216	0.0213	0.0202	0.0188	0.0176	0.0134	0.0276	0.0273	0.0224	0.02	0.0189	0.0163	0.0146	0.0228	0.0205
		XPBC;Core Eudicots/Rosids;Galphimia gracilis	N4		0.099	519	57	576	2.1E−09	0.2235	0.2094	0.2245	0.2118	0.208	0.2144	0.2398	0.2029	0.2302	0.2131	0.2163	0.2097	0.2218	0.2164	0.2257	0.2269	0.2061	0.2218	0.2072	0.2317	0.2005	0.2096	0.2094	0.2091	0.2112	0.234	0.2181	0.2168	0.2095	0.2145	0.1993	0.2034	0.2357	0.197	0.2359	0.2257	0.2204	0.2232	0.2409	0.2116
		VNMY;Core Eudicots/Rosids;Bischofia javanica	N5		0.0585	483	30	513	NA	0.0624	0.0557	0.0569	0.0588	0.0601	0.0594	0.0572	0.0501	0.0546	0.0585	0.0695	0.0586	0.0641	0.0616	0.0507	0.0623	0.0626	0.0514	0.0603	0.0476	0.0592	0.0646	0.0507	0.0575	0.0704	0.0548	0.0506	0.0618	0.0605	0.0573	0.0549	0.0607	0.0571	0.0557	0.0564	0.0657	0.0462	0.0573	0.0606	0.0479
		LFOG;Core Eudicots/Rosids;Salix purpurea
E31	6507	OLXF;Core Eudicots/Rosids;Hibiscus cannabinus
		ZSAB;Core Eudicots/Rosids;Hoheria angustifolia	N1		0.1937	1457	350	1807	0.00062	0.2601	0.2393	0.261	0.2507	0.2643	0.2485	0.2277	0.238	0.2257	0.2585	0.2327	0.2727	0.2344	0.2715	0.2422	0.2751	0.2404	0.225	0.2659	0.2618	0.2564	0.2296	0.2434	0.2389	0.2607	0.2437	0.2361	0.2604	0.2344	0.249	0.2438	0.2665	0.2487	0.2515	0.251	0.2634	0.2438	0.2471	0.2471	0.246
		WYIG;Core Eudicots/Rosids;Dombeya burgessiae	N2		0.2247	1211	351	1562	0.00306	0.2736	0.2951	0.2784	0.3221	0.2518	0.2621	0.2714	0.248	0.2728	0.2709	0.2658	0.2767	0.294	0.2918	0.2684	0.2717	0.2982	0.2549	0.2685	0.2571	0.2465	0.2889	0.2735	0.2555	0.2579	0.2951	0.2811	0.2847	0.2607	0.2926	0.2882	0.2413	0.301	0.2645	0.2723	0.2597	0.2691	0.285	0.287	0.2988
		Theca_v1.1;Genome;Theobroma cacao	N3		0.2086	387	102	489	NA	0.3445	0.3127	0.3144	0.3017	0.3235	0.3262	0.3269	0.3197	0.3144	0.2745	0.3076	0.3184	0.3048	0.3197	0.3066	0.3502	0.3361	0.3104	0.3056	0.3001	0.3099	0.3192	0.3144	0.3464	0.297	0.3094	0.3024	0.3084	0.2989	0.3283	0.3003	0.3136	0.2969	0.322	0.3263	0.3257	0.3156	0.3413	0.3193	0.3299
		ATFX;Core Eudicots/Rosids;Muntingia calabura	N4		0.0494	404	21	425	NA	0.0551	0.0652	0.0461	0.0518	0.0558	0.0536	0.0631	0.0681	0.0548	0.0581	0.0644	0.0592	0.0555	0.0554	0.0662	0.0523	0.0597	0.0554	0.0626	0.0671	0.052	0.0581	0.0593	0.0502	0.0582	0.0557	0.0622	0.0569	0.0534	0.0541	0.0597	0.0519	0.0556	0.0538	0.0502	0.0486	0.0479	0.045	0.0509	0.0659
		KPTE;Core Eudicots/Rosids;Bixa orellana
E32	3278	JOIS;Core Eudicots/Rosids;Koeberlinia spinosa
		UAXP;Core Eudicots/Rosids;Gyrostemon ramulosus	N1		0.1669	534	107	641	3.2E−05	0.2737	0.238	0.2591	0.2687	0.266	0.2387	0.2485	0.2403	0.2749	0.2613	0.2805	0.2441	0.2616	0.2336	0.2572	0.2808	0.2749	0.2517	0.27	0.2722	0.2343	0.2606	0.2445	0.2264	0.2548	0.2762	0.2574	0.2435	0.2565	0.2564	0.2589	0.232	0.2681	0.2787	0.2461	0.231	0.2544	0.2342	0.2427	0.2381
		CRNC;Core Eudicots/Rosids;Limnanthes douglasii	N2	ARTHβ	0.2213	482	137	619	0.03076	0.2757	0.2767	0.2847	0.2434	0.274	0.2784	0.2629	0.251	0.2726	0.2819	0.2423	0.2645	0.2641	0.2613	0.2551	0.2677	0.291	0.2865	0.2552	0.275	0.253	0.2503	0.2745	0.2527	0.2634	0.2671	0.2698	0.2666	0.248	0.2582	0.2683	0.2882	0.2618	0.2737	0.2578	0.2664	0.2707	0.2846	0.2487	0.2744
		HYZL;Core Eudicots/Rosids;Akania lucens	N3		0.0612	399	26	425	NA	0.226	0.1908	0.2284	0.2036	0.1963	0.2034	0.2045	0.209	0.2046	0.2003	0.2091	0.2184	0.2026	0.2017	0.1962	0.2146	0.205	0.1926	0.1948	0.2031	0.2097	0.1953	0.1962	0.1986	0.1869	0.2192	0.1758	0.1969	0.2034	0.217	0.2043	0.1959	0.1875	0.2303	0.1885	0.1937	0.1971	0.206	0.2149	0.1862
		KPTE;Core Eudicots/Rosids;Bixa orellana	N4		0.1137	725	93	818	NA	0.0819	0.0872	0.1207	0.1119	0.1219	0.1094	0.1036	0.1142	0.1103	0.0968	0.1142	0.0967	0.0954	0.1148	0.1236	0.1112	0.0908	0.1066	0.0935	0.1072	0.1178	0.1259	0.1012	0.1166	0.1195	0.1016	0.1016	0.1137	0.123	0.1015	0.1089	0.1202	0.1084	0.1164	0.1278	0.1218	0.1073	0.111	0.0992	0.1045
		RJIM;Core Eudicots/Rosids;Melia azedarach
E33	6689	IPWB;Core Eudicots/Rosids;Brassica nigra
		VMNH;Core Eudicots/Rosids;Sinapis alba	N1		0.1878	1202	278	1480	2.2E−09	0.2892	0.2706	0.277	0.2869	0.2826	0.2765	0.2727	0.2909	0.2683	0.2704	0.2811	0.2739	0.2727	0.2715	0.2583	0.2804	0.261	0.2756	0.2903	0.2829	0.2913	0.2912	0.2905	0.279	0.2567	0.272	0.2931	0.2899	0.3017	0.2623	0.278	0.2628	0.2947	0.2704	0.2931	0.2566	0.3035	0.247	0.2945	0.2763
		CSUV;Core Eudicots/Rosids;Cochlearia officinalis	N2		0.1529	593	107	700	2.5E−07	0.2408	0.2459	0.28	0.2328	0.2311	0.2568	0.2598	0.2462	0.2585	0.2527	0.2492	0.2269	0.2476	0.2389	0.2802	0.2139	0.2357	0.2307	0.2536	0.2385	0.2526	0.2562	0.2601	0.2538	0.2736	0.2236	0.2515	0.2516	0.2456	0.2371	0.2537	0.2365	0.2142	0.2486	0.2378	0.2737	0.2478	0.2458	0.2583	0.2404
		TZWR;Core Eudicots/Rosids;Arabis alpina	N3		0.1385	1176	189	1365	3.1E−08	0.226	0.2545	0.2071	0.2265	0.2337	0.2239	0.2229	0.24	0.2401	0.2352	0.2388	0.2043	0.2139	0.2422	0.2343	0.2305	0.2105	0.2288	0.2094	0.2311	0.2659	0.2207	0.2212	0.1923	0.2384	0.2397	0.2188	0.2342	0.2459	0.2012	0.2346	0.2181	0.2369	0.2066	0.2591	0.2141	0.2538	0.2263	0.2291	0.2146
		Arath_TAIR10;Genome;Arabidopsis_thaliana	N4*	ARTHα	0.4066	340	233	573	0.97647	0.326	0.349	0.364	0.3678	0.3527	0.3708	0.3619	0.322	0.3565	0.3419	0.3569	0.3505	0.3538	0.3592	0.3763	0.3601	0.3333	0.3502	0.3464	0.3601	0.3089	0.3619	0.3853	0.3508	0.3314	0.3802	0.3619	0.3487	0.3455	0.3416	0.3518	0.3664	0.3373	0.3896	0.3599	0.3469	0.3549	0.3514	0.3492	0.3399
		UPZX;Core Eudicots/Rosids;Cleome viscosa	N5		0.0169	1107	19	1126	NA	0.1729	0.1782	0.165	0.1889	0.1649	0.186	0.1914	0.1705	0.1794	0.1707	0.1686	0.1692	0.1699	0.1708	0.1733	0.1606	0.1881	0.1575	0.154	0.1843	0.1811	0.1686	0.1857	0.1659	0.1786	0.1736	0.1948	0.1497	0.1676	0.1559	0.175	0.1932	0.1798	0.1829	0.1715	0.1678	0.1842	0.1696	0.1737	0.1673
		RTTY;Core Eudicots/Rosids;Salvadora sp.
E34	5688	SKNL;Core Eudicots;Saponaria officinalis
		OLES;Core Eudicots;Schiedea membranacea	N1		0.0877	666	64	730	3.1E−15	0.2064	0.2428	0.2152	0.2331	0.2084	0.2117	0.2226	0.2453	0.2116	0.2226	0.2303	0.2	0.2211	0.2172	0.214	0.2288	0.2148	0.2252	0.1979	0.2314	0.2275	0.2478	0.1942	0.2275	0.2238	0.2354	0.2349	0.2114	0.2239	0.2274	0.2374	0.2225	0.2474	0.2005	0.2213	0.2063	0.2012	0.2266	0.221	0.2129
		FZQN;Core Eudicots;Silene latifolia	N2*	SCMEβ	0.4548	808	674	1482	1	0.2466	0.245	0.237	0.2642	0.2745	0.2452	0.2391	0.2489	0.2549	0.2524	0.2544	0.2448	0.2429	0.2192	0.2661	0.2661	0.2703	0.2449	0.2491	0.2496	0.2516	0.2615	0.2462	0.2199	0.2491	0.2468	0.2364	0.2628	0.2518	0.2648	0.2626	0.2461	0.2204	0.2591	0.2663	0.2331	0.257	0.2544	0.2812	0.2369
		TJES;Core Eudicots;Spergularia media	N3		0.2244	819		1056	0.03161	0.2682	0.2455	0.2606	0.297	0.3024	0.2509	0.243	0.2742	0.2404	0.2732	0.269	0.263	0.2488	0.2482	0.2669	0.2733	0.2392	0.2897	0.2401	0.257	0.2689	0.2312	0.2663	0.254	0.256	0.2673	0.2658	0.2462	0.2548	0.2494	0.263	0.2591	0.2633	0.2709	0.2887	0.2723	0.2578	0.2687	0.2561	0.2841
		RXEN;Core Eudicots;Polycarpaea repens	N4		0.1116	740	93	833	NA	0.1375	0.1845	0.1425	0.1639	0.1625	0.165	0.1643	0.1636	0.1546	0.1833	0.1694	0.1397	0.1524	0.1542	0.1734	0.1594	0.1713	0.1804	0.1776	0.1605	0.1468	0.1703	0.1561	0.1761	0.1708	0.1766	0.1595	0.1803	0.1522	0.1697	0.1673	0.1756	0.158	0.1712	0.1729	0.1686	0.1671	0.1545	0.1596	0.1555
		Betvu_v1.1;Genome;Beta_vulgaris	N5		0.025	740	19	759	NA	0.1233	0.1129	0.1336	0.1271	0.1197	0.1282	0.1339	0.1099	0.1098	0.1274	0.1256	0.1226	0.1338	0.1348	0.1169	0.1283	0.1308	0.1227	0.1276	0.1244	0.1446	0.1267	0.1342	0.133	0.1322	0.1197	0.1214	0.1202	0.1236	0.1235	0.1253	0.1324	0.1348	0.1268	0.1147	0.1318	0.1445	0.1285	0.1218	0.1293
		BYNZ;Core Eudicots;Portulaca umbraticola
E35	6340	BWRK;Core Eudicots;Alternanthera sessilis
		ZBPY;Core Eudicots;Alternanthera brasiliana	N1		0.2002	2169	543	2712	0.00145	0.2462	0.2421	0.2295	0.2485	0.2348	0.2333	0.2461	0.2486	0.2427	0.2251	0.2183	0.2523	0.2575	0.2387	0.2361	0.2737	0.2389	0.2525	0.2302	0.2534	0.2393	0.2266	0.2517	0.2516	0.2587	0.227	0.2208	0.2479	0.2588	0.2564	0.2145	0.244	0.2437	0.2329	0.2257	0.2379	0.2696	0.2449	0.2335	0.2304
		OHKC;Core Eudicots;Alternanthera caracasana	N2		0.1825	1111	248	1359	0.00233	0.2083	0.2309	0.2281	0.2431	0.252	0.2508	0.2536	0.2092	0.2332	0.2528	0.2274	0.2254	0.2124	0.2293	0.245	0.2156	0.2322	0.2349	0.2288	0.2353	0.2417	0.2309	0.2515	0.219	0.2201	0.2412	0.2255	0.2324	0.2363	0.2659	0.2521	0.2419	0.2237	0.2351	0.2361	0.2262	0.2676	0.222	0.2442	0.2388
		CUTE;Core Eudicots;Blutaparon vermiculare	N3		0.1296	739	110	849	8.6E−05	0.22	0.2135	0.2094	0.2102	0.2201	0.1839	0.1856	0.213	0.1858	0.2175	0.1813	0.1912	0.2111	0.1879	0.1895	0.1976	0.1768	0.2014	0.2155	0.2017	0.18	0.188	0.2279	0.2017	0.2214	0.2074	0.1909	0.1978	0.2012	0.1762	0.1873	0.207	0.2063	0.203	0.19	0.2085	0.1736	0.1937	0.1944	0.1945
		HDSY;Core Eudicots;Aerva persica	N4*	AMREβ	0.2555	373	128	501	0.48465	0.2385	0.2357	0.2548	0.2798	0.2548	0.2645	0.2765	0.2358	0.2471	0.2685	0.2449	0.2448	0.2648	0.2643	0.2684	0.2486	0.2634	0.2671	0.2707	0.2534	0.2625	0.2747	0.241	0.2297	0.2438	0.2415	0.2882	0.2633	0.2308	0.251	0.2619	0.2432	0.2507	0.2586	0.2465	0.2625	0.2559	0.2424	0.276	0.2579
		WMLW;Core Eudicots;Amaranthus retroflexus	N5		0.0374	541	21	562	NA	0.1063	0.1006	0.1226	0.1151	0.1055	0.1169	0.0976	0.1018	0.0784	0.0977	0.1019	0.1132	0.1078	0.0767	0.1007	0.1112	0.1091	0.0984	0.1181	0.1051	0.1223	0.103	0.1034	0.0943	0.1023	0.1031	0.0874	0.1164	0.1034	0.1023	0.109	0.1045	0.097	0.0995	0.1126	0.1111	0.0962	0.1048	0.0916	0.1136
		WGET;Core Eudicots;Kochia scoparia
E36	5816	SCAO;Core Eudicots;Mollugo nudicaulis
		RNBN;Core Eudicots;Mollugo cerviana	N1		0.0741	862	69	931	1.2E−19	0.2073	0.2238	0.2389	0.2381	0.2214	0.2197	0.2167	0.2118	0.2284	0.2318	0.2113	0.2202	0.2254	0.2218	0.2071	0.2007	0.2139	0.2005	0.2014	0.1853	0.1972	0.211	0.1879	0.2012	0.2032	0.1935	0.2134	0.1987	0.2357	0.2161	0.1983	0.1997	0.2123	0.2002	0.1908	0.2112	0.2169	0.2256	0.2203	0.2239
		NXTS;Core Eudicots;Mollugo verticillata	N2*	MOPEα	0.4015	316	212	528	1	0.2429	0.2754	0.2594	0.2771	0.2477	0.2928	0.254	0.2564	0.2693	0.2427	0.2575	0.2872	0.2452	0.2566	0.2825	0.25	0.2574	0.2644	0.2612	0.2682	0.2644	0.2922	0.255	0.2602	0.2326	0.2639	0.2545	0.2745	0.2589	0.2746	0.2609	0.295	0.2899	0.2521	0.2912	0.2758	0.2536	0.2787	0.2511	0.2553
		CPKP;Core Eudicots;Lophophora williamsii	N3		0.1244	183	26	209	NA	0.0944	0.0974	0.0784	0.0833	0.091	0.0897	0.0951	0.0855	0.1027	0.0819	0.0993	0.091	0.0965	0.099	0.104	0.081	0.1059	0.0857	0.0998	0.1023	0.0955	0.092	0.0887	0.0995	0.1017	0.0923	0.0852	0.0883	0.098	0.0902	0.0746	0.0837	0.1047	0.0872	0.0876	0.0881	0.089	0.0928	0.0817	0.097
		BJKT;Core Eudicots;Delosperma echinatum	N4		0.1376	376	60	436	2.2E−05	0.2317	0.2547	0.2185	0.2192	0.2338	0.2507	0.2366	0.2342	0.2432	0.248	0.2295	0.243	0.2569	0.2481	0.2448	0.2288	0.2268	0.254	0.231	0.2283	0.2241	0.2632	0.2483	0.2387	0.2298	0.2337	0.251	0.2423	0.2487	0.2476	0.2287	0.243	0.2364	0.2178	0.2141	0.2437	0.2477	0.2302	0.2394	0.2552
		ONLQ;Core Eudicots;Atriplex hortensis	N5		0.0659	340	24	364	NA	0.1613	0.1646	0.1585	0.1699	0.1699	0.1736	0.1581	0.1605	0.1596	0.1558	0.1567	0.1575	0.143	0.1526	0.1667	0.1284	0.1669	0.1584	0.1552	0.1444	0.1552	0.1525	0.1687	0.1429	0.1436	0.1497	0.1683	0.1511	0.1468	0.1561	0.158	0.1731	0.1626	0.153	0.1406	0.162	0.1612	0.1488	0.1699	0.1532
		YNFJ;Core Eudicots;Microtea debilis
E37	5957	KDCH;Core Eudicots;Portulaca umbraticola
		UQCB;Core Eudicots;Portulaca molokiniensis	N1		0.1394	1420	230	1650	6.9E−19	0.2496	0.2516	0.2451	0.2321	0.2264	0.2725	0.28	0.2719	0.2716	0.265	0.2516	0.2564	0.2643	0.2362	0.266	0.2503	0.2745	0.2582	0.2406	0.2783	0.2377	0.2407	0.2792	0.2742	0.2477	0.248	0.2526	0.2605	0.2656	0.284	0.2621	0.2688	0.2446	0.2545	0.2479	0.2578	0.268	0.2637	0.2474	0.2626
		CPKP;Core Eudicots;Lophophora williamsii	N2		0.0754	981	80	1061	4.2E−29	0.2381	0.2428	0.2483	0.2483	0.2395	0.2353	0.2301	0.2634	0.2489	0.2351	0.2203	0.2085	0.2531	0.2349	0.2167	0.233	0.2325	0.2304	0.2665	0.2256	0.2104	0.2232	0.2268	0.2381	0.2119	0.2396	0.245	0.2385	0.2447	0.2184	0.233	0.2306	0.2536	0.2335	0.2292	0.2451	0.2407	0.2327	0.2444	0.2438
		LKKX;Core Eudicots;Talinum sp.	N3		0.1635	977	191	1168	1.0E−11	0.2727	0.2822	0.2875	0.2663	0.2776	0.3087	0.298	0.2695	0.2917	0.2826	0.2664	0.2889	0.3114	0.2804	0.3038	0.2801	0.2713	0.284	0.2914	0.2726	0.2557	0.2926	0.2766	0.2802	0.2937	0.2737	0.282	0.2647	0.2569	0.2853	0.307	0.2798	0.2942	0.2628	0.2919	0.2709	0.2624	0.2857	0.269	0.2899
		CTYH;Core Eudicots;Basella alba	N4		0.2444	408	132	540	2.1E−05	0.3116	0.3594	0.3886	0.3504	0.3436	0.3582	0.3644	0.3508	0.3602	0.3539	0.3342	0.3473	0.3684	0.3529	0.3263	0.3482	0.3218	0.3945	0.3342	0.3401	0.3437	0.3548	0.3551	0.3534	0.3376	0.3669	0.3408	0.3385	0.3627	0.3478	0.3058	0.3446	0.3409	0.3548	0.3633	0.3466	0.3743	0.3604	0.3651	0.3748
		SCAO;Core Eudicots;Mollugo nudicaulis	N5		0.0645	653	45	698	NA	0.1997	0.2005	0.2037	0.2111	0.2115	0.2184	0.202	0.2215	0.2065	0.2136	0.1857	0.2257	0.2255	0.2159	0.198	0.1904	0.2043	0.2005	0.1975	0.2077	0.2041	0.2245	0.2224	0.2136	0.2083	0.2069	0.2013	0.2041	0.1982	0.197	0.2197	0.2318	0.2022	0.2054	0.2052	0.2055	0.1814	0.2195	0.209	0.2111
		EDIT;Core Eudicots;Sesuvium verrucosum
E38	6681	BKQU;Core Eudicots;Phytolacca americana
		GIWN;Core Eudicots;Sarcobatus vermiculatus	N1		0.1009	499	56	555	7.4E−11	0.2152	0.2223	0.1917	0.2284	0.2119	0.2177	0.2102	0.2512	0.2194	0.2161	0.1945	0.222	0.2083	0.2157	0.2026	0.2579	0.2257	0.2163	0.226	0.2358	0.2161	0.213	0.2122	0.2328	0.2131	0.1784	0.2323	0.2514	0.2091	0.2206	0.2415	0.2283	0.2243	0.2397	0.2216	0.2108	0.2294	0.2478	0.2209	0.2126
		AZBL;Core Eudicots;Petiveria alliacea	N2*	ALINβ	0.4497	410	335	745	1	0.2861	0.278	0.306	0.2507	0.2689	0.2626	0.2958	0.2734	0.3007	0.2859	0.2699	0.2736	0.2796	0.2615	0.2647	0.2854	0.2667	0.269	0.2586	0.2737	0.2368	0.2395	0.3036	0.2783	0.2762	0.2887	0.2607	0.2769	0.2783	0.2604	0.2853	0.2748	0.2764	0.3018	0.2756	0.2684	0.2769	0.2663	0.2805	0.2779
		BERS;Core Eudicots;Zaleya pentandra	N3		0.141	329	54	383	NA	0.1517	0.1426	0.1338	0.1399	0.1462	0.1316	0.1516	0.1497	0.1567	0.1393	0.1414	0.1237	0.1419	0.1494	0.1523	0.1503	0.1345	0.1388	0.1424	0.1583	0.1548	0.1191	0.1384	0.1513	0.1389	0.1328	0.1386	0.133	0.1471	0.1343	0.1561	0.1247	0.1397	0.1408	0.1469	0.135	0.1436	0.1236	0.1427	0.1384
		CPKP;Core Eudicots;Lophophora williamsii	N4		0.1921	307	73	380	0.03349	0.2467	0.2541	0.2438	0.2503	0.2357	0.2368	0.2276	0.2679	0.2346	0.2165	0.2535	0.2395	0.2205	0.2385	0.2438	0.2471	0.2436	0.2671	0.2392	0.2238	0.2188	0.2382	0.2111	0.236	0.2545	0.2624	0.2382	0.2427	0.2455	0.2383	0.2484	0.2331	0.2373	0.237	0.2374	0.2519	0.2344	0.2382	0.2263	0.2214
		PDQH;Core Eudicots;Aerva lanata	N5		0.068	384	28	412	NA	0.1523	0.1244	0.1337	0.1238	0.137	0.1274	0.1265	0.142	0.14	0.134	0.1152	0.1389	0.1294	0.1148	0.1368	0.1324	0.132	0.1291	0.1435	0.125	0.1118	0.1175	0.1293	0.1409	0.1413	0.134	0.1488	0.1395	0.1222	0.1352	0.1345	0.1394	0.1229	0.1482	0.1189	0.137	0.1242	0.1154	0.1207	0.1311
		YNFJ;Core Eudicots;Microtea debilis
E39	7456	EGOS;Core Eudicots;Allionia incarnata
		ZBTA;Core Eudicots;Boerhavia coccinea	N1		0.0869	2522	240	2762	1.6E−36	0.2352	0.253	0.2341	0.2313	0.2033	0.2113	0.2151	0.2224	0.2336	0.2055	0.2228	0.2289	0.2424	0.2356	0.2486	0.2092	0.2293	0.2299	0.2167	0.2166	0.2349	0.2185	0.2232	0.2535	0.242	0.2291	0.2248	0.2311	0.2281	0.2478	0.2402	0.231	0.2041	0.2176	0.2536	0.2437	0.2207	0.2587	0.2389	0.2078
		JGAB;Core Eudicots;Mirabilis jalapa	N2*	ALINα	0.4919	1404	1359	2763	1	0.2969	0.3324	0.2751	0.301	0.3043	0.3244	0.2878	0.2983	0.2965	0.2871	0.2987	0.27	0.2722	0.2808	0.3047	0.2869	0.293	0.2926	0.2948	0.2833	0.2926	0.2694	0.2943	0.3077	0.3005	0.2923	0.3409	0.3195	0.2883	0.3127	0.2829	0.2936	0.29	0.2934	0.2852	0.2984	0.2866	0.2689	0.2929	0.298
		JAFJ;Core Eudicots;Bougainvillea spectabilis	N3		0.0294	926	28	954	NA	0.092	0.0707	0.094	0.1043	0.0946	0.089	0.0879	0.1001	0.0912	0.0897	0.0972	0.0906	0.0965	0.0937	0.089	0.0735	0.0957	0.1004	0.0984	0.1017	0.0893	0.0911	0.0806	0.0885	0.085	0.0906	0.0839	0.0981	0.0855	0.0894	0.0941	0.0881	0.0986	0.08	0.0972	0.0926	0.0851	0.0908	0.1054	0.0859
		AZBL;Core Eudicots;Petiveria alliacea	N4		0.0874	470	45	515	1.1E−10	0.227	0.2025	0.2345	0.2317	0.1991	0.2198	0.1984	0.1856	0.2101	0.2114	0.2106	0.2207	0.2276	0.2062	0.2315	0.2357	0.216	0.2161	0.2303	0.2132	0.2153	0.2306	0.224	0.2024	0.2238	0.2277	0.2276	0.207	0.2231	0.2162	0.2237	0.2162	0.2088	0.2174	0.2216	0.2195	0.2123	0.2223	0.1962	0.2177
		MRKX;Core Eudicots;Phytolacca bogotensis	N5		0.0505	527	28	555	NA	0.2021	0.1853	0.1852	0.1939	0.1799	0.1927	0.1877	0.1877	0.1934	0.1847	0.1843	0.1993	0.1953	0.1978	0.1875	0.1931	0.199	0.2029	0.1809	0.1799	0.2079	0.1962	0.2151	0.204	0.2048	0.1718	0.2096	0.2391	0.1877	0.201	0.1938	0.181	0.1934	0.1948	0.2061	0.2158	0.1807	0.1965	0.2045	0.1949
		BERS;Core Eudicots;Zaleya pentandra
E40	1361	VUSY;Core Eudicots/Asterids;Nyssa ogeche
		BFJL;Core Eudicots/Asterids;Cornus florida	N1		0.1063	471	56	527	2.9E−06	0.2204	0.2083	0.1929	0.1652	0.2108	0.1875	0.1851	0.179	0.2022	0.1901	0.1988	0.1893	0.1896	0.2038	0.1825	0.1785	0.2096	0.1845	0.179	0.1795	0.1892	0.1936	0.1984	0.2029	0.2236	0.1923	0.1829	0.1803	0.193	0.1681	0.1904	0.1906	0.1948	0.2035	0.1769	0.2011	0.2065	0.2054	0.227	0.1836
		QURC;Core Eudicots/Asterids;Dichroa febrifuga	N2*	COFLα	0.415	599	425	1024	1	0.2283	0.2493	0.2395	0.2562	0.2773	0.2436	0.2398	0.2421	0.2432	0.2415	0.2395	0.2482	0.2191	0.2264	0.2532	0.2653	0.2552	0.2228	0.2312	0.2351	0.2343	0.2461	0.233	0.2423	0.2431	0.2482	0.2844	0.2451	0.1917	0.2328	0.2373	0.2317	0.2527	0.2548	0.25	0.2308	0.2356	0.242	0.2321	0.2333
		VKJD;Core Eudicots/Asterids;Maesa lanceolata	N3		0.0968	1110	119	1229	1.4E−13	0.2253	0.2099	0.2272	0.2202	0.2077	0.2172	0.2102	0.2027	0.2179	0.2365	0.2393	0.1923	0.2216	0.2255	0.2238	0.1976	0.2093	0.2377	0.2109	0.2272	0.2261	0.2081	0.2202	0.2182	0.2132	0.2109	0.2062	0.2285	0.2237	0.2087	0.226	0.2148	0.2156	0.2127	0.2328	0.2201	0.2184	0.2165	0.2177	0.205
		CLMX;Core Eudicots/Asterids;Escallonia rubra
E41	6900	HLJG;Core Eudicots/Asterids;Viburnum odoratissimum
		ZJRC;Core Eudicots/Asterids;Sambucus canadensis	N1		0.0705	1438	109	1547	NA	0.1126	0.109	0.1156	0.1134	0.1305	0.1129	0.1097	0.1191	0.1171	0.1068	0.1159	0.1063	0.1144	0.1157	0.1148	0.1092	0.1135	0.1141	0.1115	0.1122	0.1195	0.1202	0.1141	0.114	0.1088	0.1164	0.1088	0.1088	0.1189	0.1095	0.1126	0.1287	0.1197	0.1144	0.1087	0.1136	0.1109	0.1182	0.1153	0.1113
		GSZA;Core Eudicots/Asterids;Lonicera japonica	N2*	DIASβ	0.2739	334	126	460	0.95908	0.241	0.2324	0.2512	0.2365	0.2228	0.2147	0.2733	0.2538	0.2506	0.245	0.2541	0.2448	0.2153	0.2206	0.2403	0.2444	0.2366	0.2326	0.224	0.2242	0.2315	0.2392	0.2376	0.2234	0.254	0.2372	0.2207	0.2454	0.2468	0.2298	0.2274	0.2096	0.249	0.2463	0.241	0.2402	0.228	0.2428	0.2299	0.2476
		CLMX;Core Eudicots/Asterids;Escallonia rubra	N3		0.1	270	30	300	1.9E−06	0.2176	0.2307	0.2258	0.2039	0.2113	0.1941	0.2377	0.2357	0.2024	0.2471	0.2137	0.2136	0.209	0.2316	0.2049	0.2188	0.2087	0.227	0.2326	0.208	0.2257	0.2074	0.22	0.2115	0.2165	0.2088	0.2325	0.1956	0.2288	0.2139	0.2326	0.1998	0.1994	0.2064	0.223	0.1969	0.209	0.2129	0.1892	0.1832
		SBZH;Core Eudicots/Asterids;Pennantia corymbosa	N4		0.1273	528	77	605	1.7E−08	0.2307	0.2301	0.2426	0.2555	0.2601	0.2602	0.2408	0.2416	0.2337	0.2445	0.2698	0.2396	0.2258	0.248	0.2822	0.2409	0.2471	0.2417	0.2839	0.2623	0.1982	0.258	0.2143	0.2419	0.2526	0.2379	0.2449	0.2287	0.2352	0.2497	0.2274	0.2248	0.2275	0.2345	0.2423	0.2335	0.2386	0.2376	0.2318	0.2475
		AUIP;Core Eudicots/Asterids;Phelline lucida	N5		0.08	414	36	450	NA	0.1429	0.1551	0.1607	0.1638	0.1689	0.1605	0.1832	0.1578	0.1532	0.1708	0.1477	0.1572	0.1525	0.171	0.1576	0.1514	0.1482	0.1508	0.166	0.1635	0.157	0.1812	0.142	0.1571	0.181	0.153	0.1718	0.1504	0.1636	0.1559	0.166	0.1409	0.154	0.1694	0.1655	0.147	0.1452	0.1675	0.15	0.1818
		NMDZ;Core Eudicots/Asterids;Solanum sisymbriifolium
E42	6408	AJFN;Core Eudicots/Asterids;Myodocarpus sp.
		SUVN;Core Eudicots/Asterids;Hedera helix	N1		0.127	1120	163	1283	0.0001	0.1889	0.1792	0.1727	0.1934	0.1852	0.1948	0.1816	0.1996	0.2013	0.1734	0.1813	0.1706	0.1653	0.1685	0.1925	0.1976	0.184	0.1641	0.196	0.1773	0.1969	0.1938	0.1783	0.1777	0.1797	0.1856	0.1946	0.1918	0.1678	0.1955	0.184	0.1702	0.2071	0.1806	0.2006	0.1767	0.1891	0.1998	0.1721	0.1901
		NTEO;Core Eudicots/Asterids;Pittosporum sahnianum	N2*	HEHEα	0.53	784	884	1668	1	0.2543	0.2256	0.2222	0.2542	0.2475	0.2491	0.2516	0.2493	0.2296	0.233	0.2453	0.2547	0.2638	0.2396	0.2469	0.2448	0.2515	0.2469	0.2602	0.2459	0.2475	0.2624	0.2102	0.2326	0.2278	0.2669	0.2583	0.2465	0.2583	0.2451	0.2436	0.275	0.2368	0.2481	0.2554	0.2599	0.2667	0.2469	0.2246	0.2531
		MVSE;Core Eudicots/Asterids;Griselinia littoralis	N3		0.1175	518	69	587	NA	0.1165	0.1113	0.1197	0.1097	0.0983	0.11	0.1047	0.1257	0.119	0.11	0.1017	0.1094	0.1217	0.1048	0.1092	0.1069	0.1412	0.114	0.1094	0.1207	0.1013	0.1327	0.1084	0.1022	0.1149	0.1213	0.1103	0.1113	0.1151	0.1053	0.1006	0.1408	0.1245	0.1053	0.1077	0.108	0.1115	0.1235	0.1143	0.1198
		SBZH;Core Eudicots/Asterids;Pennantia corymbosa	N4		0.0477	419	21	440	NA	0.1048	0.0845	0.0769	0.0963	0.1068	0.0922	0.0847	0.0898	0.0977	0.086	0.0903	0.0944	0.0912	0.072	0.0823	0.0877	0.0855	0.1011	0.0906	0.0862	0.0938	0.0917	0.0822	0.0891	0.0717	0.0941	0.0824	0.0921	0.0866	0.1059	0.0757	0.1006	0.092	0.0947	0.087	0.0726	0.0885	0.0907	0.0849	0.0763
		HLJG;Core Eudicots/Asterids;Viburnum odoratissimum	N5		0.0157	501	8	509	NA	0.0471	0.0422	0.0381	0.0478	0.0357	0.0373	0.0461	0.0518	0.0422	0.0438	0.0429	0.0333	0.0457	0.0442	0.0415	0.0356	0.0452	0.0367	0.0405	0.047	0.0353	0.0385	0.0329	0.0407	0.0483	0.0429	0.0426	0.0513	0.0293	0.0517	0.0394	0.0437	0.0438	0.0471	0.0426	0.041	0.0415	0.0458	0.0458	0.0422
		IZLO;Core Eudicots/Asterids;Lobelia siphilitica
E43	5148	JNKW;Core Eudicots/Asterids;Cicerbita plumieri
		RFSD;Core Eudicots/Asterids;Lactuca graminifolia	N1		0.1778	2484	537	3021	5.7E−09	0.2479	0.2636	0.2465	0.275	0.2598	0.2542	0.2586	0.2442	0.2442	0.2643	0.2807	0.249	0.2739	0.2522	0.2596	0.2504	0.2609	0.2734	0.2634	0.2438	0.2611	0.2243	0.265	0.2326	0.2563	0.2394	0.2588	0.2747	0.2336	0.2565	0.2772	0.2496	0.2385	0.2529	0.2486	0.2376	0.2547	0.2541	0.2725	0.2492
		KGJF;Core Eudicots/Asterids;Tragopogon porrifolius	N2		0.0711	1058	81	1139	NA	0.1099	0.1172	0.1079	0.1251	0.1277	0.1151	0.1186	0.1127	0.1131	0.1223	0.1167	0.1175	0.1107	0.1128	0.1102	0.1137	0.1111	0.1172	0.0983	0.1244	0.1121	0.1028	0.1052	0.1153	0.1028	0.1244	0.1208	0.1045	0.1115	0.1122	0.1221	0.11	0.1004	0.0995	0.1183	0.1348	0.1122	0.0966	0.1015	0.1287
		DOVJ;Core Eudicots/Asterids;Leontopodium alpinum	N3		0.1088	713	87	800	1.2E−09	0.2398	0.2276	0.2012	0.2113	0.239	0.2198	0.208	0.2052	0.2392	0.2154	0.2417	0.2175	0.2217	0.185	0.2354	0.211	0.2166	0.2351	0.2197	0.2346	0.2178	0.2109	0.2486	0.2302	0.2017	0.209	0.2294	0.2365	0.2002	0.2053	0.2283	0.2238	0.2218	0.2317	0.2042	0.2338	0.2344	0.2494	0.2049	0.2197
		CFRN;Core Eudicots/Asterids;Carthamus lanatus	N4*	XASTβ	0.3143	517	237	754	0.35216	0.3245	0.3318	0.3236	0.3397	0.3299	0.3293	0.3363	0.3026	0.3069	0.3024	0.3237	0.3111	0.3582	0.3141	0.3516	0.3217	0.3501	0.3392	0.3291	0.308	0.3069	0.3167	0.3222	0.3	0.3171	0.3215	0.3252	0.3483	0.3432	0.3277	0.3288	0.3359	0.3394	0.3277	0.3275	0.3126	0.3172	0.3308	0.3281	0.3292
		HUQC;Core Eudicots/Asterids;Scaevola mossambicensis	N5		0.0772	968	81	1049	NA	0.257	0.2711	0.296	0.2631	0.2684	0.2969	0.2859	0.2748	0.2718	0.2857	0.2903	0.2665	0.2593	0.2912	0.2645	0.2616	0.2671	0.2634	0.2662	0.2614	0.2541	0.2911	0.2811	0.2997	0.275	0.2973	0.2569	0.2648	0.2941	0.2605	0.2835	0.246	0.2667	0.2901	0.2943	0.2664	0.2845	0.2676	0.2831	0.2827
		IXVJ;Core Eudicots/Asterids;Menyanthes trifoliata
E44	6569	LYPZ;Core Eudicots/Asterids;Flaveria pubescens
		UBLN;Core Eudicots/Asterids;Xanthium strumarium	N1		0.0749	1939	157	2096	9.7E−42	0.2208	0.2066	0.192	0.2251	0.2496	0.2168	0.2143	0.2282	0.2088	0.2423	0.2135	0.1914	0.2314	0.2057	0.225	0.2101	0.2402	0.2268	0.2347	0.2381	0.2047	0.2185	0.2274	0.2527	0.197	0.2365	0.2376	0.22	0.228	0.2234	0.2142	0.2223	0.2435	0.2278	0.2092	0.2395	0.2306	0.256	0.2362	0.2152
		DUNJ;Core Eudicots/Asterids;Helenium autumnale	N2*	XASTα	0.4554	787	658	1445	1	0.2636	0.2979	0.2619	0.2661	0.272	0.2884	0.2704	0.2584	0.2593	0.276	0.2522	0.2653	0.2207	0.2479	0.3069	0.2556	0.2335	0.24	0.2819	0.2786	0.2581	0.2603	0.2378	0.2385	0.2565	0.2697	0.2873	0.2633	0.2348	0.2556	0.2581	0.2706	0.2654	0.2585	0.2846	0.2728	0.2492	0.2694	0.2549	0.2653
		AFQQ;Core Eudicots/Asterids;Inula helenium	N3		0.0824	824	74	898	2.8E−24	0.2381	0.2538	0.2522	0.2587	0.2523	0.2429	0.2451	0.262	0.2579	0.2415	0.2349	0.2362	0.2189	0.237	0.2734	0.258	0.2415	0.2283	0.2625	0.2361	0.2782	0.2396	0.2353	0.2492	0.2685	0.2463	0.2606	0.2394	0.2282	0.2566	0.239	0.2338	0.2423	0.2458	0.2148	0.2704	0.2415	0.2508	0.2581	0.2615
		XRCX;Core Eudicots/Asterids;Aster tataricus	N4		0.1933	530	127	657	2.8E−05	0.2782	0.2784	0.2932	0.2757	0.2647	0.2978	0.2763	0.2698	0.2727	0.272	0.2982	0.3046	0.2857	0.3143	0.2895	0.2744	0.2713	0.279	0.2742	0.2784	0.2899	0.2981	0.263	0.2692	0.2702	0.268	0.2809	0.2709	0.2896	0.2879	0.2882	0.2917	0.2632	0.2983	0.2699	0.287	0.2712	0.2714	0.287	0.2726
		RFSD;Core Eudicots/Asterids;Lactuca graminifolia	N5		0.0232	589	14	603	NA	0.0439	0.0434	0.0433	0.0423	0.0451	0.042	0.0431	0.0468	0.0327	0.047	0.041	0.0428	0.0381	0.0467	0.046	0.0421	0.0465	0.0518	0.0433	0.0423	0.0412	0.0322	0.0482	0.0415	0.043	0.0441	0.0488	0.0409	0.0364	0.0423	0.0389	0.0349	0.0439	0.0392	0.0435	0.0387	0.0368	0.0328	0.0422	0.0374
		EYKJ;Core Eudicots/Asterids;Silybum marianum	N6		0.095	457	48	505	NA	0.252	0.2263	0.2398	0.285	0.2689	0.2624	0.2363	0.2675	0.2644	0.2698	0.2549	0.2506	0.2667	0.2683	0.2701	0.2504	0.2598	0.2469	0.2473	0.2571	0.2584	0.2542	0.2549	0.253	0.2694	0.254	0.2633	0.2582	0.257	0.2357	0.256	0.2471	0.263	0.248	0.2639	0.2566	0.2532	0.2625	0.2431	0.2555
		HUQC;Core Eudicots/Asterids;Scaevola mossambicensis	N7		0.0823	892	80	972	NA	0.2962	0.2835	0.3132	0.3007	0.3061	0.3075	0.303	0.2923	0.311	0.2745	0.2968	0.3346	0.2772	0.2889	0.2966	0.2836	0.2988	0.2831	0.3024	0.2977	0.3033	0.2861	0.3129	0.2854	0.2832	0.3031	0.3041	0.3139	0.3028	0.3061	0.3003	0.2927	0.2739	0.3069	0.2823	0.3056	0.3001	0.285	0.2766	0.289
		IXVJ;Core Eudicots/Asterids;Menyanthes trifoliata
E45	6505	ASMV;Core Eudicots/Asterids;Ilex vomitoria
		SXML;Core Eudicots/Asterids;Ilex paraguariensis	N1		0.0544	2053	118	2171	6.5E−58	0.2154	0.2496	0.2331	0.2456	0.2214	0.2105	0.2125	0.2174	0.224	0.2113	0.2084	0.2219	0.2121	0.2094	0.2151	0.236	0.2298	0.2289	0.2152	0.2143	0.2111	0.2464	0.2012	0.2349	0.2395	0.2332	0.2207	0.193	0.1985	0.278	0.2231	0.2338	0.245	0.2154	0.2411	0.2138	0.2175	0.2147	0.2342	0.2031
		DFYF;Core Eudicots/Asterids;Ilex sp.	N2*	ILPAα	0.5396	1035	1213	2248	1	0.316	0.33	0.3116	0.3053	0.31	0.3112	0.3319	0.3219	0.3077	0.3345	0.3308	0.3057	0.312	0.3362	0.3218	0.3241	0.3278	0.3215	0.3257	0.3296	0.3126	0.3064	0.2991	0.2985	0.3186	0.3246	0.31	0.3093	0.2957	0.3472	0.3249	0.3083	0.3442	0.3279	0.3155	0.3132	0.3318	0.3219	0.3533	0.2862
		QACK;Core Eudicots/Asterids;Helwingia japonica	N3		0.044	435	20	455	NA	0.1255	0.1143	0.1179	0.1095	0.1145	0.1388	0.1319	0.1137	0.1239	0.1223	0.1219	0.1211	0.1335	0.1251	0.1209	0.1221	0.1097	0.1186	0.1222	0.1355	0.1165	0.1258	0.1221	0.1303	0.1195	0.1232	0.1015	0.1319	0.103	0.1248	0.1234	0.1309	0.1261	0.1195	0.1185	0.1245	0.1225	0.1144	0.113	0.1264
		QZZU;Core Eudicots/Asterids;Pyrenacantha malvifolia	N4		0.1155	268	35	303	0.00039	0.1933	0.2111	0.1977	0.2052	0.2008	0.2111	0.2189	0.2153	0.2215	0.2052	0.185	0.1979	0.1822	0.2329	0.2068	0.199	0.2046	0.2	0.2101	0.201	0.1989	0.2	0.1858	0.244	0.1915	0.2135	0.1874	0.2192	0.2052	0.1917	0.2003	0.2022	0.2133	0.1925	0.2187	0.1932	0.1948	0.2022	0.1941	0.1892
		GIPR;Core Eudicots/Asterids;Aucuba japonica	N5		0.0324	448	15	463	NA	0.0926	0.079	0.1011	0.0911	0.0797	0.0913	0.0793	0.1011	0.0785	0.099	0.0869	0.09	0.096	0.089	0.0948	0.0838	0.0786	0.0851	0.0814	0.0848	0.0915	0.0925	0.0806	0.0817	0.0903	0.0783	0.0826	0.0759	0.0848	0.0869	0.0798	0.0795	0.0802	0.0713	0.092	0.0856	0.079	0.0782	0.0824	0.0938
		AUIP;Core Eudicots/Asterids;Phelline lucida
E46	6079	IZNU;Core Eudicots/Asterids;Ipomoea lobata
		NHAG;Core Eudicots/Asterids;Ipomoea nil	N1		0.061	3230	210	3440	NA	0.0979	0.1043	0.1061	0.106	0.0928	0.1164	0.11	0.1062	0.0949	0.101	0.1036	0.1024	0.1069	0.0979	0.108	0.1015	0.1032	0.1003	0.1139	0.1044	0.1049	0.1072	0.1067	0.1062	0.1066	0.1046	0.1032	0.1051	0.1033	0.0938	0.1037	0.1016	0.1072	0.1015	0.0956	0.1029	0.1068	0.1087	0.1037	0.1075
		CPOC;Core Eudicots/Asterids;Convolvulus arvensis	N2		0.1802	1852	407	2259	5.1E−10	0.2797	0.2903	0.2729	0.2873	0.27	0.2794	0.2657	0.2798	0.2736	0.2844	0.2905	0.2674	0.2589	0.2708	0.2656	0.2889	0.2549	0.2639	0.2792	0.2554	0.2793	0.2808	0.2592	0.2687	0.2645	0.249	0.273	0.2575	0.2547	0.2777	0.2962	0.2653	0.2229	0.2736	0.2632	0.2727	0.2783	0.2807	0.2747	0.2529
		AHRN;Core Eudicots/Asterids;Cuscuta pentagona	N3		0.2149	822	225	1047	0.00038	0.2783	0.2805	0.2704	0.2931	0.2718	0.2602	0.2767	0.2946	0.2554	0.2876	0.2758	0.28	0.2894	0.2678	0.2503	0.284	0.2611	0.3076	0.2778	0.2758	0.3246	0.3025	0.2548	0.26	0.2875	0.2965	0.283	0.2959	0.2761	0.255	0.2805	0.2814	0.2956	0.2919	0.2689	0.2905	0.3137	0.2744	0.2616	0.3089
		BOLZ;Core Eudicots/Asterids;Atropa belladonna	N4		0.077	563	47	610	NA	0.2034	0.1993	0.2083	0.1875	0.1946	0.1988	0.2053	0.214	0.1983	0.1753	0.1761	0.1881	0.1844	0.2029	0.1952	0.1909	0.198	0.186	0.1987	0.2084	0.2046	0.1986	0.2139	0.1801	0.2	0.2149	0.2068	0.2028	0.209	0.1891	0.1775	0.209	0.2087	0.2078	0.1807	0.2062	0.2076	0.1898	0.1926	0.1819
		WQRD;Core Eudicots/Asterids;Galium boreale	N5		0.0323	599	20	619	3.5E−18	0.1726	0.1587	0.1979	0.1751	0.1799	0.1761	0.1735	0.1807	0.1859	0.1656	0.1774	0.1753	0.1728	0.1551	0.1643	0.1732	0.1568	0.1734	0.1355	0.1717	0.1419	0.1599	0.1842	0.1797	0.1671	0.1874	0.1829	0.1538	0.1522	0.1717	0.1605	0.1871	0.1649	0.1501	0.1601	0.1829	0.1667	0.178	0.1437	0.1954
		TORX;Core Eudicots/Asterids;Olea europaea
E47	6972	NMDZ;Core Eudicots/Asterids;Solanum sisymbriifolium
		LWCK;Core Eudicots/Asterids;Lycium barbarum	N1		0.0649	2725	189	2914	2.8E−48	0.2324	0.2416	0.2434	0.2353	0.2542	0.2115	0.2032	0.2299	0.2259	0.2337	0.2406	0.2469	0.2487	0.2096	0.2354	0.2097	0.2363	0.2271	0.2107	0.2398	0.2366	0.2236	0.1981	0.2173	0.2293	0.2061	0.2344	0.2108	0.2335	0.2279	0.2105	0.2227	0.2536	0.2337	0.2336	0.2329	0.2098	0.2275	0.2549	0.2203
		MKZR;Core Eudicots/Asterids;Nicotiana sylvestris	N2*	LYBAα	0.4038	1004	680	1684	1	0.316	0.3179	0.292	0.2983	0.279	0.2891	0.3033	0.2928	0.2984	0.2943	0.303	0.3027	0.2994	0.2959	0.3057	0.3188	0.2918	0.288	0.301	0.2949	0.259	0.3157	0.3087	0.2849	0.2922	0.3056	0.294	0.2818	0.3036	0.2749	0.3066	0.2665	0.2947	0.3046	0.299	0.3108	0.3046	0.3253	0.2995	0.32
		CPOC;Core Eudicots/Asterids;Convolvulus arvensis	N3		0.0526	685	38	723	NA	0.1538	0.1643	0.1604	0.1401	0.1371	0.1599	0.148	0.1412	0.1444	0.1469	0.1459	0.1491	0.1401	0.1449	0.1475	0.1334	0.1576	0.1625	0.1667	0.1724	0.1461	0.135	0.1481	0.1357	0.1521	0.1584	0.1598	0.1407	0.1389	0.1441	0.1487	0.1366	0.1649	0.1453	0.1358	0.1408	0.1534	0.1511	0.1481	0.1474
		KTWL;Core Eudicots/Asterids;Kaliphora madagascariensis	N4		0.1069	1253	150	1403	6.2E−08	0.1878	0.2123	0.1626	0.1962	0.205	0.1948	0.1793	0.1753	0.1872	0.1635	0.2068	0.1853	0.1984	0.1889	0.1879	0.1761	0.1975	0.1992	0.1961	0.1928	0.1856	0.1933	0.1928	0.2016	0.2074	0.1802	0.2166	0.1896	0.2113	0.1946	0.2061	0.2016	0.2005	0.2073	0.2087	0.1906	0.1958	0.1966	0.1938	0.1992
		TORX;Core Eudicots/Asterids;Olea europaea
E48	5704	EMAL;Core Eudicots/Asterids;Ehretia acuminata
		XVRU;Core Eudicots/Asterids;Heliotropium calcicola	N1		0.0626	869	58	927	7.0E−25	0.2214	0.1975	0.2065	0.1961	0.2301	0.1992	0.2247	0.2171	0.2015	0.2189	0.2303	0.2279	0.2196	0.2103	0.1968	0.2386	0.1965	0.21	0.2227	0.2135	0.2164	0.2322	0.2229	0.2157	0.209	0.1965	0.2193	0.21	0.1977	0.2154	0.2121	0.2294	0.211	0.2312	0.1851	0.2135	0.2301	0.2194	0.2244	0.2377
		YQIJ;Core Eudicots/Asterids;Phacelia campanularia	N2*		0.4309	696	527	1223	1	0.2521	0.249	0.2502	0.2502	0.2468	0.2312	0.2522	0.2086	0.2579	0.2402	0.2599	0.2403	0.2201	0.2441	0.2407	0.2409	0.2291	0.2295	0.2382	0.2498	0.2271	0.225	0.239	0.2474	0.2403	0.2247	0.2559	0.2542	0.2514	0.2417	0.2157	0.2243	0.2526	0.2382	0.2174	0.2143	0.233	0.252	0.2563	0.2752
		DKFZ;Core Eudicots/Asterids;Mertensia paniculata	N3*	MEPAβ	0.2555	303	104	407	0.21625	0.2932	0.2636	0.2654	0.2873	0.2724	0.2857	0.2792	0.2761	0.3028	0.2853	0.2895	0.2666	0.2853	0.2769	0.2726	0.2728	0.2689	0.2764	0.2883	0.2977	0.2749	0.2812	0.3014	0.2865	0.2781	0.2466	0.278	0.2822	0.2683	0.2567	0.2614	0.2737	0.2415	0.2668	0.2733	0.2559	0.2896	0.2837	0.2785	0.2846
		HGSM;Core Eudicots/Asterids;Gelsemium sempervirens	N4		0.066	283	20	303	1.3E−08	0.1938	0.1927	0.2138	0.1966	0.2315	0.2166	0.1806	0.1899	0.1783	0.2049	0.2037	0.1884	0.2081	0.1966	0.1953	0.2137	0.2088	0.1954	0.1899	0.1974	0.2006	0.2157	0.1921	0.2048	0.2224	0.2273	0.1767	0.1995	0.1975	0.1973	0.1941	0.211	0.1992	0.1888	0.2041	0.1865	0.1961	0.193	0.2038	0.2025
		CPOC;Core Eudicots/Asterids;Convolvulus arvensis	N5		0.034	313	11	324	NA	0.069	0.0592	0.0748	0.0729	0.0707	0.0655	0.0575	0.0629	0.0663	0.0656	0.064	0.0682	0.0493	0.0713	0.0784	0.0648	0.0699	0.0621	0.0575	0.0634	0.0547	0.067	0.0691	0.0719	0.0668	0.0803	0.0676	0.0621	0.0688	0.0719	0.059	0.0725	0.0646	0.0746	0.0754	0.061	0.0737	0.0776	0.0682	0.0724
		MZLD;Core Eudicots/Asterids;Ligustrum sinense
E49	5324	YZGX;Core Eudicots/Asterids;Cyrilla racemiflora
		KTAR;Core Eudicots/Asterids;Chionanthus retusus	N1		0.0795	1541	133	1674	5.3E−24	0.2237	0.2197	0.194	0.205	0.1813	0.1972	0.2026	0.1905	0.1965	0.22	0.2339	0.2364	0.2236	0.2095	0.2277	0.2104	0.2351	0.2293	0.223	0.2035	0.2004	0.2211	0.243	0.2054	0.2282	0.2364	0.217	0.2064	0.2267	0.2266	0.2257	0.2071	0.2189	0.2098	0.2475	0.2343	0.1974	0.2244	0.2141	0.1821
		TORX;Core Eudicots/Asterids;Olea europaea	N2*		0.241	1965	624	2589	0.78835	0.2275	0.2511	0.236	0.2427	0.2109	0.2281	0.2334	0.2543	0.2252	0.2038	0.2189	0.2312	0.2244	0.2212	0.2264	0.2392	0.2428	0.2214	0.2525	0.2198	0.229	0.228	0.2242	0.2047	0.2111	0.2257	0.2327	0.2163	0.2302	0.2467	0.2264	0.2226	0.2166	0.248	0.2215	0.2086	0.2328	0.2401	0.2355	0.2167
		MZLD;Core Eudicots/Asterids;Ligustrum sinense	N3		0.2448	842	273	1115	NA	0.285	0.3133	0.2846	0.2874	0.2737	0.2772	0.2484	0.2787	0.2677	0.2601	0.2786	0.3011	0.2977	0.2724	0.2536	0.2988	0.2921	0.2512	0.2712	0.3066	0.264	0.2558	0.2676	0.2538	0.2964	0.2873	0.3053	0.2605	0.2906	0.2846	0.2739	0.2708	0.2458	0.2889	0.2492	0.2712	0.2857	0.2519	0.2555	0.2882
		UTQR;Core Eudicots/Asterids;Tabebuia umbellata	N4		0.1295	598	89	687	NA	0.1677	0.1515	0.1702	0.1576	0.1488	0.1544	0.1597	0.1724	0.1696	0.1686	0.1682	0.1853	0.1545	0.1665	0.1717	0.1748	0.1702	0.1868	0.1726	0.1519	0.1699	0.1688	0.1734	0.1783	0.1854	0.1769	0.1534	0.1636	0.1326	0.1834	0.1602	0.1643	0.1483	0.1652	0.1607	0.1699	0.1699	0.1768	0.1791	0.1643
		YFQX;Core Eudicots/Asterids;Apocynum androsaemifolium
E50	5870	YKZB;Core Eudicots/Asterids;Plantago maritima
		GNRI;Core Eudicots/Asterids;Digitalis purpurea	N1		0.1559	1256	232	1488	2.8E−08	0.2082	0.2207	0.2259	0.2307	0.2343	0.2344	0.2334	0.2337	0.232	0.234	0.2423	0.245	0.2223	0.2459	0.2436	0.2095	0.2279	0.2431	0.2211	0.2416	0.2388	0.2167	0.2552	0.2282	0.2502	0.2457	0.2605	0.2551	0.2025	0.2408	0.2392	0.2152	0.2349	0.2529	0.2382	0.2479	0.2479	0.2221	0.2859	0.2362
		XISJ;Core Eudicots/Asterids;Antirrhinum majus	N2		0.1859	381	87	468	0.00123	0.2656	0.2417	0.2727	0.2743	0.2697	0.2618	0.2679	0.256	0.294	0.2723	0.2432	0.243	0.2716	0.2782	0.2557	0.2381	0.2516	0.2442	0.2588	0.2422	0.263	0.243	0.2711	0.2598	0.2718	0.2396	0.2591	0.2398	0.2435	0.2433	0.2692	0.2673	0.2423	0.2345	0.2284	0.2643	0.2562	0.2468	0.2387	0.2569
		CLRW;Core Eudicots/Asterids;Bacopa caroliniana	N3		0.1595	274	52	326	0.03748	0.2041	0.1853	0.175	0.2252	0.1915	0.2207	0.194	0.2071	0.2235	0.192	0.1925	0.2174	0.2226	0.1785	0.2069	0.2205	0.1814	0.1948	0.2023	0.1998	0.2272	0.1725	0.1965	0.2259	0.2067	0.2288	0.1984	0.2002	0.2034	0.1813	0.2114	0.2042	0.1905	0.222	0.1873	0.2141	0.1998	0.1914	0.2046	0.1846
		GDZS;Core Eudicots/Asterids;Byblis gigantea	N4		0.1982	352	87	439	0.01519	0.2553	0.2663	0.2434	0.279	0.2465	0.241	0.266	0.2552	0.2353	0.2667	0.2506	0.2546	0.2629	0.2608	0.2457	0.2381	0.2581	0.2621	0.2484	0.2807	0.2475	0.2363	0.2294	0.2655	0.2476	0.2814	0.2482	0.2574	0.234	0.2727	0.2549	0.2587	0.2503	0.2536	0.2385	0.2382	0.2689	0.2453	0.2611	0.2708
		RWKR;Core Eudicots/Asterids;Saintpaulia ionantha	N5		0.0571	99	6	105	NA	0.2855	0.2733	0.2799	0.2996	0.2666	0.2682	0.2843	0.267	0.307	0.2514	0.2771	0.275	0.2839	0.2708	0.2926	0.2908	0.2987	0.2622	0.2699	0.2635	0.2768	0.2765	0.2874	0.2906	0.279	0.2815	0.2726	0.2882	0.3144	0.3032	0.2777	0.2925	0.2755	0.2692	0.2782	0.2785	0.2779	0.269	0.3003	0.2792
		COBX;Core Eudicots/Asterids;Polypremum procumbens	N6		0.048	397	20	417	NA	0.1748	0.1778	0.1569	0.1838	0.1913	0.1747	0.1839	0.1803	0.1494	0.1795	0.1844	0.1716	0.1779	0.1833	0.1688	0.1871	0.1718	0.1826	0.1804	0.1815	0.1818	0.1615	0.1601	0.1663	0.1831	0.1911	0.1805	0.2055	0.1808	0.183	0.1802	0.1795	0.1895	0.2072	0.1708	0.1859	0.1816	0.1601	0.1769	0.1859
		TORX;Core Eudicots/Asterids;Olea europaea
E51	5961	JCMU;Core Eudicots/Asterids;Pinguicula caudata
		MXFG;Core Eudicots/Asterids;Pinguicula agnata	N1		0.2154	1847	507	2354	1.2E−07	0.317	0.2983	0.301	0.2886	0.2895	0.283	0.3071	0.2905	0.2814	0.3033	0.3129	0.3056	0.3046	0.2902	0.3026	0.3102	0.2975	0.3257	0.3213	0.3206	0.3143	0.2994	0.3015	0.3064	0.2741	0.3118	0.3121	0.2888	0.2895	0.3097	0.3035	0.3052	0.3088	0.3165	0.31	0.3016	0.3265	0.2894	0.306	0.2863
		HRUR;Core Eudicots/Asterids;Utricularia sp.	N2		0.097	652	70	722	NA	0.1153	0.0948	0.117	0.1022	0.112	0.1117	0.1031	0.1121	0.0956	0.1065	0.1107	0.1122	0.1025	0.1155	0.1009	0.1058	0.1115	0.1	0.1128	0.1004	0.095	0.1071	0.0959	0.1034	0.1065	0.0972	0.1112	0.0966	0.0954	0.1039	0.1027	0.1133	0.1126	0.1197	0.0939	0.0955	0.0961	0.0976	0.1141	0.1009
		AYIY;Core Eudicots/Asterids;Ruellia brittoniana	N3		0.1118	453	57	510	NA	0.0941	0.1092	0.0869	0.0983	0.1097	0.1067	0.1006	0.1116	0.0941	0.0882	0.1036	0.1116	0.1062	0.0987	0.1047	0.1075	0.1027	0.0991	0.0999	0.103	0.1064	0.1116	0.0871	0.098	0.0987	0.0867	0.1052	0.105	0.109	0.1127	0.0965	0.091	0.1076	0.1016	0.0882	0.0904	0.0997	0.0895	0.1043	0.1091
		ZRIN;Core Eudicots/Asterids;Uncarina grandidieri	N4		0.1209	1214	167	1381	3.6E−07	0.1949	0.203	0.1869	0.192	0.2151	0.1973	0.2225	0.2119	0.2106	0.1975	0.2095	0.1988	0.2037	0.2081	0.2163	0.2033	0.2091	0.192	0.2159	0.2133	0.2173	0.1821	0.2041	0.1832	0.1842	0.1862	0.192	0.2085	0.2105	0.1953	0.197	0.2085	0.201	0.1953	0.2058	0.2058	0.1922	0.1761	0.2005	0.192
		EJBY;Core Eudicots/Asterids;Anticharis glandulosa
[truncated: 60 more columns]

## Sheet: 15%
MAPS Index	Total nuclear gene family phylogenies #	1KP Code; Clades; Species	Node	WGD ID	% Subtrees with shared duplication	# Subtrees without shared duplication	# Subtrees with shared duplication	Total subtrees #	p-value	% Simulated Subtrees with shared duplication
C2	4831	GKAG;Lycophytes;Huperzia lucidula
		YHZW;Lycophytes;Huperzia selago	N1		0.1411	1595	262	1857	7.05e-06	0.1821	0.2114	0.1999	0.2019	0.2024	0.1775	0.1913	0.2055	0.1986	0.1754	0.1911	0.1832	0.1963	0.2008	0.2076	0.1854	0.169	0.2071	0.1938	0.2001	0.2001	0.1957	0.1992	0.1881	0.185	0.1979	0.2045	0.2048	0.1982	0.2032	0.212	0.1961	0.2059	0.1936	0.2124	0.1988	0.2036	0.2071	0.204	0.2126
		GAON;Lycophytes;Huperzia squarrosa	N2*	HUSQα	0.2196	1340	377	1717	0.604641	0.2141	0.2162	0.2238	0.2213	0.2253	0.2006	0.2135	0.2141	0.2183	0.2176	0.1922	0.2028	0.2004	0.2323	0.2302	0.2258	0.2394	0.2025	0.2196	0.2036	0.2222	0.2161	0.2304	0.2034	0.209	0.1944	0.2213	0.235	0.2221	0.2131	0.2254	0.2365	0.1931	0.1956	0.2114	0.2096	0.1872	0.228	0.2161	0.2104
		ZZEI;Lycophytes;Phylloglossum drummondii	N3		0.1656	1043	207	1250	NA	0.1244	0.124	0.1512	0.1182	0.1306	0.1574	0.137	0.1429	0.1272	0.1519	0.1407	0.128	0.1157	0.1393	0.1163	0.1304	0.1235	0.1406	0.1414	0.1241	0.124	0.1432	0.1258	0.1235	0.1189	0.1373	0.1382	0.1329	0.1173	0.1219	0.113	0.1286	0.1412	0.1261	0.136	0.1375	0.1405	0.1431	0.1296	0.1326
		ULKT;Lycophytes;Lycopodiella appressa	N4		0.1486	619	108	727	NA	0.3406	0.3346	0.3439	0.3536	0.3376	0.3315	0.3219	0.346	0.3502	0.3481	0.3339	0.3309	0.3405	0.3295	0.3315	0.3223	0.3605	0.3623	0.3401	0.3612	0.3378	0.3479	0.34	0.3477	0.3633	0.3554	0.3427	0.3116	0.3674	0.345	0.3473	0.3509	0.331	0.3551	0.3738	0.3544	0.3353	0.3696	0.334	0.3651
		PKOX;Lycophytes;Isoetes tegetiformans	N5		0.0675	580	42	622	NA	0.1006	0.1074	0.1081	0.1053	0.0925	0.1051	0.1052	0.1255	0.0982	0.0954	0.0844	0.1125	0.1134	0.0934	0.0927	0.1089	0.1102	0.1232	0.1022	0.0894	0.0968	0.0878	0.1239	0.0961	0.112	0.1047	0.1006	0.0936	0.1187	0.1148	0.1037	0.103	0.0991	0.1119	0.1009	0.1187	0.11	0.1004	0.1188	0.1176
		UGNK;Eusporangiate Monilophytes;Marattia attenuata
C6	3699	UGNK;Eusporangiate Monilophytes;Marattia attenuata
		NHCM;Eusporangiate Monilophytes;Angiopteris evecta	N1		0.108	2693	326	3019	1.9E−13	0.1886	0.1808	0.1651	0.1996	0.1613	0.1778	0.1731	0.1876	0.1721	0.1649	0.1699	0.1901	0.194	0.1821	0.1849	0.1506	0.1656	0.1875	0.1777	0.1637	0.1844	0.1839	0.1666	0.1606	0.1781	0.1733	0.1798	0.1946	0.1826	0.1714	0.1773	0.1912	0.1625	0.151	0.1739	0.1976	0.1826	0.1746	0.1763	0.1752
		DFHO;Eusporangiate Monilophytes;Danaea nodosa	N2*	MARAα	0.2434	606	195	801	0.34152	0.2203	0.2464	0.2373	0.2628	0.2581	0.2667	0.2556	0.2519	0.2565	0.249	0.2392	0.2309	0.2441	0.2678	0.2389	0.2611	0.251	0.2457	0.2571	0.2536	0.2573	0.2579	0.2754	0.2365	0.2617	0.2502	0.2643	0.2344	0.2463	0.2533	0.2556	0.2277	0.2797	0.28	0.2734	0.2561	0.2635	0.2507	0.266	0.2419
		RFMZ;Leptosporangiate Monilophytes;Osmundastrum cinnamomeum	N3		0.0728	280	22	302	0.00048	0.1226	0.15	0.1335	0.1632	0.1585	0.1549	0.1679	0.1532	0.1743	0.1596	0.1427	0.1384	0.1478	0.1593	0.1578	0.1384	0.1648	0.1468	0.1425	0.15	0.1207	0.1327	0.1637	0.1404	0.1564	0.1417	0.1351	0.1518	0.1432	0.1647	0.1525	0.1448	0.1494	0.1454	0.1492	0.1447	0.1465	0.1365	0.1538	0.1387
		EEAQ;Eusporangiate Monilophytes;Sceptridium dissectum	N4*		0.1986	234	58	292	0.40631	0.2287	0.2199	0.2105	0.2165	0.2178	0.1882	0.2199	0.1914	0.2082	0.2011	0.1896	0.2049	0.2125	0.2241	0.2221	0.2018	0.2253	0.192	0.1984	0.2198	0.2032	0.2112	0.1995	0.1987	0.1886	0.2054	0.2074	0.2042	0.2143	0.2131	0.2111	0.2178	0.1938	0.1963	0.217	0.2049	0.2024	0.2008	0.214	0.2095
		CAPN;Eusporangiate Monilophytes;Equisetum diffusum	N5		0.0655	271	19	290	NA	0.2674	0.3086	0.2831	0.3024	0.2962	0.2956	0.2806	0.2756	0.3024	0.2673	0.2868	0.2796	0.2903	0.3003	0.3003	0.2825	0.2991	0.2723	0.2836	0.3082	0.2957	0.2787	0.2986	0.2976	0.3221	0.297	0.2873	0.3098	0.2885	0.3011	0.2955	0.2776	0.3091	0.2961	0.2817	0.3	0.2939	0.2947	0.2971	0.3012
		SGTW;Ginkgoales;Ginkgo biloba
E12	6158	VTUS;Monocots;Goodyera pubescens
		MTHW;Monocots;Platanthera clavellata	N1		0.0925	3033	309	3342	NA	0.1	0.0914	0.095	0.1088	0.0981	0.1087	0.0979	0.1037	0.0911	0.099	0.1024	0.0957	0.0959	0.0982	0.1118	0.0995	0.1038	0.1015	0.0969	0.101	0.1066	0.104	0.084	0.1043	0.1019	0.0918	0.0962	0.0958	0.0906	0.0918	0.1052	0.1082	0.1042	0.0868	0.0872	0.1037	0.1064	0.1009	0.0974	0.0923
		THDM;Monocots;Vanilla planifolia	N2*	VAPLα	0.2201	875	247	1122	0.997511	0.1796	0.1826	0.1787	0.1684	0.153	0.1798	0.1798	0.1825	0.1741	0.1761	0.1659	0.1752	0.1865	0.1719	0.1498	0.1547	0.1678	0.2028	0.1616	0.1781	0.1673	0.1818	0.1649	0.1826	0.1622	0.1564	0.1796	0.1871	0.1663	0.168	0.16	0.1776	0.1647	0.1667	0.1732	0.1763	0.1576	0.1717	0.1515	0.1632
		YJUG;Monocots;Curculigo sp.	N3		0.0259	451	12	463	NA	0.0359	0.0482	0.0481	0.0379	0.0412	0.0489	0.04	0.0397	0.0408	0.0442	0.041	0.04	0.0341	0.0364	0.0476	0.0382	0.041	0.0375	0.041	0.0314	0.0382	0.0435	0.0483	0.0374	0.0375	0.0377	0.0441	0.0367	0.0477	0.0425	0.0345	0.0488	0.0501	0.0492	0.0525	0.0429	0.0399	0.0391	0.0398	0.0491
		OOSO;Monocots;Helonias bullata	N4		0.124	1328	188	1516	0.000421971	0.1591	0.1622	0.1776	0.1733	0.1806	0.1531	0.183	0.1663	0.1883	0.1719	0.1722	0.1779	0.183	0.1841	0.1576	0.1801	0.1899	0.1768	0.184	0.1783	0.2015	0.1803	0.1827	0.1845	0.1785	0.1759	0.1742	0.1776	0.1745	0.1718	0.1768	0.1665	0.1792	0.1854	0.1827	0.1708	0.1768	0.1825	0.1683	0.1818
		HWUP;Monocots/Commelinids;Sabal bermudana
E31	6507	OLXF;Core Eudicots/Rosids;Hibiscus cannabinus
		ZSAB;Core Eudicots/Rosids;Hoheria angustifolia	N1		0.1937	1457	350	1807	0.0366645	0.2489	0.2146	0.2266	0.2242	0.2342	0.2223	0.2038	0.2159	0.2031	0.226	0.1961	0.2185	0.2467	0.2122	0.2186	0.2419	0.2237	0.2316	0.1865	0.2259	0.2286	0.2408	0.2411	0.2401	0.2437	0.2351	0.2278	0.2172	0.2247	0.2263	0.2062	0.2101	0.236	0.2253	0.2236	0.1862	0.2337	0.2243	0.225	0.2255
		WYIG;Core Eudicots/Rosids;Dombeya burgessiae	N2*	HICAα	0.2247	1211	351	1562	0.438411	0.2189	0.2195	0.225	0.1846	0.2438	0.2323	0.2335	0.2224	0.2485	0.2247	0.2137	0.2285	0.2128	0.2263	0.2032	0.1983	0.2441	0.2169	0.199	0.2464	0.2194	0.2229	0.2533	0.2281	0.2266	0.2042	0.2143	0.2391	0.2085	0.2425	0.2182	0.2299	0.2598	0.2243	0.2296	0.2154	0.2093	0.2178	0.213	0.2471
		Theca_v1.1;Genome;Theobroma cacao	N3		0.2086	387	102	489	NA	0.2698	0.272	0.2649	0.2748	0.2556	0.271	0.2736	0.2545	0.2615	0.2741	0.2865	0.2919	0.228	0.2583	0.2621	0.2718	0.278	0.2818	0.2711	0.2672	0.2926	0.2409	0.2704	0.2924	0.2889	0.2691	0.2582	0.2576	0.2621	0.2768	0.2966	0.2863	0.2738	0.2865	0.2788	0.271	0.2567	0.2886	0.2482	0.2908
		ATFX;Core Eudicots/Rosids;Muntingia calabura	N4		0.0494	404	21	425	NA	0.0523	0.051	0.0468	0.0418	0.0496	0.0656	0.0529	0.0638	0.0566	0.0565	0.0517	0.0508	0.0558	0.0544	0.0411	0.0549	0.0425	0.0523	0.0483	0.0476	0.0521	0.0637	0.0592	0.0541	0.0576	0.0509	0.0451	0.0544	0.059	0.0564	0.0506	0.0567	0.0501	0.0513	0.0571	0.0557	0.0515	0.0459	0.0513	0.0586
		KPTE;Core Eudicots/Rosids;Bixa orellana
E32	3278	JOIS;Core Eudicots/Rosids;Koeberlinia spinosa
		UAXP;Core Eudicots/Rosids;Gyrostemon ramulosus	N1*		0.1669	534	107	641	0.05185	0.211	0.2057	0.1853	0.2075	0.2139	0.2105	0.2094	0.2027	0.2094	0.1948	0.2119	0.1739	0.2008	0.1938	0.208	0.1907	0.1771	0.183	0.2044	0.2017	0.2329	0.1964	0.1986	0.1993	0.1965	0.1932	0.2095	0.2161	0.2211	0.2131	0.195	0.2058	0.2161	0.1998	0.2017	0.2056	0.2063	0.1969	0.2129	0.2257
		CRNC;Core Eudicots/Rosids;Limnanthes douglasii	N2*	ARTHβ	0.2213	482	137	619	0.73225	0.1774	0.2166	0.2008	0.2052	0.1978	0.2331	0.2227	0.2192	0.2095	0.2283	0.211	0.1973	0.2166	0.1933	0.2035	0.1931	0.1856	0.2369	0.2208	0.2046	0.209	0.2086	0.2169	0.2159	0.2064	0.2076	0.229	0.2212	0.2089	0.2153	0.1992	0.1954	0.2376	0.2022	0.2089	0.2219	0.2213	0.1969	0.2083	0.1976
		HYZL;Core Eudicots/Rosids;Akania lucens	N3		0.0612	399	26	425	NA	0.1761	0.1957	0.205	0.1789	0.1693	0.1776	0.1972	0.1962	0.1772	0.1879	0.1743	0.1782	0.1991	0.2132	0.1844	0.1829	0.1781	0.1866	0.1768	0.1871	0.1748	0.1615	0.1925	0.2065	0.2139	0.1814	0.1788	0.1836	0.1931	0.2055	0.19	0.1821	0.1648	0.1997	0.1866	0.1586	0.1754	0.1711	0.1882	0.1934
		KPTE;Core Eudicots/Rosids;Bixa orellana	N4		0.1137	725	93	818	NA	0.0902	0.0979	0.0932	0.088	0.0811	0.0927	0.1043	0.1014	0.0895	0.0924	0.0941	0.0909	0.1057	0.103	0.0948	0.0855	0.0973	0.0907	0.0835	0.0895	0.0828	0.0947	0.086	0.0884	0.0989	0.0882	0.0953	0.0876	0.0847	0.1031	0.1098	0.0752	0.0962	0.089	0.0996	0.0958	0.1002	0.0983	0.0706	0.0947
		RJIM;Core Eudicots/Rosids;Melia azedarach
E46	6079	IZNU;Core Eudicots/Asterids;Ipomoea lobata
		NHAG;Core Eudicots/Asterids;Ipomoea nil	N1		0.061	3230	210	3440	NA	0.1211	0.1108	0.1295	0.1078	0.111	0.1065	0.1134	0.1006	0.1047	0.117	0.1109	0.1069	0.1181	0.1027	0.121	0.1159	0.1171	0.118	0.1045	0.1121	0.105	0.1237	0.0962	0.1215	0.1247	0.1033	0.1115	0.1126	0.1146	0.1214	0.0983	0.1026	0.103	0.12	0.1088	0.1031	0.1125	0.113	0.1017	0.1077
		CPOC;Core Eudicots/Asterids;Convolvulus arvensis	N2		0.1802	1852	407	2259	9.45e-09	0.2497	0.2702	0.2716	0.2942	0.2608	0.2732	0.2585	0.2704	0.2591	0.261	0.2589	0.2824	0.259	0.2476	0.2554	0.2723	0.2609	0.2724	0.2607	0.2985	0.2444	0.277	0.2584	0.2505	0.289	0.2544	0.263	0.2546	0.2557	0.3058	0.2803	0.2681	0.2885	0.301	0.2854	0.2462	0.2734	0.2559	0.2556	0.2669
		AHRN;Core Eudicots/Asterids;Cuscuta pentagona	N3*	IPQUα	0.2149	822	225	1047	0.12311	0.2508	0.2477	0.2163	0.2183	0.2682	0.2049	0.2614	0.2376	0.2318	0.2457	0.2282	0.2337	0.2322	0.2358	0.2472	0.2885	0.2463	0.244	0.2677	0.2462	0.2544	0.2478	0.231	0.2527	0.2515	0.2484	0.2526	0.2381	0.2212	0.2526	0.226	0.2789	0.2249	0.2287	0.2393	0.2264	0.2606	0.2395	0.2504	0.2358
		BOLZ;Core Eudicots/Asterids;Atropa belladonna	N4		0.077	563	47	610	NA	0.2373	0.204	0.2337	0.2052	0.25	0.1929	0.2064	0.2355	0.2064	0.2037	0.2446	0.2253	0.2379	0.2355	0.2377	0.2297	0.1988	0.2189	0.2239	0.2246	0.245	0.2287	0.217	0.2278	0.2209	0.2276	0.2241	0.2146	0.2152	0.2217	0.2164	0.2376	0.2243	0.2287	0.2303	0.2257	0.237	0.2445	0.2295	0.2222
		WQRD;Core Eudicots/Asterids;Galium boreale	N5		0.0323	599	20	619	NA	0.0186	0.0267	0.0224	0.0161	0.0224	0.0272	0.0248	0.0235	0.0238	0.023	0.0286	0.0249	0.0172	0.0272	0.0161	0.0222	0.0156	0.0196	0.0233	0.027	0.0229	0.022	0.0145	0.0198	0.0221	0.0244	0.025	0.0207	0.026	0.0208	0.0191	0.0289	0.0242	0.0247	0.0177	0.0245	0.025	0.0203	0.0274	0.0191
		TORX;Core Eudicots/Asterids;Olea europaea
[truncated: 60 more columns]
