# Supplementary material for: One thousand plant transcriptomes and the phylogenomics of green plants
Source: Nature. 2019 Oct 23;574(7780):679–85. doi: 10.1038/s41586-019-1693-2 (PMC6872490; doi:10.1038/s41586-019-1693-2)
Supplement: Supplementary file 9 — Supplementary Table 7 Gene family expansion counts for each taxon and gene family shown in Fig. 5. [file 41586_2019_1693_MOESM9_ESM.xlsx]

## Sheet: Sheet 1
Table 1
Gene Family (short)	Gene Family (full)	General Function	Chromista -> Rhodophyta	Rhodophyta -> Glaucophyta, Chlorophyta	Chlorophyta -> Streptophyte Algae	Streptophyte Algae -> Hornworts, Liverworts, Mosses	Hornworts, Liverworts, Mosses -> Lycophytes	Lycophytes -> Monilophytes	Monilophytes -> Gymnosperms	Gymnosperms -> ANA grade, Monocots	ANA grade, Monocots -> Chloranthales, Magnoliids	Chloranthales, Magnoliids -> CRPT grade	CRPT grade -> Asterids	Asterids -> Caryophyllales	Asterids, Caryophyllales -> Rosids, Saxifragales, Santalales	Rosids, Saxifragales -> Santalales	Rosids -> Saxifragales	∑
F-box	F-box	Recruiting proteasomal targets		5.3	3.6	4.6
MADS-box	MADS-box	Transcription Factor				3.7
GT1	Glycosyltransferase family 1	Glycosyltransferase				13.5				0.6
GH28	Glycoside hydrolase family 28	Glycoside hydrolase			9.7		2.2
ABI3_VP1	Absisic acid insensitive 3/Viviparous-1	Transcription Factor			3.3	6
AP2_EREBP	APETALA2/Ethylene-responsive element binding proteins	Transcription Factor		[8]		3.2			1.8					0.6
bHLH	Basic helix-loop-helix	Transcription Factor		[1.6]	4.3	4.3
bZIP	Basic leucine zipper	Transcription Factor		[3.7]		2.5
C2H2	C2H2 zinc-finger	Transcription Factor	4.8	0.1	5.9	1.8			1.6	0.6
C3H	C3H zinc-finger	Transcription Factor		3.2		1.6
HB	Homeobox	Transcription Factor			5.7	2.5
WRKY	WRKY	Transcription Factor		[1.3]	4.9				1.6
ABC	ATP-binding cassette	Transporter				1.5
PP2C	Protein phosphatase 2C	Protein phosphatase	0.5	1.8
PPR P-class	P-class pentatricopeptide repeat	RNA editing			1.7	1.7			1.5
PPR PLS-class	PLS-class pentatricopeptide repeat	RNA editing			2.9	9.1	4.7		0.3
Recepter-like Kinases	Recepter-like kinases	Kinase
P450s	Cytochromes P450	Oxidase				4.8
MYB	Myeloblastosis	Transcription Factor				2			1.6
NAC	NAM (for no apical meristem), ATAF1 and −2, and CUC2 (for cup-shaped cotyledon)	Transcription Factor			[3.7]	2.6			1.7
NBS-LRR	Nucleotide-binding site leucine-rich repeat	Transcription Factor				39.5	0.2		12.4	0.5
PHD	Plant homeodomain	Transcription Factor	0.2	9.4		2.9
GRAS	GAI (for gibberellic-acid insensitive), RGA (for repressor of GAI) and SCR (for scarecrow)	Transcription Factor			[24.8]
contractions			2	1	0	0	1	0	1	3	0	0	0	1	0	0	0	9
expansions			1	8	11	18	2	0	7	0	0	0	0	0	0	0	0	47
total events			3	9	11	18	3	0	8	3	0	0	0	1	0	0	0	56
