# Supplementary material for: One thousand plant transcriptomes and the phylogenomics of green plants
Source: Nature. 2019 Oct 23;574(7780):679–85. doi: 10.1038/s41586-019-1693-2 (PMC6872490; doi:10.1038/s41586-019-1693-2)
Supplement: Supplementary file 10 — Supplementary Table 8 Reference genomes used in phylogenetic analyses, Orthofinder gene family circumscription, and gene family size analyses. [file 41586_2019_1693_MOESM10_ESM.xlsx]

## Sheet: Sheet1
short	name	phylogentic analysis	OrthoFinder	gene family selection	gene family validation
Ambtr_v1.0.27	Amborella trichopoda	Y	Y	Y	Y
Aquco_v1.1	Aquilegia coerulea	Y	Y	Y	Y
Arath_TAIR10	Arabidopsis thaliana	Y	Y	Y	Y
Betvu_v1.1	Beta vulgaris	Y	Y	Y	Y
Carpa_ASGPBv0.4	Carica papaya	Y	Y	Y	Y
Chabr	Chara braunii	Y	Y
Chlre_v5.5	Chlamydomonas reinhardtii	Y	Y	Y	Y
Chlva_v1.0	Chlorella variabilis	Y	Y	Y	Y
Cyame_v1.0	Cyanidioschyzon merolae	Y
Cyapa_v1.0	Cyanophora paradoxa	Y	Y	Y	Y
Elagu_v2.0	Elaeis guineensis	Y	Y	Y	Y
Eucgr_v1.1	Eucalyptus grandis	Y	Y	Y	Y
Ginbi	Ginkgo biloba				Y
Gnemo	Gnetum montanum				Y
Junin	Jungermannia infusca		Y	Y
Klefl_v1.0	Klebsormidium flaccidum	Y	Y	Y	Y
Manes_v4.1	Manihot esculenta	Y	Y	Y	Y
Marpo_v3.1	Marchantia polymorpha				Y
Micpu_v3.0	Micromonas pusilla	Y	Y	Y	Y
Mimgu_v2.0	Mimulus guttatus	Y	Y	Y	Y
Musac_v1.0	Musa acuminata	Y	Y	Y	Y
Nelnu_v1.0	Nelumbo nucifera	Y	Y	Y	Y
Orysa_v7.0	Oryza sativa	Y	Y	Y	Y
Ostlu_v2.0	Ostreococcus lucimarinus	Y	Y	Y	Y
Phavu_v1.0	Phaseolus vulgaris	Y	Y	Y	Y
Phypa_v3.0	Physcomitrella patens	Y	Y	Y	Y
Pinta_v2.0	Pinus taeda	Y	Y	Y	Y
Poptr_v3.0	Populus trichocarpa	Y	Y	Y	Y
Prupe_v1.0	Prunus persica	Y	Y	Y	Y
Selmo_v1.0	Selaginella moellendorffii	Y	Y	Y	Y
Solly_iTAGv2.3	Solanum lycopersicum	Y	Y	Y	Y
Sorbi_v2.1	Sorghum bicolor	Y	Y	Y	Y
Spipo_v2	Spirodella polyrhiza	Y	Y	Y	Y
Theca_v1.1	Theobroma cacao	Y	Y	Y	Y
Vitvi_Genoscope.12X	Vitis vinifera	Y	Y	Y	Y
Volca_v2.0	Volvox carteri	Y
# of included genomes		32	31	30	32
