# Supplementary material for: One thousand plant transcriptomes and the phylogenomics of green plants
Source: Nature. 2019 Oct 23;574(7780):679–85. doi: 10.1038/s41586-019-1693-2 (PMC6872490; doi:10.1038/s41586-019-1693-2)
Supplement: Supplementary file 11 — Supplementary Table 9 Description of gene family HMMs and gene family experts. [file 41586_2019_1693_MOESM11_ESM.xlsx]

## Sheet: Tabelle1
GENE FAMILY	USED HMMs	GENE FAMILY CLASSIFICATION RULES	EXPERTS	EMAIL CONTACT
F-box	F-box (PF00646); F-box-like (PF12937); F-box-like_2 (PF13013)	SHOULD: F-box | F-box-like | F-box-like_2	Qunit/Grosse/Porsch	marcel.quint@landw.uni-halle.de
MADS-box	MADS*	SHOULD: MADS	Theissen/Gramzow	guenter.theissen@uni-jena.de
GT1	GT1*	SHOULD: GT1	Del-Bem	delbem@hsph.harvard.edu
GH28	GH28*	SHOULD: GH28	Del-Bem	delbem@hsph.harvard.edu
ABI3_VP1	B3 (PF02362); AP2 (PF00847); Auxin_resp (PF06507); WRKY (PF03106)	SHOULD: B3 NOT: AP2 | Auxin_resp | WRKY	Rensing/Ullrich	stefan.rensing@biologie.uni-marburg.de
AP2_EREBP	AP2 (PF00847)	SHOULD: AP2	Rensing/Ullrich	stefan.rensing@biologie.uni-marburg.de
bHLH	HLH (PF00010)	SHOULD: HLH	Rensing/Ullrich	stefan.rensing@biologie.uni-marburg.de
bZIP	bZIP_1 (PF00170); bZIP_2 (PF07716); HLH (PF00010); Homeobox (PF00046)	SHOULD: bZIP_1 | bZIP_2 NOT: HLH | Homeobox	Rensing/Ullrich	stefan.rensing@biologie.uni-marburg.de
C2H2	zf-C2H2 (PF00096); zf-MIZ (PF02891)	SHOULD: zf-C2H2 NOT: zf-MIZ	Rensing/Ullrich	stefan.rensing@biologie.uni-marburg.de
C3H	zf-CCCH (PF00642); AP2 (PF00847); SRF-TF (PF00319); Myb_DNA-binding (PF00249); zf-C2H2 (PF00096)	SHOULD: zfCCCH NOT: AP2 | SRF-TF | Myb_DNA-binding | zf-C2H2	Rensing/Ullrich	stefan.rensing@biologie.uni-marburg.de
HB	Homeobox (PF00046); EIN3 (PF04873); KNOX1 (PF03790); KNOX2 (PF03791); HALZ (PF02183); bZIP_1 (PF00170)	SHOULD: Homeobox NOT: EIN3 | KNOX1 | KNOX2 | HALZ | bZIP_1	Rensing/Ullrich	stefan.rensing@biologie.uni-marburg.de
WRKY	WRKY (PF03106)	SHOULD: WRKY	Rensing/Ullrich	stefan.rensing@biologie.uni-marburg.de
ABC	ABC_tran (PF00005)	SHOULD: ABC_tran	Stewart/Lane/Peng	tlane13utk@gmail.com
PP2C	PP2C (PF00481)	SHOULD: PP2C	Rensing/Ullrich	stefan.rensing@biologie.uni-marburg.de
PPR P-class	PPR_P*; PPR_L1*; PPR_E1*; PPR_S1*	SHOULD: PPR_P NOT: PPR_L1 | PPR_E1 | PPR_S1	Finnegan/Small/Gutmann	ian.small@uwa.edu.au
PPR PLS-class	PPR_L1*; PPR_E1*; PPR_S1*	SHOULD: PPR_L1 + PPR_E1 + PPR_S1	Finnegan/Small/Gutmann	ian.small@uwa.edu.au
Recepter-like Kinases	Pkinase (PF00069); Pkinase_Tyr (PF07714)	SHOULD: Pkinase | Pkinase_Tyr	Shiu	shius@msu.edu
P450s	p450 (PF00067)	SHOULD: p450	Werck-Reichhart/Nelson	drnelson1@gmail.com
MYB	Myb_DNA-binding (PF00249); ARID (PF01388); Response_reg (PF00072); G2-like_domain*; trihelix*	SHOULD: Myb_DNA-binding NOT: ARID | Response_reg | G2-like_domain | trihelix	Rensing/Ullrich	stefan.rensing@biologie.uni-marburg.de
NAC	NAM (PF02365)	SHOULD: NAM	Rensing/Ullrich	stefan.rensing@biologie.uni-marburg.de
NBS-LRR	NB-ARC (PF00931)	SHOULD: NB-ARC	Rensing/Ullrich	stefan.rensing@biologie.uni-marburg.de
PHD	PHD (PF00628); Myb_DNA-binding (PF00249); ARID (PF01388); DDT (PF02791); Homeobox (PF00046); JmjC (PF02373); JmjN (PF02375); SWIB (PF02201); zf-TAZ (PF02135); zf-MIZ (PF02891); zf-CCCH (PF00642); Alfin-like_domain*	SHOULD: PHD NOT: Myb_DNA-binding | ARID | DDT | Homeobox | JmjC | JmjN | SWIB | zf-TAZ | zf-MIZ | zf-CCCH | Alfin-like_domain	Rensing/Ullrich	stefan.rensing@biologie.uni-marburg.de
GRAS	GRAS (PF03514)	SHOULD: GRAS	Rensing/Ullrich	stefan.rensing@biologie.uni-marburg.de
