# Supplementary material for: One thousand plant transcriptomes and the phylogenomics of green plants
Source: Nature. 2019 Oct 23;574(7780):679–85. doi: 10.1038/s41586-019-1693-2 (PMC6872490; doi:10.1038/s41586-019-1693-2)
Supplement: Supplementary file 12 — Supplementary Table 10 Gene family HMM search statistics for each of the samples listed in Supplementary Table 1. [file 41586_2019_1693_MOESM12_ESM.xlsx]

## Sheet: Sheet1
	ROZZ	IRZA	LLEN	VJED	BOGT	DBYD	APTP	LIRF	FOMH	HFIK	FIKG	RWXW	LDRY	YRMA	VYER	FSQE	RAPY	SRSQ	ASZK	QLMZ	JCXF	VRGZ	ULXR	LLXJ	JJZR	RSOF	RTLC	ZULJ	YSBD	UYFR	JEBK	BWVJ	IHJY	CKXF	SBLT	PYDB	URSB	IKIZ	ZJOJ	IKWM	FTRP	QFND	JKHA	JMTE	TNAW	XIVI	XOAL	BTFM	QXSZ
Species	Chroomonas sp.	Proteomonas sulcata	Pavlova lutheri	Pavlova lutheri	Mallomonas sp.	Synura petersenii	Ishige okamurae	Dictyopteris undulata	Sargassum integerrimum	Sargassum vachellianum	Sargassum henslowianum	Sargassum horneri	Sargassum fusiforme	Sargassum thunbergii	Sargassum hemiphyllum	Desmarestia viridis	Saccharina sculpera	Saccharina japonica	Punctaria latifolia	Colpomenia sinuosa	Scytosiphon lomentaria	Petalonia fascia	Scytosiphon dotyi	Chroodactylon ornatum	Rhodochaete parvula	Glaucosphaera vacuolata	Rhodella violacea	Pyropia yezoensis	Heterosiphonia pulchra	Symphyocladia latiuscula	Eucheuma denticulatum	Betaphycus philippinensis	Kappaphycus alvarezii	Ahnfeltiopsis flabelliformis	Gloiopeltis furcata	Grateloupia catenata	Grateloupia turuturu	Grateloupia livida	Grateloupia filicina	Gracilaria lemaneiformis	Gracilaria chouae	Cyanophora paradoxa	Cyanoptyche gloeocystis	Pseudoscourfieldia marina	Pyramimonas parkeae	Cymbomonas sp.	Dolichomastix tenuilepis	Monomastix opisthostigma	Mantoniella squamata
Clade	Chromista	Chromista	Chromista	Chromista	Chromista	Chromista	Chromista	Chromista	Chromista	Chromista	Chromista	Chromista	Chromista	Chromista	Chromista	Chromista	Chromista	Chromista	Chromista	Chromista	Chromista	Chromista	Chromista	Rhodophyta	Rhodophyta	Rhodophyta	Rhodophyta	Rhodophyta	Rhodophyta	Rhodophyta	Rhodophyta	Rhodophyta	Rhodophyta	Rhodophyta	Rhodophyta	Rhodophyta	Rhodophyta	Rhodophyta	Rhodophyta	Rhodophyta	Rhodophyta	Glaucophyta	Glaucophyta	Chlorophyta	Chlorophyta	Chlorophyta	Chlorophyta	Chlorophyta	Chlorophyta
F-box	0	0	1	0	0	0	0	0	0	0	0	0	0	0	0	0	0	0	0	0	0	0	0	2	1	2	0	0	0	0	2	2	2	1	1	1	1	1	1	0	0	1	6	2	6	3	2	6	10
MADS-box	1	3	2	2	0	0	0	0	0	0	0	0	0	0	0	0	0	0	0	0	0	0	0	0	1	1	1	0	0	1	1	1	2	1	0	0	1	1	0	1	0	1	2	0	1	1	2	0	1
GT1	0	2	2	2	2	1	0	3	0	1	1	0	0	1	2	0	0	1	2	0	1	1	1	0	0	0	1	0	0	0	0	0	0	4	2	2	3	1	1	1	1	1	3	3	4	1	1	1	0
GH28	0	0	0	0	2	0	0	2	0	0	0	0	0	0	0	0	0	0	0	0	0	0	0	1	0	0	0	0	0	1	0	0	0	0	0	0	0	0	0	0	0	0	2	2	5	2	3	1	1
ABI3_VP1	0	0	0	1	0	0	0	0	0	0	0	0	0	0	0	0	0	0	0	0	0	0	0	0	0	0	0	0	0	0	0	0	0	0	0	0	0	0	0	0	0	0	0	0	0	0	0	0	0
AP2_EREBP	3	0	0	0	0	0	0	0	0	0	0	0	2	0	0	0	0	0	0	0	0	0	0	0	0	0	0	0	0	0	0	0	0	0	0	0	0	0	0	0	0	0	1	17	5	5	6	5	4
bHLH	0	0	0	0	0	0	0	0	0	0	0	0	0	0	0	0	0	0	0	0	0	0	0	0	0	0	0	0	0	0	0	0	0	0	0	0	0	0	0	0	0	0	0	1	0	0	0	1	2
bZIP	0	0	0	0	0	0	0	0	0	0	0	0	0	1	0	0	0	0	0	0	0	0	0	0	0	0	0	0	0	0	0	0	0	0	0	0	0	0	0	0	0	0	0	1	9	5	1	3	5
C2H2	0	0	10	6	3	1	1	2	3	3	3	4	4	3	4	3	3	2	2	2	2	2	1	25	8	8	18	3	12	15	11	12	12	14	17	15	10	10	14	10	8	3	5	1	1	2	2	1	4
C3H	9	9	6	7	12	7	5	5	7	8	7	6	9	8	6	3	6	5	5	6	7	3	6	11	4	4	4	8	5	2	3	1	2	3	3	3	3	1	4	0	1	6	23	4	14	15	10	10	7
HB	0	1	1	1	0	0	1	0	1	0	1	1	1	1	1	0	0	1	0	0	0	0	0	1	0	0	0	0	1	0	1	0	0	1	0	1	1	0	1	0	2	2	10	0	6	1	2	2	2
WRKY	0	0	0	0	0	0	0	0	0	0	0	0	0	0	0	0	0	0	0	0	0	0	0	0	0	0	0	0	0	0	0	0	0	0	0	0	0	0	0	0	0	0	0	4	0	2	2	3	1
ABC	61	98	56	81	71	65	66	69	76	65	72	64	77	77	64	50	70	48	65	69	78	80	65	64	50	47	49	78	48	41	47	47	48	47	48	50	51	48	85	60	43	56	100	54	97	143	95	71	56
PP2C	24	29	20	26	24	17	31	30	23	21	21	20	32	22	22	17	23	15	23	31	37	32	23	17	10	10	10	18	15	9	12	12	12	17	10	16	16	14	18	14	9	11	33	16	34	25	26	33	17
PPR P-class	24	27	13	17	38	24	40	28	45	42	42	27	46	45	50	31	43	31	43	79	64	72	64	56	10	40	27	11	8	6	13	13	20	8	10	9	10	8	8	6	7	19	41	4	60	32	24	28	21
PPR PLS-class	6	6	2	6	6	4	42	28	29	32	33	33	15	30	34	25	33	21	27	44	40	30	28	33	9	30	31	3	5	6	9	7	10	11	10	8	9	7	12	8	8	8	21	2	38	20	11	4	6
Receptor-like Kinases	200	270	206	253	244	142	212	189	183	185	191	204	264	225	203	109	182	142	200	221	241	258	215	226	143	185	222	315	165	111	138	133	132	132	120	131	132	117	167	144	119	131	359	95	288	149	196	264	150
P450s	11	9	7	9	11	12	12	10	7	8	9	16	15	14	8	8	7	6	10	11	11	11	13	13	13	9	12	12	7	13	11	12	11	11	16	13	9	6	16	6	3	11	11	16	11	14	12	15	14
MYB	20	17	24	32	17	10	24	20	21	22	22	17	17	23	20	7	17	12	17	16	22	25	19	32	18	9	12	9	9	8	16	15	20	14	12	13	15	16	20	13	15	14	32	21	34	12	22	20	20
NAC	0	0	0	0	0	0	0	0	0	0	0	0	0	0	0	0	0	0	0	0	0	0	0	0	0	0	0	0	0	0	0	0	0	0	0	0	0	0	0	0	0	0	0	5	0	0	0	0	0
NBS-LRR	0	0	0	0	0	0	0	0	0	1	1	0	0	1	5	0	0	0	2	1	3	3	0	0	0	0	0	2	0	0	0	0	0	6	8	3	6	0	1	1	0	0	1	0	0	0	0	0	0
PHD	1	0	3	6	0	3	6	5	3	5	5	3	5	5	4	3	5	4	3	7	8	11	6	1	0	1	2	0	0	0	0	1	0	0	0	1	1	2	2	0	1	1	7	9	10	3	5	9	5
GRAS	0	0	0	0	0	0	0	0	0	0	0	0	0	0	0	0	0	0	0	0	0	0	0	0	0	1	0	0	0	0	0	0	0	0	0	0	0	0	0	0	0	0	0	2	0	0	0	0	0
[truncated: 956 more columns]
