# Supplementary material for: One thousand plant transcriptomes and the phylogenomics of green plants
Source: Nature. 2019 Oct 23;574(7780):679–85. doi: 10.1038/s41586-019-1693-2 (PMC6872490; doi:10.1038/s41586-019-1693-2)
Supplement: Supplementary file 13 — Supplementary Table 11 Rates of gene duplication (λ) and gene loss (μ) used in null and positive simulations (Supplementary Tables 5-6). Rates of gene duplication (λ) and gene loss (μ) were estimated using gene counts from OrthoFinder clusters associated with each MAPS analysis. Values correspond to global Maximum Likelihood Estimates (MLEs) and mean rates for simulations. The prior mean is the mean of the geometric probability distribution applied to the root of each species tree for optimizing MLEs of λ and μ as well as simulating gene trees with and without WGDs. [file 41586_2019_1693_MOESM13_ESM.xlsx]

## Sheet: Sheet1
MAPS Analysis	λ	μ	Prior Mean
A1	0.00201433	0.00325552	1.08
A2	0.00136117	0.00188952	1.27
B1	0.00143733	0.00139023	1.48
B2	0.0021541	0.00411783	1.641
B3	0.00371765	0.00835415	1.58
B4	0.00701145	0.00584545	1.441
B5	0.00352402	0.00743307	1.13
C1	0.00193183	0.00384124	1.481
C2	0.00319373	0.00614524	1.57
C3	0.000839536	0.00127495	1.491
C4	0.00113674	0.00199914	1.32
C5	0.00098351	0.00318353	1.51
C6	0.00144526	0.00283526	1.56
C7	0.00168271	0.0017535	1.55
C8	0.0021857	0.00298949	1.59
C9	0.00250506	0.00575618	1.46
C10	0.00248088	0.00370596	1.45
D1	0.00155999	0.00451725	1.621
D2	0.00120993	0.0012858	1.661
D3	0.00117614	0.00186785	1.28
D4	0.000946155	0.00135638	1.56
E1	0.00108281	0.00119653	1.52
E2	0.00103726	0.0016981	1.471
E3	0.00185173	0.00300285	1.34
E4	0.00193834	0.00232331	1.441
E5	0.00214336	0.00237972	1.54
E6	0.0025052	0.00326024	1.52
E7	0.00330871	0.00534123	1.691
E8	0.00257187	0.0054439	1.521
E9	0.00347793	0.00495009	1.491
E10	0.00445068	0.00672524	1.38
E11	0.00444025	0.00779094	1.43
E12	0.00235364	0.00265792	1.37
E13	0.0039488	0.00637613	1.48
E14	0.00736996	0.0118207	1.53
E15	0.00606364	0.011156	1.62
E16	0.00180693	0.00197282	1.471
E17	0.00375607	0.00614043	1.45
E18	0.00150621	0.00242395	1.371
E19	0.00793195	0.016114	1.67
E20	0.00386281	0.00637681	1.51
E21	0.00215003	0.0022179	1.48
E22	0.0032038	0.00397933	1.461
E23	0.0032824	0.00552962	1.46
E24	0.00550287	0.00786712	1.511
E25	0.00394854	0.00771573	1.521
E26	0.00384412	0.00601615	1.511
E27	0.00401655	0.00712497	1.541
E28	0.00602733	0.0101406	1.481
E29	0.00777997	0.0190434	1.71
E30	0.0039188	0.00499808	1.48
E31	0.00663097	0.010527	1.7
E32	0.003942	0.00578906	1.38
E33	0.00842836	0.0148067	1.521
E34	0.00571517	0.00706596	1.51
E35	0.00507179	0.0189765	1.52
E36	0.00569415	0.00858193	1.45
E37	0.0070161	0.0104933	1.48
E38	0.00515271	0.00665044	1.381
E39	0.00866639	0.0111694	1.591
E40	0.00225722	0.00263881	1.54
E41	0.00287058	0.00347861	1.49
E42	0.00343184	0.00462883	1.621
E43	0.00704072	0.0141665	1.38
E44	0.00554855	0.0105737	1.431
E45	0.00451101	0.00726904	1.441
E46	0.00646505	0.0102031	1.41
E47	0.00521279	0.00855394	1.421
E48	0.00553541	0.00769632	1.52
E49	0.00845834	0.0202307	1.561
E50	0.00813118	0.0125892	1.611
E51	0.0100181	0.0131571	1.58
